# Supplementary material for: Genome-Wide Identification of Long Noncoding RNAs and Their Responses to Salt Stress in Two Closely Related Poplars
Source: Front Genet. 2019 Sep 5;10:777. doi: 10.3389/fgene.2019.00777 (PMC6739720; doi:10.3389/fgene.2019.00777)
Supplement: Supplementary file 1 [file Table_1.xlsx]

## Sheet: Supplementary Data Legends
Supplementary Data Legends
Supplementary Data S1: The number of lncRNAs during identification process.
Supplementary Data S2: Identification of lncRNAs and their expression conditions in P. euphratica.
Supplementary Data S3: Identification of lncRNAs and their expression conditions in P. alba var. pyramidalis.
Supplementary Data S4: Motifs of lncRNAs
Supplementary Data S5: Identification of different expressed lncRNAs in P. euphratica.
Supplementary Data S6: Identification of different expressed lncRNAs in P. alba var. pyramidalis.
Supplementary Data S7: lncRNAs and its target genes in P. euphratica.
Supplementary Data S8: lncRNAs and its target genes in P. alba var. pyramidalis.
Supplementary Data S9: lncRNAs response to different salt concentration in P. euphratica
Supplementary Data S10: lncRNAs response to different salt concentration in P. alba var. pyramidalis.
Supplementary Data S11: Tissue-specific differently expressed lncRNAs under salt stress in P. euphratica.
Supplementary Data S12: Tissue-specific differently expressed lncRNAs under salt stress in P. alba var. pyramidalis.
Supplementary Data S13: Homologous lncRNAs in two poplars.
Supplementary Data S14: lncRNAs with high expression level in P. euphratica but not in P. alba var. pyramidalis.
Supplementary Data S15: Species-specific DE lncRNAs in P. euphratica.
Supplementary Data S16: House-keeping lncRNAs in two poplars.

## Sheet: Data S1
Supplementary Data S1: The number of lncRNAs during identification process.
Terms	P. euphratica	P. alba var. pyramidalis
Novel Transcripts	255750	239018
length >200bp	253991	238080
CNCI Filter	30537	31170
CPC Filter	18979	20262
FPKM>1 in one sample	10646	10531
Novel lncRNA	10646	10531

## Sheet: Data S2
Supplementary Data S2: Identification of lncRNAs and their expression conditions in P. euphratica.
#ID	Leaf-0	Leaf-150	Leaf-300	Phloem-0	Phloem-150	Phloem-300	Xylem-0	Xylem-150	Xylem-300	Root-0	Root-150	Root-300
Peu_00000003	7.457	1.761	3.381	7.832	4.922	15.903	14.48	8.534	6.169	9.937	4.3	11.329
Peu_00000022	0.949	0.5	2.069	0.772	0.856	2.955	1.107	1.107	1.902	0.503	0.181	1.714
Peu_00000090	6.098	2.87	7.501	5.025	4.788	6.79	2.087	2.417	1.233	2.723	2.724	4.626
Peu_00000147	2.35	1.511	1.906	8.268	6.995	6.797	16.711	10.284	7.35	7.913	7.677	6.441
Peu_00000179	0.966	2.41	1.396	1.003	1.227	1.19	0.752	1.417	1.465	0.614	0.903	0.857
Peu_00000221	5.017	0.882	0.219	1.406	0.022	0.056	0.016	0.066	0.037	0.019	0.159	0.086
Peu_00000235	0.501	0.561	1.334	1.985	1.188	2.259	1.888	0.938	1.071	3.872	0.707	3.277
Peu_00000237	0.491	0.635	1.087	2.124	0.943	0.988	2.024	0.681	1.169	8.423	1.683	2.49
Peu_00000557	4.111	8.535	13.805	10.703	24.157	33.373	18.552	15.744	5.415	10.548	14.413	24.654
Peu_00000558	1.098	2.661	8.062	13.624	22.181	27.689	15.348	29.082	43.081	11.536	27.035	34.786
Peu_00000594	16.519	11.074	14.639	7.896	7.679	10.614	6.366	6.351	10.303	6.155	9.394	9.517
Peu_00000631	3.107	4.715	3.91	4.43	5.007	5.233	4.522	6.415	7.518	4.705	5.869	6.333
Peu_00000650	2.606	2.275	2.061	4.392	3.136	2.075	2.678	4.144	3.581	1.176	1.135	0.863
Peu_00000676	6.979	6.716	5.018	12.587	11.623	13.879	22.498	16.069	19.586	11.286	7.209	3.66
Peu_00000687	11.815	3.092	9.206	21.894	1.031	4.395	6.289	0.734	2.945	1.736	1.189	7.491
Peu_00000711	13.299	3.495	11.281	5.129	3.613	5.289	2.082	9.028	8.789	4.519	5.521	3.372
Peu_00000861	0.453	2.097	1.215	2.012	2.279	2.85	2.306	4.351	2.455	1.628	2.405	2.112
Peu_00000903	5.567	7.142	31.793	2.484	5.777	15.615	3.109	1.519	3.453	1.036	3.841	3.974
Peu_00000985	10.614	10.182	17.839	8.074	8.805	16.531	13.863	12.848	8.581	9.679	8.123	7.904
Peu_00000986	2.924	1.632	0.66	4.218	2.621	0.385	1.182	2.711	2.132	0.562	3.25	4.262
Peu_00001019	1.581	2.423	3.158	1.866	1.335	4.401	1.275	0.637	1.038	1.238	1.301	2.677
Peu_00001035	0.257	0.196	0.102	1.212	0.671	0.432	0.629	0.408	0.368	1.104	0.624	0.671
Peu_00001074	40.7	41.614	48.894	37.72	37.097	36.73	24.031	25.052	22.523	28.06	29.739	28.885
Peu_00001163	1.724	7.117	4.1	2.006	4.768	4.292	11.357	16.198	15.836	8.807	15.481	8.46
Peu_00001184	3.97	4.617	3.405	13.883	6.587	7.393	7.429	5.275	4.085	14.504	6.415	11.542
Peu_00001198	0.971	1.155	1.215	2.37	1.189	2.146	2.466	2.175	2.167	2.298	1.936	3.296
Peu_00001304	0.876	0.655	0.582	1.257	0.678	0.805	1.061	1.167	0.464	1.364	1.015	0.854
Peu_00001328	0.889	0.764	0.556	0.819	0.564	1.245	0.676	0.669	0.459	0.674	0.97	1.659
Peu_00001365	1.26	0.582	1.745	1.141	0.776	0.962	0.252	0.434	0.216	0.01	0.241	0.183
Peu_00001518	0.446	0.584	0.726	0.75	1.017	0.944	2.035	1.411	1.369	6.789	2.39	2.67
Peu_00001534	0.615	0.452	0.857	0.958	0.987	0.811	1.197	1.194	1.519	1.967	0.948	1.845
Peu_00001630	19.696	21.739	9.77	0.487	1.959	0.786	0.139	0.777	1.787	0.321	0.334	3.973
Peu_00001642	9.596	5.385	10	3.314	2.934	4.368	6.154	2.375	5.325	3.078	1.566	2.24
Peu_00001656	0.234	0.807	0.407	1.064	1.322	1.173	1.731	0.788	0.696	2.209	2.727	2.673
Peu_00001684	9.989	3.43	6.211	3.924	0.974	4.618	0.197	1.48	2.467	0.052	0.569	3.951
Peu_00001760	3.946	0.616	1.553	7.536	8.473	3.77	6.842	3.557	3.318	9.666	2.869	5.589
Peu_00001764	3.672	4.439	4.022	8.451	6.37	4.828	4.753	5.598	4.097	12.151	5.466	6.454
Peu_00001768	8.292	6.696	5.829	6.603	5.866	6.534	2.962	3.341	4.415	5.193	4.958	4.607
Peu_00001789	1.013	1.388	2.149	2.34	1.542	1.287	2.595	2.337	2.871	1.923	1.883	6.348
Peu_00001803	0.324	0.498	1.159	0.521	0.401	0.97	0.691	0.466	0.605	0.573	0.604	1.279
Peu_00001815	1.958	0.868	1.224	1.399	1.992	2.704	1.466	1.693	0.898	1.101	1.861	1.933
Peu_00001828	3.67	3.557	2.988	7.732	12.885	13.305	10.668	9.437	5.382	18.1	10.999	13.53
Peu_00001866	5.681	4.066	3.587	4.963	4.123	3.338	2.526	2.85	1.383	5.05	3.955	3.641
Peu_00001898	4.496	5.982	5.196	17.081	17.309	13.637	18.975	20.228	10.95	16.37	18.477	15.482
Peu_00001936	1.138	2.285	4.082	1.006	0.886	2.164	4.628	3.436	4.056	1.75	0.654	3.706
Peu_00001956	6.324	1.895	2.444	2.991	14.972	16.179	4.054	7.051	11.025	3.127	6.423	9.809
Peu_00001971	2.867	5.143	2.492	9.538	11.14	15.01	33.502	16.795	3.76	17.568	25.79	16.549
Peu_00001972	1.115	0.893	0.641	1.81	3.628	3.25	6.062	3.403	1.918	3.711	2.429	2.155
Peu_00001973	2.818	2.31	3.157	1.895	8.61	7.227	7.039	7.321	3.732	5.091	4.457	5.217
Peu_00001974	5.345	5.47	7.691	13.296	26.931	18.608	19.903	16.658	14.553	22.824	18.629	19.52
Peu_00001975	1.379	2.254	2.06	3.13	6.38	6.809	8.496	6.123	3.506	5.955	4.481	3.329
Peu_00001991	0.292	0.558	0.307	0.981	2.709	1.315	0.665	0.799	0.477	1.188	1.52	1.975
Peu_00002000	2.11	2.28	3.471	10.727	8.126	12.937	12.666	7.095	6.261	24.873	9.858	12.872
Peu_00002037	0.892	3.381	4.217	0.007	0.021	0.01	0.01	0.01	0.007	0.172	0.221	0.456
Peu_00002038	0.56	1.155	1.879	0.01	0.06	0.01	0.01	0.016	0.01	0.138	0.527	0.546
Peu_00002042	0.396	0.958	0.344	1.672	1.575	1.477	2.924	2.511	1.247	2.635	2.8	1.631
Peu_00002048	0.358	0.087	0.284	0.391	0.223	0.842	1.486	0.524	0.601	1.148	0.309	0.957
Peu_00002072	2.115	2.919	1.152	4.36	4.401	4.572	5.425	4.559	4.692	8.962	7.032	5.334
Peu_00002097	23.179	13.154	20.429	22.194	22.957	26.112	53.049	38.572	43.336	36.758	20.207	26.652
Peu_00002110	6.217	5.424	12.874	4.361	3.688	6.55	6.577	10.79	6.573	11.965	3.141	16.497
Peu_00002233	5.185	8.432	9.442	11.137	16.455	15.821	11.378	10.494	8.101	12.688	9.195	13.227
Peu_00002234	4.254	10.295	27.74	14.163	21.644	43.154	19.856	21.364	14.311	20.547	13.57	29.703
Peu_00002259	1.116	0.218	1.119	1.409	0.908	1.59	2.924	1.074	1.732	2.862	2.52	3.196
Peu_00002267	1.492	0.935	0.446	0.829	0.805	1.162	0.451	0.468	0.035	0.296	0.155	0.263
Peu_00002269	3.55	1.9	2.458	0.992	0.937	0.621	0.407	2.381	3.361	2.214	2.133	2.893
Peu_00002277	9.442	6.915	22.902	9.367	12.931	16.489	10.447	10.642	10.861	14.51	13.751	23.856
Peu_00002279	0.209	2.581	8.884	0.112	0.77	1.795	0.584	2.015	2.959	0.069	0.16	0.127
Peu_00002282	0.876	5.111	2.337	2.873	4.342	3.409	4.674	3.553	3.795	2.922	4.613	5.214
Peu_00002294	4.072	9.535	5.612	0.001	0.001	0.001	0.001	1.342	0.491	0.086	0.197	0.974
Peu_00002295	5.87	6.979	3.754	0.174	1.401	0.066	0.101	3.085	1.006	1.125	2.874	2.048
Peu_00002301	9.294	4.356	7.691	4.229	8.408	6.048	3.58	5.518	2.194	2.166	2.646	2.325
Peu_00002311	1.544	1.443	1.869	1.32	0.504	0.99	0.574	0.465	0.202	1.001	0.439	0.626
Peu_00002312	4.249	6.273	2.705	0.865	2.426	2.831	1.713	1.312	0.24	2.144	2.064	3.959
Peu_00002424	0.96	0.231	0.878	0.55	1.925	0.984	1.151	1.552	1.123	1.915	2.358	2.706
Peu_00002429	3.053	1.255	0.626	9.85	6.147	5.984	5.651	5.427	6.529	5.44	5.281	4.074
Peu_00002443	0.312	0.363	0.084	2.272	1.78	1.007	0.739	0.92	1.543	0.563	0.864	1.315
Peu_00002694	1.62	1.455	2.609	0.547	0.101	1.213	0.339	1.084	0.288	0.211	0.019	0.333
Peu_00002710	2.916	0.97	1.357	2.219	1.931	1.387	2.823	3.635	2.669	1.991	1.664	1.607
Peu_00002715	6.88	4.545	1.942	10.266	13.467	3.69	9.075	10.858	12.529	6.953	10.354	7.796
Peu_00002717	32.513	23.482	58.096	8.076	7.943	21.589	3.01	8.316	24.451	5.531	16.83	15.206
Peu_00002758	1.86	5.187	8.605	10.775	17.155	8.559	5.344	13.727	11.321	6.442	19.836	8.462
Peu_00002780	1.405	2.674	4.872	2.885	1.348	3.131	1.979	1.194	1.612	3.157	1.461	6.168
Peu_00002829	0.001	0.952	0.345	2.219	1.872	2.001	0.202	0.238	0.376	1.628	1.385	0.778
Peu_00002870	0.88	3.4	2.191	0.702	1.035	0.73	0.491	2.345	3.044	0.634	1.106	1.701
Peu_00002885	2.801	5.021	5.165	5.001	3.078	4.509	3.024	2.603	3.26	4.584	4.31	3.516
Peu_00002914	1.452	3.098	2.197	2.315	4.393	3.263	4.328	4.778	8.017	3.974	4.895	4.086
Peu_00002962	2.588	5.99	0.265	1.654	4.186	1.233	3.505	7.205	2.636	2.142	6.865	2.475
Peu_00002971	4.586	6.327	1.225	5.72	4.747	3.566	6.578	7.059	27.124	11.451	13.972	15.21
Peu_00002989	0.751	0.731	0.65	1.821	2.627	0.846	0.561	2.679	1.063	1.438	3.372	2.727
Peu_00002990	0.123	2.863	2.651	0.947	1.958	2.337	1.895	0.481	1.013	0.883	0.825	1.312
Peu_00003003	10.551	28.563	35.672	30.281	37.896	57.896	25.103	36.209	39.677	38.383	40.617	40.513
Peu_00003012	1.176	2.764	2.946	1.899	1.265	1.309	0.66	1.856	7.394	0.661	2.46	6.441
Peu_00003026	3.922	5.787	3.98	11.164	10.342	8.178	8.957	8.174	7.845	20.614	9.485	13.57
Peu_00003027	2.185	2.222	2.451	1.085	1.215	1.373	0.729	0.615	1.104	0.919	1.292	1.31
Peu_00003104	0.637	1.394	2.002	1.583	2.894	0.739	9.011	17.642	6.872	1.982	3.237	1.906
Peu_00003231	0.01	6.033	6.687	1.934	3.352	0.056	1.263	6.984	3.892	1.595	5.765	3.67
Peu_00003251	0.575	2.167	0.649	0.851	0.872	1.468	1.754	1.675	1.174	1.564	1.515	0.95
Peu_00003270	2.493	5.632	2.136	1.117	4.592	2.626	2.727	2.527	2.736	3.003	0.873	3.252
Peu_00003347	0.204	0.254	0.074	1.299	1.223	0.669	0.98	0.952	0.874	1.84	0.967	0.685
Peu_00003390	0.341	11.97	3.995	1.117	7.24	3.682	0.608	0.01	0.01	1.99	5.123	0.458
Peu_00003421	0.951	0.566	2.066	2.539	1.014	2.66	1.779	1.591	1.43	2.595	1.016	2.005
Peu_00003431	8.629	10.159	9.189	9.276	7.137	6.303	8.724	8.92	9.313	8.538	7.395	4.881
Peu_00003567	10.474	16.54	12.165	7.79	27.559	23.734	10.112	21.703	19.646	17.151	19.649	22.021
Peu_00003571	1.179	1.981	0.425	2.426	3.19	0.836	5.769	3.891	3.013	0.98	1.92	0.599
Peu_00003657	0.206	1.033	0.507	1.658	1.675	1.414	1.914	1.408	1.792	1.35	1.119	1.806
Peu_00003672	0.141	4.154	0.931	0.388	1.364	1.203	1.025	0.726	0.215	0.267	0.519	0.771
Peu_00003676	1.158	3.27	1.636	1.024	2.855	3.093	2.375	4.282	2.853	2.499	3.453	3.97
Peu_00003738	1.956	1.569	1.344	6.46	3.187	3.344	5.912	5.749	8.248	3.276	4.707	7.287
Peu_00003779	1.039	1.329	1.209	0.826	1.346	1.612	0.94	1.565	0.559	0.416	0.974	1.025
Peu_00003793	0.525	0.462	0.615	1.354	1.837	2.292	1.617	1.002	1.46	0.926	1.163	1.745
Peu_00003852	0.812	7.127	6.394	6.586	8.421	14.162	4.802	8.214	3.971	3.219	4.813	12.744
Peu_00003871	0.591	1.569	0.163	0.443	0.276	0.131	0.069	0.859	1.228	0.357	0.611	0.991
Peu_00003883	0.004	9.055	1.763	0.001	0.001	0.001	0.001	0.003	0.478	0.001	0.524	0.736
Peu_00003896	1.644	7.84	0.01	12.868	19.331	9.377	1.023	1.508	1.577	10.709	26.507	19.595
Peu_00003903	0.03	1.202	0.003	0.654	4.39	0.854	0.621	0.572	0.061	0.201	0.834	1.129
Peu_00003923	0.378	0.548	5.702	0.437	0.01	2.419	0.01	0.343	2.05	0.487	0.01	0.991
Peu_00003949	0.01	1.305	3.583	0.558	0.443	0.235	0.786	0.238	0.383	1.194	2.131	0.475
Peu_00003978	1.65	1.412	3.184	0.521	4.144	3.259	2.635	1.948	1.055	0.561	4.389	3.169
Peu_00004044	1.868	0.514	3.789	0.65	0.832	2.413	0.628	2.198	1.095	0.884	2.234	1.24
Peu_00004083	4.418	5.105	4.026	4.224	7.151	3.889	4.86	5.171	3.521	4.153	4.549	5.083
Peu_00004087	5.674	7.9	3.091	1.718	1.897	3.251	12.512	4.62	1.725	2.523	1.795	2.43
Peu_00004129	3.882	3.292	2.406	1.084	1.01	1.049	1.864	1.02	1.171	0.593	0.524	0.511
Peu_00004144	12.232	11.255	12.793	8.641	6.78	5.386	5.568	4.78	6.957	15.835	7.245	11.397
Peu_00004169	40.338	33.759	35.466	37.916	49.932	63.724	31.288	37.505	37.861	28	35.821	42.999
Peu_00004193	0.58	1.069	2.203	1.36	0.945	1.368	1.631	0.637	1.134	1.342	1.405	2.265
Peu_00004223	0.53	2.799	10.786	25.016	1.915	5.18	33.318	0.875	1.446	17.918	3.222	13.536
Peu_00004374	1.151	0.398	2.293	1.627	1.075	4.019	1.967	2.294	1.288	1.826	1.452	3.554
Peu_00004435	0.21	0.161	0.858	0.978	0.153	1.027	0.849	0.364	5.226	0.932	0.823	0.681
Peu_00004437	0.978	2.241	1.263	1.549	4.377	2.231	3.719	2.047	1.768	3.742	3.638	2.842
Peu_00004462	0.197	0.19	0.858	1.001	0.58	1.403	1.537	0.883	1.063	2.646	0.674	3.024
Peu_00004508	1.272	2.685	2.263	0.361	3.83	1.812	0.514	1.314	0.192	1.859	0.721	0.406
Peu_00004512	0.726	0.442	0.815	1.766	0.141	0.313	0.84	0.631	2.273	0.234	0.388	21.763
Peu_00004529	0.197	0.526	1.427	1.096	1.683	1.586	1.687	1.536	1.594	6.169	1.821	3.763
Peu_00004560	0.053	1.415	1.377	0.013	0.01	0.01	0.01	0.015	0.003	0.01	0.01	0.007
Peu_00004581	0.527	0.539	0.687	2.449	2.966	2.049	1.571	1.551	1.033	3.015	3.023	2.159
Peu_00004582	0.148	0.306	0.324	3.292	1.419	1.967	1.739	0.948	0.499	8.111	2.934	3.447
Peu_00004602	0.665	1.161	1.806	0.401	0.077	0.848	0.082	0.487	0.901	0.118	0.153	0.756
Peu_00004604	4.598	8.545	12.548	28.818	35.23	34.862	38.539	71.381	68.861	53.041	69.302	50.096
Peu_00004622	6.507	9.806	11.068	9.989	19.011	19.635	6.865	6.553	7.013	5.185	10.961	10.843
Peu_00004652	0.529	3.995	6.031	1.328	4.44	9.045	2.554	5.56	4.054	1.797	2.674	4.846
Peu_00004656	1.214	1.48	3.406	2.044	0.919	2.119	1.154	1.123	1.482	1.374	1.644	2.204
Peu_00004688	0.598	1.401	3.159	7.5	7.852	6.246	10.827	10.495	6.906	9.541	7.841	10.55
Peu_00004733	1.948	1.98	2.927	2.834	7.313	6.751	7.879	8.565	5.213	5.062	4.977	6.12
Peu_00004751	1.709	1.264	1.483	1.425	2.278	0.629	0.906	2.12	2.346	0.145	0.453	0.25
Peu_00004781	0.723	1.031	2.204	1.179	0.78	1.417	3.111	0.939	1.209	2.054	1.263	2.32
Peu_00004783	0.431	0.408	0.79	1.044	0.722	0.819	1.714	0.62	0.571	1.105	0.672	0.712
Peu_00004832	0.143	0.105	0.312	1.141	1.361	0.901	0.721	0.722	0.396	1.175	1.151	0.971
Peu_00004861	18.813	20.687	22.13	31.334	27.072	28.935	21.725	24.03	21.542	40.257	28.154	32.165
Peu_00004868	0.387	0.365	0.998	0.987	1.222	1.02	0.379	1.195	0.227	0.463	0.713	0.831
Peu_00004890	2.271	2.776	3.872	4.195	4.359	3.57	3.103	2.797	1.357	3.851	3.192	3.983
Peu_00004894	4.1	6.162	4.502	0.088	0.01	0.01	0.01	0.007	0.087	0.01	0.01	0.021
Peu_00004905	0.749	0.845	1.889	2.061	1.368	2.425	2.406	1.861	1.248	2.423	2.341	3.115
Peu_00004923	3.059	1.724	1.441	0.416	2.194	0.568	0.598	0.742	1.508	0.153	0.239	0.397
Peu_00004930	2.129	0.79	2.724	2.013	0.501	1.769	0.59	0.223	0.205	1.018	0.517	1.054
Peu_00004933	0.536	1.307	4.418	0.01	0.294	0.777	0.01	0.51	0.01	0.473	0.665	0.01
Peu_00004935	18.96	8.16	17.172	48.368	13.403	38.309	29.864	28.742	26.429	5.878	6.577	7.122
Peu_00004940	2.368	16.658	8.479	4.931	12.123	18.929	5.821	5.448	0.503	2.755	7.204	9.957
Peu_00004958	0.822	0.421	0.596	1.549	0.01	0.01	1.011	0.01	2.838	0.01	0.708	2.932
Peu_00004975	1.133	1.201	1.576	1.082	0.968	1.559	0.76	1.145	0.956	0.987	1.891	2.336
Peu_00004996	0.427	0.758	0.01	3.903	0.847	0.195	0.622	0.54	0.32	1.01	0.961	0.585
Peu_00005004	15.907	8.275	6.16	6.863	6.22	4.035	6.722	2.291	9.422	16.743	10.944	9.179
Peu_00005034	0.135	0.163	0.071	1.498	1.755	0.456	0.487	0.708	0.306	0.853	2.111	1.246
Peu_00005036	0.429	1.087	0.21	2.584	4.239	0.637	0.605	1.477	0.362	1.108	1.349	1.365
Peu_00005044	0.234	0.354	0.143	1.014	1.727	1.108	1.763	1.576	2.075	6.196	4.303	3.375
Peu_00005052	0.634	1.686	1.332	3.304	11.869	6.518	2.948	4.502	2.14	3.953	7.05	8.783
Peu_00005084	0.281	0.611	1.489	2.893	1.364	0.767	1.21	0.19	0.103	0.412	0.114	1.017
Peu_00005085	0.326	0.01	0.01	2.482	1.279	1.871	0.702	1.763	0.981	0.501	0.389	1.813
Peu_00005091	1.655	0.811	1.751	9.394	0.746	1.878	5.334	1.79	3.827	2.27	1.185	7.333
Peu_00005096	0.206	0.048	0.01	1.348	0.287	0.01	0.122	0.01	0.01	0.473	0.17	1.487
Peu_00005108	8.321	4.995	5.379	46.987	5.107	7.127	17.348	6.368	50.946	9.851	7.651	27.368
Peu_00005109	1.372	0.505	1.699	4.768	3.764	2.557	2.51	2.791	2.045	4.77	4.074	3.886
Peu_00005110	2.022	2.044	4.61	5.738	6.885	10.83	6.172	4.557	2.479	6.755	7.484	14.007
Peu_00005123	0.602	0.309	0.053	1.635	0.824	0.327	0.292	0.801	0.736	0.458	1.157	0.143
Peu_00005153	3.887	1.977	3.495	3.367	1.332	2.492	6.484	3.342	1.712	11.246	3.538	2.382
Peu_00005164	0.275	0.271	0.111	1.613	0.678	0.214	0.8	0.839	0.524	0.584	0.419	1.326
Peu_00005248	2.032	0.405	1.216	5.124	0.455	0.337	0.791	0.056	0.162	0.215	0.121	0.333
Peu_00005270	3.726	3.886	2.219	13.53	44.812	6.844	14.098	11.854	2.417	4.598	5.366	3.515
Peu_00005298	1.304	11.227	4.53	22.575	6.795	17.583	22.404	36.402	38.312	11.707	20.435	15.568
Peu_00005300	1.715	0.265	1.129	1.247	0.01	0.381	0.01	0.257	1.303	0.095	0.128	0.493
Peu_00005312	0.01	0.132	0.01	0.868	1.172	0.631	0.29	0.765	0.287	2.21	2.65	1.095
Peu_00005353	0.31	0.293	1.352	1.866	0.712	4.457	0.85	0.01	0.111	0.752	0.01	1.164
Peu_00005391	5.808	3.858	3.461	25.685	35.273	1.422	3.373	3.616	2.726	0.321	3.002	7.88
Peu_00005401	7.082	24.045	10.251	28.907	9.374	5.121	11.558	9.682	11.491	28.516	14.816	17.595
Peu_00005402	0.01	0.01	0.28	3.609	2.366	0.01	0.874	1.316	0.477	0.576	3.601	2.092
Peu_00005404	1.556	2.803	1.103	2.935	1.068	1.122	1.985	1.322	2.892	0.759	0.314	0.542
Peu_00005412	0.058	0.364	0.024	0.353	0.922	0.455	2.529	4.592	4.335	1.226	1.105	1.172
Peu_00005465	0.234	0.442	0.139	1.785	1.491	1.475	0.614	1.458	0.777	1.936	1.063	0.782
Peu_00005468	0.246	0.308	0.31	1.094	1.553	2.148	2.039	1.621	1.528	2.374	2.456	1.762
Peu_00005491	2.067	8.632	1.863	13.901	23.698	11.266	13.1	21.334	21.35	16.618	24.47	10.094
Peu_00005498	1.863	0.656	4.505	6.784	3.102	8.035	1.491	1.965	3.112	4.957	1.305	9.362
Peu_00005502	2.296	1.73	1.997	4.323	1.749	2.609	1.73	1.486	1.648	0.994	2.255	2.008
Peu_00005561	0.516	0.308	0.374	2.306	1.139	3.252	1.849	1.515	1.226	1.962	2.31	2.424
Peu_00005575	0.475	0.122	0.104	2.129	3.36	0.693	0.514	0.843	0.333	0.679	3.683	0.485
Peu_00005597	0.01	3.984	2.318	17.946	2.099	9.17	22.612	10.568	11.414	33.045	20.092	13.954
Peu_00005614	2.601	1.926	2.021	4.951	4.477	2.3	2.924	4.433	4.221	7.232	7.129	5.835
Peu_00005620	0.188	0.416	0.566	2.177	1.314	0.904	1.194	0.507	1.055	1.44	0.675	1.591
Peu_00005675	1.675	0.871	1.298	2.071	0.839	1.694	1.328	0.998	0.856	2.224	0.615	2.455
Peu_00005697	0.01	0.797	0.602	1.481	1.163	1.214	0.772	0.387	0.698	0.965	1.272	0.283
Peu_00005713	0.679	0.54	0.853	0.852	0.976	1.445	1.057	0.724	0.704	0.274	0.649	0.894
Peu_00005719	0.133	1.518	0.461	0.347	0.827	0.413	0.716	0.471	0.606	0.708	0.723	1.143
Peu_00005731	2.551	5.032	9.354	8.844	13.75	9.013	5.025	3.138	6.187	7.771	6.959	22.125
Peu_00005737	1.976	2.937	1.73	4.25	8.715	4.525	4.13	5.123	3.874	4.065	7.346	6.194
Peu_00005773	0.01	0.01	0.457	0.459	1.88	1.482	0.908	0.309	0.274	0.796	0.806	0.615
Peu_00005790	0.748	0.246	0.522	1.417	1.796	2.706	2	1.534	1.13	2.419	1.063	2.083
Peu_00005817	1.253	0.916	1.526	4.774	3.056	3.468	2.213	2.827	2.113	3.336	2.904	4.088
Peu_00005829	0.43	0.627	1.143	1.065	1.28	2.551	1.03	1.5	0.674	0.8	0.795	1.544
Peu_00005909	0.612	0.787	0.517	1.578	0.953	0.535	0.675	0.571	0.569	1.265	0.585	1.157
Peu_00005913	0.261	0.01	0.492	1.394	1.542	2.046	1.648	0.98	0.658	1.121	1.14	0.586
Peu_00005922	0.01	0.087	0.084	1.493	0.488	0.861	2.779	0.481	0.297	2.84	0.402	0.904
Peu_00005923	0.077	0.043	0.04	1.953	0.587	0.817	3.772	0.795	0.367	2.81	1.015	1.205
Peu_00005927	0.706	0.75	0.199	2.174	1.194	2.675	1.751	1.04	1.878	4.171	2.144	1.678
Peu_00005933	0.202	0.125	0.419	1.77	0.623	1.152	0.934	0.845	1.403	2.968	1.255	3.063
Peu_00005934	1.474	0.232	0.01	6.046	0.741	1.581	3.181	2.287	4.143	6.029	1.855	2.739
Peu_00005944	0.21	0.667	0.464	1.292	0.348	1.103	1.708	1.18	0.996	1.519	0.673	0.71
Peu_00005967	1.037	0.01	0.514	6.429	1.678	0.01	1.546	1.85	2.341	5.733	3.675	5.036
Peu_00005969	0.074	0.225	0.083	4.296	0.375	1.595	1.805	0.305	0.596	5.931	0.99	1.838
Peu_00005986	0.212	1.056	0.246	1.491	1.344	1.628	3.611	3.31	1.745	2.574	2.264	2.222
Peu_00006013	0.01	0.153	0.01	0.01	1.715	0.33	0.01	0.064	0.01	0.627	6.278	0.311
Peu_00006029	0.052	0.054	0.17	1.14	1.326	1.101	1.073	0.671	0.44	1.471	0.693	1.001
Peu_00006034	3.191	25.485	24.245	20.573	46.25	68.091	22.622	25.008	17.751	29.552	32.766	66.086
Peu_00006100	0.448	0.78	1.502	1.665	1.284	1.444	1.003	0.899	1.666	1.113	1.457	1.361
Peu_00006105	0.607	0.469	0.352	3.094	6.177	4.311	2.853	3.244	2.65	4.363	4.469	4.661
Peu_00006120	0.13	0.203	0.21	0.723	1.061	0.891	1.966	4.044	0.869	1.499	3.87	3.813
Peu_00006130	0.044	0.266	0.2	0.769	1.226	0.995	0.105	0.179	0.167	0.412	0.539	1.207
Peu_00006149	0.487	0.662	1.094	1.676	3.228	6.531	3.327	2.696	1.301	5.548	4.723	8.316
Peu_00006150	0.007	0.592	0.649	3.392	8.361	16.346	11.477	4.492	6.697	8.246	5.819	23.686
Peu_00006199	0.322	0.613	0.313	0.618	1.607	0.649	1.439	1.709	1.167	1.743	1.87	1.615
Peu_00006231	0.494	0.539	0.716	0.912	0.508	2.466	3.062	3.018	1.369	1.689	0.593	1.17
Peu_00006247	5.92	9.926	3.139	3.849	15.486	8.848	5.288	11.949	4.573	1.357	6.971	9.516
Peu_00006291	3.507	5.607	11.169	6.373	10.798	13.098	4.887	4.572	5.979	6.189	5.504	12.517
Peu_00006351	0.321	0.18	0.191	1.524	1.379	0.767	0.88	0.95	0.749	1.292	1.491	1.401
Peu_00006363	0.303	1.63	1.458	0.01	2.488	3.59	3.895	2.187	0.2	0.459	3.297	4.21
Peu_00006388	1.24	0.418	0.01	8.935	9.684	0.547	10.123	3.176	3.633	2.673	3.71	2.35
Peu_00006389	5.013	0.343	0.01	2.537	6.039	0.471	3.529	0.905	0.01	0.01	0.01	0.01
Peu_00006438	4.776	3.186	3.545	88.673	121.971	78.979	46.636	58.925	40.899	72.144	128.518	94.088
Peu_00006441	0.172	0.085	0.064	1.017	0.892	0.352	0.616	1.011	0.063	3.272	3.209	0.554
Peu_00006448	0.986	1.993	2.17	1.551	5.247	2.115	2.423	3.885	1.662	1.896	3.992	2.665
Peu_00006449	14.785	10.653	10.004	25.543	33.667	18.727	10.841	16.179	15.763	13.298	22.729	18.763
Peu_00006466	0.01	0.01	0.01	0.535	3.293	0.67	0.099	0.758	0.111	1.174	4.297	0.472
Peu_00006481	0.01	0.993	1.436	0.254	3.73	2.205	0.01	0.478	0.88	0.244	0.01	1.718
Peu_00006496	4.523	5.776	1.209	1.275	0.939	1.272	0.583	0.561	0.338	0.803	1.71	1.282
Peu_00006510	3.049	5.766	0.582	6.063	10.453	12.091	6.658	3.695	1.421	1.168	14.03	0.816
Peu_00006525	0.13	0.203	0.01	1.524	2.702	0.545	0.136	0.155	0.01	0.727	0.361	1.598
Peu_00006541	2.11	2.032	1.495	1.581	1.179	1.828	0.177	0.824	0.385	1.245	0.282	0.609
Peu_00006543	0.207	0.2	0.116	0.454	1.008	0.628	0.287	1.026	0.443	0.96	1.384	0.643
Peu_00006548	1.921	7.058	4.285	5.742	10.843	12.244	5.194	12.907	6.184	5.361	15.825	8.796
Peu_00006568	11.813	2.357	0.123	7.222	7.329	0.007	0.041	0.138	0.127	0.003	0.332	1.119
Peu_00006570	0.145	0.141	0.01	0.282	1.628	0.952	0.355	0.893	0.228	1.348	1.089	0.383
Peu_00006583	1.1	0.499	0.01	8.573	17.018	3.198	8.792	25.859	24.489	7.554	10.71	1.748
Peu_00006586	0.184	1.428	0.01	0.289	1.696	0.962	0.661	1.676	4.007	0.511	1.997	0.757
Peu_00006656	0.371	0.848	0.819	2.29	1.864	1.973	12.077	12.74	14.958	4.509	3.576	2.552
Peu_00006679	0.503	1.159	0.335	1.492	2.386	1.395	1.518	1.688	1.502	3.063	2.178	2.015
Peu_00006694	2.712	2.694	2.668	6.622	6.59	8.49	7.06	10.991	14.03	33.25	10.491	11.973
Peu_00006761	3.484	7.257	3.05	3.383	8.831	8.578	4.169	4.474	6.241	3.187	5.241	7.559
Peu_00006879	0.417	0.01	0.01	0.765	2.428	1.531	0.994	1.544	2.283	1.802	1.548	0.354
Peu_00006961	0.873	0.01	0.516	0.152	0.372	2.818	0.14	0.519	0.01	0.109	0.712	2.411
Peu_00006979	0.01	0.383	4.529	9.484	9.252	10.31	9.864	21.033	4.42	6.229	8.244	10.567
Peu_00006995	5.115	1.583	1.52	7.138	5.706	11.314	13.984	9.104	8.658	16.29	15.2	10.714
Peu_00007050	0.372	0.248	0.464	1.222	0.732	0.734	0.63	0.63	0.463	1.246	0.912	0.821
Peu_00007110	11.378	9.598	11.773	15.579	16.269	14.088	14.432	17.495	13.256	12.532	16.142	12.751
Peu_00007126	0.627	1.369	2.079	0.21	0.01	1.283	0.283	0.063	0.337	1.627	0.07	0.781
Peu_00007142	21.716	34.773	29.161	45.967	38.111	35.241	26.127	21.86	24.776	38.067	33.126	23.851
Peu_00007159	0.128	0.361	0.389	0.573	0.214	0.888	0.507	1.229	1.594	0.403	0.272	0.782
Peu_00007166	0.007	0.027	0.007	1.112	0.414	1.016	0.001	0.286	0.075	0.048	0.115	0.436
Peu_00007167	0.01	0.01	0.295	0.01	0.41	3.283	0.407	0.173	0.01	0.01	0.01	3.886
Peu_00007198	5.143	1.431	6.656	3.329	1.126	4.263	1.78	2.397	2.909	1.082	0.866	4.869
Peu_00007215	1.485	0.502	0.01	19.632	8.279	23.436	20.16	7.301	8.322	26.416	6.233	24.608
Peu_00007272	0.3	0.756	0.865	3.573	12.532	7.719	5.398	4.303	3.048	5.718	6.227	6.735
Peu_00007297	1.948	0.952	0.802	3.216	2.095	3.221	6.339	5.457	4.448	5.474	2.526	3.176
Peu_00007315	0.139	0.01	1.567	0.591	0.315	0.748	0.088	0.405	0.474	0.113	0.074	1.148
Peu_00007325	0.526	1.258	6.579	1.066	1.331	2.288	0.742	0.614	0.362	1.874	1.273	2.045
Peu_00007359	0.01	2.679	0.99	1.098	2.312	4.981	4.681	2.617	2.527	5.017	4.459	2.892
Peu_00007366	2.826	1.31	0.894	0.986	3.871	5.315	0.804	0.538	0.501	0.706	1.131	1.326
Peu_00007391	1.916	0.01	1.376	4.963	7.747	10.457	3.787	4.744	3.738	6.641	4.721	3.938
Peu_00007404	0.01	4.094	2.082	2.302	6.104	5.774	1.901	0.527	0.645	2.554	2.692	3.309
Peu_00007405	0.787	2.621	2.211	7.039	2.477	7.298	3.665	5.31	6.258	6.755	4.319	9.428
Peu_00007431	0.265	0.144	1.016	4.698	3.386	5.535	3.992	0.752	1.361	9.176	1.817	5.702
Peu_00007432	0.01	0.303	0.596	0.976	0.527	1.58	0.711	0.145	0.06	1.255	0.285	1.556
Peu_00007555	0.576	0.31	0.179	0.56	0.788	1.518	2.893	2.815	1.335	3.193	1.613	2.109
Peu_00007663	0.846	0.979	1.343	0.963	0.924	2.469	1.12	1.278	1.837	0.841	0.673	2.904
Peu_00007744	1.45	6.796	6.1	2.689	5.777	4.792	4.365	3.206	1.926	8.196	4.523	3.7
Peu_00007814	0.289	0.01	3.232	5.599	4.281	5.91	10.952	7.53	4.19	11.407	7.029	9.846
Peu_00007815	0.536	0.368	1.142	2.562	2.669	3.972	5.557	4.227	2.396	5.49	2.362	4.707
Peu_00007869	1.109	0.01	1.785	8.413	1.421	5.399	8.511	2.01	5.488	9.585	7.153	9.918
Peu_00007871	0.76	1.748	0.721	3.251	0.181	1.837	7.047	1.209	0.751	6.945	0.715	2.903
Peu_00007872	2.542	0.885	1.336	1.697	0.55	1.645	2.637	1.484	1.441	2.628	1.178	4.659
Peu_00007932	0.038	0.056	0.01	0.888	0.779	0.534	2.475	0.424	0.169	2.068	0.682	1.052
Peu_00007935	0.479	0.208	0.743	1.131	0.918	0.87	1.044	0.608	0.221	1.497	0.705	1.158
Peu_00007942	0.329	0.215	0.322	0.996	0.746	0.822	2.672	1.198	0.373	2.13	0.936	1.539
Peu_00007945	0.167	1.393	1.385	0.9	0.566	0.616	2.684	0.01	0.166	0.249	0.521	3.38
Peu_00007980	1.163	2.577	1.91	1.237	2.639	3.111	1.689	0.945	1.258	1.345	1.768	1.839
Peu_00007991	11.437	14.282	6.363	14.812	4.053	3.999	5.266	3.281	5.296	23.041	5.668	10.768
Peu_00008049	0.171	0.131	0.323	0.404	1.04	1.221	0.932	0.309	0.447	0.407	0.502	0.444
Peu_00008059	0.45	0.275	0.411	0.686	0.601	1.087	1.692	1.109	0.549	1.822	1.125	1.414
Peu_00008088	0.382	0.01	0.01	0.184	0.01	0.089	1.251	1.11	0.867	0.08	0.225	0.205
Peu_00008097	0.736	1.526	2.093	0.993	3.669	3.532	2.044	2.119	1.023	0.96	1.374	3.477
Peu_00008184	0.684	0.246	0.241	1.339	2.325	1.867	13.001	12.454	9.933	7.963	4.697	2.106
Peu_00008191	2.41	3.028	1.95	1.222	0.469	0.548	1.327	0.119	1.784	0.397	1.093	0.849
Peu_00008239	0.069	0.003	0.01	1.035	0.001	0.113	1.11	0.325	0.007	0.614	0.648	0.188
Peu_00008257	0.324	0.23	0.34	1.103	0.513	1.873	6.01	19.874	18.383	0.255	1.362	0.926
Peu_00008266	0.623	0.127	0.01	1.862	0.167	0.153	1.2	0.308	0.959	1.982	0.374	0.701
Peu_00008320	0.251	0.666	0.01	0.621	1.134	0.137	2.255	1.337	3.006	1.042	4.285	0.994
Peu_00008345	0.513	0.44	0.14	1.613	0.881	1.042	2.155	0.115	0.578	0.081	0.01	0.383
Peu_00008370	1.949	2.967	2.732	1.285	1.623	2.063	1.213	3.781	2.345	1.022	1.922	2.023
Peu_00008372	1.291	9.084	1.018	33.499	36.998	9.56	44.96	32.702	9.813	41.103	45.718	20.892
Peu_00008380	1.205	0.697	0.01	1.537	0.983	0.597	1.064	3.847	2.852	6.308	4.169	0.605
Peu_00008467	6.414	8.811	7.101	3.31	3.597	5.965	9.99	10.029	13.999	10.298	8.48	12.556
Peu_00008469	0.245	0.978	0.678	1.001	0.362	0.479	0.498	1.755	2.057	0.542	1.195	1.041
Peu_00008475	0.01	0.01	0.01	0.58	0.95	0.01	0.519	4.12	2.074	0.253	0.184	0.01
Peu_00008482	0.534	0.437	1.221	0.8	1.708	2.741	2.68	5.73	0.336	8.332	6.052	3.151
Peu_00008512	1.044	2.482	0.774	1.806	0.993	1.466	1.737	3.075	0.955	1.161	1.9	0.999
Peu_00008598	1.16	0.318	1.21	4.714	5.601	4.038	1.021	10.167	0.375	6.405	6.094	6.169
Peu_00008632	0.534	0.619	1.706	0.922	0.456	2.528	0.312	2.714	0.16	0.614	1.975	0.792
Peu_00008636	0.289	0.01	0.125	0.096	0.01	0.452	0.103	1.261	0.553	0.619	0.211	1.305
Peu_00008718	0.084	0.054	0.146	0.033	0.063	0.144	1.57	3.993	1.951	0.459	0.612	0.237
Peu_00008759	0.83	0.282	0.01	0.148	0.679	1.998	0.808	2.024	0.01	0.183	0.447	0.01
Peu_00008794	0.19	0.457	0.14	0.391	0.963	0.52	0.783	1.041	0.437	0.482	1.606	1.337
Peu_00008819	1.095	0.43	0.759	6.025	0.723	1.533	4.757	2.545	3.361	2.156	1.068	8.619
Peu_00008894	4.071	4.642	6.328	3.973	3.448	4.7	1.583	1.997	1.87	1.901	2.418	2.496
Peu_00008911	0.207	0.978	0.01	0.173	1.126	2.599	1.711	6.155	1.562	0.613	0.698	1.13
Peu_00008921	0.278	0.175	0.043	0.479	0.929	0.689	0.431	1.216	1.231	1.664	1.132	1.122
Peu_00008949	0.01	0.01	0.01	0.01	0.01	0.01	2.227	6.936	0.311	1.242	0.301	0.191
Peu_00008954	0.495	0.996	0.837	0.476	1.397	0.38	0.239	1.413	0.403	0.386	0.824	0.629
Peu_00008957	5.795	5.678	2.256	1.89	7.039	6.295	2.869	3.611	4.577	7.842	5.027	4.737
Peu_00008968	0.053	0.263	1.229	0.239	0.178	0.494	0.173	0.343	1.087	0.171	0.459	0.622
Peu_00008972	0.278	0.175	0.174	0.478	0.602	0.518	3.688	6.028	5.265	1.598	1.71	0.947
Peu_00008978	0.01	0.01	0.01	0.01	0.132	0.077	1.329	1.189	1.979	0.278	0.657	0.167
Peu_00009019	0.438	0.232	0.59	1.893	2.321	0.519	0.722	0.946	0.65	0.313	0.467	0.719
Peu_00009042	1.575	0.597	0.473	0.695	2.183	0.801	0.77	0.921	2.343	3.625	0.797	3.383
Peu_00009070	1.18	0.01	0.01	2.483	4.8	4.593	2.202	2.851	9.894	8.625	8.651	11.668
Peu_00009076	3.047	5.421	6.003	3.933	4.646	8.147	3.97	2.589	3.467	2.808	2.077	5.113
Peu_00009138	1.197	2.648	2.262	1.052	2.042	2.584	1.128	2.292	1.684	0.953	1.936	1.68
Peu_00009197	0.65	0.532	0.449	0.987	0.805	0.94	0.292	1.066	1.62	0.307	0.382	0.357
Peu_00009228	0.617	0.01	0.409	3.989	0.605	1.838	3.187	1.943	15.698	2.312	4.192	8.426
Peu_00009264	1.545	2.083	0.92	0.72	2.224	1.29	2.06	1.76	5.436	2.107	3.047	1.331
Peu_00009265	0.05	0.287	0.25	0.279	1.092	1.116	0.665	1.852	1.47	1.287	2.725	3.812
Peu_00009340	4.097	1.158	8.359	3.206	0.797	2.322	2.603	0.623	1.928	1.333	1.287	5.822
Peu_00009375	0.502	0.894	0.678	1.855	1.211	1.726	0.285	0.867	1.25	1.197	1.336	1.057
Peu_00009403	0.124	0.01	0.034	0.061	0.085	0.061	0.291	0.975	2.336	0.01	0.18	4.244
Peu_00009409	0.124	0.533	0.388	1.049	0.956	1.044	1.97	1.794	1.379	2.557	0.517	3.037
Peu_00009469	0.312	0.628	2.805	1.542	0.701	5.436	1.048	0.85	0.922	2.404	1.063	3.429
Peu_00009514	4.235	2.259	4.632	22.431	5.278	25.204	10.963	4.878	5.243	6.708	8.413	6.789
Peu_00009516	0.492	0.447	4.25	0.398	0.229	0.565	0.24	0.188	0.164	1.078	0.575	0.531
Peu_00009526	1.488	1.247	0.697	2.891	1.09	1.186	1.138	0.237	0.01	2.364	1.714	1.807
Peu_00009528	0.856	1.113	0.831	0.407	1.079	0.321	0.61	0.2	0.462	0.877	0.828	0.659
Peu_00009552	0.249	0.227	0.58	0.763	1.067	1.701	1.15	2.091	0.9	2.627	1.55	2.152
Peu_00009553	0.412	0.413	0.325	0.841	1.194	1.366	1.302	0.711	1.67	3.1	1.171	1.326
Peu_00009636	0.181	0.378	0.147	1.4	0.314	0.73	0.359	0.704	0.227	0.829	1.483	1.466
Peu_00009637	0.554	0.479	0.131	2.988	3.696	2.071	2.339	2.693	2.234	4.527	3.088	3.456
Peu_00009640	0.678	0.114	1.03	0.706	0.28	0.76	1.177	0.763	0.874	3.081	0.14	1.82
Peu_00009641	1.021	2.018	3.481	0.862	0.543	0.714	2.438	1.926	2.251	3.713	0.668	2.932
Peu_00009678	0.119	0.276	0.839	0.169	1.079	0.91	1.078	1.21	1.078	0.996	1.376	2.977
Peu_00009703	5.017	5.31	5.793	14.612	14.601	13.291	20.558	16.504	9.891	36.337	14.561	19.739
Peu_00009709	0.312	0.28	0.01	0.156	0.385	0.876	1.166	1.156	0.585	2.515	0.567	1.034
Peu_00009710	0.091	0.099	0.157	0.507	0.507	0.385	0.368	0.32	1.152	1.293	0.351	0.766
Peu_00009733	0.01	0.01	0.01	0.01	1.131	0.381	0.532	1.331	0.788	2.433	1.726	1.114
Peu_00009758	0.01	0.075	0.01	0.421	0.245	0.007	0.003	0.453	0.224	1.387	1.414	0.57
Peu_00009827	0.308	0.01	0.283	0.01	0.01	15.415	7.917	13.568	0.934	12.591	1.54	14.082
Peu_00009921	0.433	1.139	0.698	1.583	0.96	2.222	1.339	1.357	0.793	2.473	2.038	1.699
Peu_00009924	0.117	0.176	0.04	0.04	0.857	0.01	1.282	0.098	0.186	1.298	0.08	0.039
Peu_00009970	2.701	0.67	1.065	2.13	0.314	0.75	2.076	1.977	1.069	3.248	0.318	1.627
Peu_00009993	0.735	3.131	1.953	6.328	14.588	4.343	3.044	2.891	3.8	7.968	12.962	3.006
Peu_00010031	0.88	0.72	0.055	0.007	0.001	0.556	0.001	6.106	8.773	18.443	2.166	0.047
Peu_00010065	0.336	0.21	0.072	2.516	0.311	0.207	0.848	0.114	0.365	1.864	0.222	0.22
Peu_00010077	0.001	5.147	3.755	0.503	0.527	0.925	1.528	5.734	23.417	62.9	2.595	8.68
Peu_00010109	0.436	1.803	0.144	0.986	0.437	0.446	0.642	0.706	2.564	2.149	2.338	0.89
Peu_00010133	0.389	0.429	0.01	0.145	0.768	1.279	1.114	1.278	0.493	1.429	0.653	0.877
Peu_00010138	2.888	2.129	0.245	3.875	2.108	0.365	1.483	3.707	2.462	9.421	4.224	2.457
Peu_00010146	0.01	0.01	1.076	0.502	1.04	0.01	0.54	0.769	0.01	3.964	1.006	0.907
Peu_00010239	0.01	0.01	0.01	0.01	0.383	0.208	0.01	3.625	0.01	0.157	4.406	0.01
Peu_00010267	0.069	0.883	0.728	0.311	1.475	1.283	0.909	0.283	0.474	0.955	1.264	1.466
Peu_00010310	0.257	0.644	0.402	1.197	0.842	0.601	0.422	0.696	0.281	0.798	1.202	0.693
Peu_00010347	0.309	1.259	2.084	2.081	0.978	0.949	0.712	0.442	1.004	1.961	2.602	3.616
Peu_00010464	0.484	0.01	3.91	4.073	3.007	3.146	0.629	6.449	4.902	7.696	14.611	4.213
Peu_00010481	2.648	3.701	1.674	3.312	5.087	2.878	1.771	0.01	0.863	2.003	13.462	2.582
Peu_00010525	1.093	7.829	0.816	1.853	4.913	1.805	5.674	7.661	9.538	21.062	14.798	3.715
Peu_00010599	0.01	0.85	0.085	0.593	0.528	1.99	2.999	2.638	1.857	0.621	1.125	1.921
Peu_00010602	1.145	0.465	1.681	0.909	0.346	0.652	1.562	0.751	2.221	1.278	1.305	0.994
Peu_00010647	0.459	0.65	0.341	0.271	0.223	0.905	3.312	1.884	2.072	2.389	3.417	3.226
Peu_00010665	39.302	27.092	35.015	16.174	15.679	22.449	18.648	18.698	14.766	4.012	4.115	3.578
Peu_00010672	0.605	0.251	3.003	3.229	3.06	2.96	5.402	2.887	4.256	6.26	8.55	7.963
Peu_00010676	0.007	0.496	0.01	0.25	1.021	0.151	0.226	0.228	0.23	0.443	1.075	0.049
Peu_00010684	0.389	0.738	0.524	1.549	0.974	1.082	1.491	1.026	1.24	0.743	1.627	1.12
Peu_00010706	0.44	0.075	0.505	1.012	0.667	0.274	0.488	0.816	1.303	0.701	1.425	0.411
Peu_00010721	0.261	0.143	0.05	1.32	3.199	0.721	0.938	1.011	0.574	1.431	1.83	0.772
Peu_00010755	1.206	0.832	0.237	2.218	2.583	1.454	1.598	2.526	0.515	4.083	2.259	1.489
Peu_00010769	3.027	0.916	6.164	2.511	1.628	3.448	2.262	3.417	3.941	1.808	3.425	6.369
Peu_00010799	6.449	4.587	5.912	11.731	12.964	15.184	5.648	7.368	4.23	6.82	5.087	6.65
Peu_00010846	0.191	0.319	0.01	0.365	0.372	1.128	0.228	0.274	0.074	0.451	0.515	1.566
Peu_00010860	1.744	1.621	2.884	12.269	1.188	2.676	7.416	2.103	4.172	3.027	1.845	13.019
Peu_00010861	0.208	2.068	0.954	2.074	1.051	2.076	3.335	1.21	0.687	2.035	0.397	12.498
Peu_00010880	0.328	0.205	1.024	2.693	1.42	2.336	2.57	2.628	1.467	3.202	3.032	3.39
Peu_00010913	4.224	7.32	6.506	12.673	3.142	21.402	15.922	16.934	25.439	13.943	21.58	41.098
Peu_00010919	0.751	1.801	2.539	0.887	0.511	0.849	2	1.541	1.413	3.207	1.083	3.691
Peu_00010936	0.646	0.273	0.809	1.512	0.127	0.284	0.389	0.06	0.704	0.188	0.14	3.109
Peu_00010940	0.894	0.356	0.967	2.78	0.985	0.915	2.768	3.879	2.35	1.763	2.018	10.083
Peu_00010945	0.283	1.445	1.844	1.513	5.565	9.044	2.901	14.752	9.747	4.141	15.635	37.554
Peu_00010985	2.249	0.944	1.267	4.306	2.278	3.634	2.303	2.87	0.119	2.634	3.453	2.24
Peu_00011003	8.092	0.841	5.394	19.947	1.919	6.607	11.322	3.047	1.571	6.229	0.723	3.372
Peu_00011004	2.451	0.423	1.816	7.664	0.42	0.902	2.408	0.105	0.4	1.988	0.243	0.961
Peu_00011015	6.195	10.586	6.858	9.555	11.287	10.876	13.977	14.667	13.479	17.627	16.23	14.288
Peu_00011021	0.01	0.01	0.01	0.534	0.01	0.01	0.01	0.01	0.01	15.163	4.159	15.582
Peu_00011027	0.213	0.18	0.01	1.09	2.096	1.037	0.461	0.331	0.335	4.445	6.07	3.214
Peu_00011070	0.774	0.454	0.438	0.451	0.881	2.443	1.109	0.73	0.754	1.015	0.87	1.231
Peu_00011108	0.456	0.418	1.631	0.654	0.532	0.679	1.449	0.858	0.074	0.924	0.551	1.696
Peu_00011167	0.783	0.01	3.231	20.317	9.883	10.394	11.21	1.88	10.743	38.942	35.315	67.172
Peu_00011219	1.373	1.114	2.172	7.343	2.745	6.374	5.201	3.356	1.023	7.44	1.326	7.475
Peu_00011274	0.195	0.196	0.264	0.578	0.777	0.952	0.738	1.085	1.259	0.409	0.183	1.035
Peu_00011310	5.957	14.018	5.883	7.955	8.718	16.01	25.096	9.782	18.529	23.625	15.652	20.291
Peu_00011330	4.495	0.837	0.481	1.889	0.954	0.998	0.97	1.321	1.222	0.746	1.112	0.563
Peu_00011369	2.158	1.861	1.844	5.268	3.344	2.404	1.8	1.988	1.976	4.521	2.546	4.086
Peu_00011393	5.309	3.11	0.083	1.102	0.216	0.102	0.095	0.106	0.953	0.431	0.171	0.01
Peu_00011458	0.715	0.823	0.249	2.912	3.206	5.636	30.445	25.383	44.161	4.25	5.828	2.916
Peu_00011482	63.289	49.255	29.616	137.223	73.427	101.002	92.198	70.066	32.093	40.221	47.43	44.697
Peu_00011494	0.72	0.37	0.607	0.838	1.085	0.64	0.581	0.793	0.66	0.942	1.186	1.262
Peu_00011524	465.451	418.811	653.198	583.636	400.762	1148.52	131.356	39.374	110.329	78.975	23.698	28.472
Peu_00011529	182.466	191.608	220.878	57.78	84.521	234.829	17.649	20.193	16.126	8.232	10.016	5.039
Peu_00011588	2.814	1.83	2.386	9.21	6.212	13.15	2.601	2.773	2.071	7.204	3.843	5.562
Peu_00011590	0.672	0.677	3.181	3.401	2.075	5.035	1.211	0.816	1.102	1.355	1.729	5.106
Peu_00011689	2.242	0.446	0.862	0.063	0.305	0.01	1.189	0.357	0.01	1.13	0.169	0.01
Peu_00011690	3.748	0.716	3.166	5.035	2.109	3.13	1.382	1.16	0.855	1.842	1.031	2.233
Peu_00011789	1.139	0.01	0.062	2.031	0.47	0.376	0.71	0.476	0.094	0.885	0.308	0.083
Peu_00011796	0.632	0.211	0.447	0.6	0.368	0.52	1.014	1.056	1.041	0.766	0.342	0.49
Peu_00011826	0.486	1.397	0.887	0.424	1.324	0.998	0.424	0.269	0.523	0.121	0.947	0.576
Peu_00011922	0.17	0.139	0.196	1.192	0.745	2.408	2.846	1.797	0.962	2.334	0.995	1.268
Peu_00011935	432.178	316.008	389.93	185.873	214.575	375.776	135.153	28.309	22.041	19.755	19.549	9.106
Peu_00011942	6.307	8.129	2.171	3.328	5.22	1.732	0.527	0.568	0.255	0.051	0.3	0.054
Peu_00011947	2.745	0.404	0.882	2.87	2.281	1.718	4.405	2.54	2.703	2.429	2.519	3.029
Peu_00011948	0.245	0.331	0.527	1.044	0.499	0.566	1.183	0.654	0.783	1.195	0.438	0.646
Peu_00011949	4.361	1.302	2.604	6.453	4.122	4.448	6.008	5.367	5.553	2.777	3.352	4.45
Peu_00011962	4.091	1.049	2.103	1.861	0.611	0.984	1.148	0.707	0.984	2.118	1.054	3
Peu_00011971	1.085	0.201	0.371	0.827	0.984	0.321	1.29	0.573	0.319	0.461	0.861	0.814
Peu_00011984	0.119	0.828	2.506	1.021	0.144	2.196	1.396	0.601	1.967	2.138	0.933	4.307
Peu_00012007	153.396	9.739	330.105	18.952	6.544	23.577	1.096	0.964	7.56	0.33	0.134	1.788
Peu_00012026	1.193	1.598	0.201	0.707	1.578	1.429	0.202	0.126	0.007	0.032	0.007	0.077
Peu_00012030	2.332	3.285	0.007	0.243	2.198	1.474	2.188	3.032	1.409	1.471	2.803	1.799
Peu_00012110	0.966	0.615	1.245	0.828	0.702	1.319	0.202	0.299	0.58	0.663	0.001	0.193
Peu_00012112	0.151	1.73	0.407	0.278	0.814	0.608	0.568	1.415	2.118	1.235	1.923	1.682
Peu_00012113	462.638	193.162	416.438	275.415	92.762	151.146	81.719	107.749	85.81	47.749	78.919	74.247
Peu_00012115	0.412	0.603	0.629	0.23	0.948	1.468	0.984	1.171	0.687	1.71	1.529	1.354
Peu_00012143	0.668	0.309	0.711	1.169	0.238	0.344	1.244	0.504	0.622	1.079	0.22	0.456
Peu_00012217	0.382	1.07	0.568	2.264	0.906	1.661	3.422	1.932	0.993	3.547	1.203	1.441
Peu_00012258	0.267	1.928	0.89	0.99	2.433	0.7	0.548	0.723	1.111	0.665	1.144	2.371
Peu_00012287	1.505	6.348	1.503	1.562	6.215	4.272	0.748	3.077	2.059	12.022	8.102	8.509
Peu_00012309	3.307	5.232	6.883	2.923	1.788	3.822	2.306	1.979	3.097	2.426	1.117	2.735
Peu_00012314	0.01	1.343	1.106	0.335	0.267	0.955	0.184	0.545	1.143	0.31	0.01	0.254
Peu_00012339	1.721	0.615	0.13	3.082	3.076	10.378	1.928	1.176	0.056	3.564	2.931	1.36
Peu_00012355	8.313	14.858	12.343	9.498	13.755	12.565	14.862	11.608	9.539	15.823	11.195	11.614
Peu_00012372	0.762	1.197	1.252	1.426	4.227	1.55	0.832	0.138	0.272	3.428	1.36	2.983
Peu_00012375	0.198	3.135	0.028	1.566	3.913	3.959	1.289	1.188	0.305	0.871	1.915	0.099
Peu_00012434	3.421	3.92	1.118	2.217	2.516	1.117	0.931	0.742	0.677	0.652	0.785	0.484
Peu_00012435	7.394	5.4	9.561	5.703	4.11	6.446	2.391	2.64	1.679	1.86	2.717	2.409
Peu_00012439	3.254	2.148	1.918	3.472	2.442	1.901	4.997	2.084	3.106	2.177	2.021	2.802
Peu_00012471	0.007	0.955	0.01	0.521	1.925	1.276	0.995	0.52	0.298	0.285	0.494	0.08
Peu_00012474	0.904	1.906	2.629	0.291	0.127	0.01	0.26	0.126	0.155	0.01	0.01	0.01
Peu_00012475	2.824	2.818	4.098	2.929	0.76	1.904	3.237	1.098	4.156	0.373	0.159	0.273
Peu_00012540	0.803	0.346	2.791	1.222	0.533	2.281	0.425	0.581	0.239	0.001	0.254	0.201
Peu_00012565	0.273	0.792	1.078	2.128	1.833	2.138	0.752	1.875	1.753	0.601	0.895	1.338
Peu_00012612	0.19	0.212	1.432	0.01	0.266	0.571	0.172	0.091	0.635	0.285	0.333	1.103
Peu_00012618	3.433	3.187	7.614	3.197	9.479	12.452	8.005	11.348	9.36	6.439	10.321	14.959
Peu_00012641	0.01	1.374	0.626	0.01	1.226	0.08	0.509	0.143	0.379	0.315	0.325	1.174
Peu_00012674	5.891	7.741	11.317	7.934	7.833	8.062	9.424	15.459	12.285	8.235	10.657	12.655
Peu_00012702	56.776	17.523	23.503	32.201	13.636	43.266	5.448	1.514	1.447	0.968	0.843	0.998
Peu_00012802	0.536	0.591	5.226	0.727	0.699	1.398	0.468	0.453	1.353	0.683	0.421	5.713
Peu_00012804	0.154	0.226	0.216	0.974	0.583	0.547	0.819	1.146	0.746	1.189	0.277	0.576
Peu_00012840	0.138	0.169	0.122	0.973	0.613	1.168	1.937	1.055	0.721	2.388	1.076	1.498
Peu_00012844	21.997	72.95	45.331	2.865	37.764	13.247	17.699	14.974	2.918	2.969	5.684	3.044
Peu_00012864	0.01	0.155	0.01	2.356	0.43	0.154	0.067	0.064	0.01	1.075	1.471	0.28
Peu_00012865	0.393	0.146	0.902	7.625	4.856	7.913	1.285	1.065	0.616	6.336	5.325	2.785
Peu_00012907	0.414	0.01	0.578	3.296	1.259	2.123	3.988	1.891	1.169	5.011	1.06	2.208
Peu_00012954	0.451	1.008	0.127	3.073	3.729	3.088	2.704	1.503	0.766	4.944	3.67	5.474
Peu_00012959	0.27	0.72	0.055	1.075	2.729	2.146	0.747	0.843	0.485	1.628	2.297	0.098
Peu_00012977	1.073	0.484	0.316	3.01	1.665	0.862	0.679	0.275	0.155	2.528	1.488	0.749
Peu_00013016	1.132	0.861	0.408	1.043	1.556	0.557	1.669	0.682	1.376	0.83	0.736	0.853
Peu_00013045	0.01	0.597	0.01	1.151	2.992	0.181	0.557	0.42	0.01	0.098	0.772	0.325
Peu_00013060	0.437	0.887	0.287	0.616	1.545	0.986	0.494	1.175	1.027	0.46	1.067	0.735
Peu_00013061	0.407	2.181	0.01	0.709	3.928	1.067	0.338	0.01	1.025	0.01	0.01	0.01
Peu_00013068	3.307	6.837	5.989	4.177	2.492	5.088	3.312	2.919	3.119	4.097	2.412	3.418
Peu_00013071	0.719	0.503	0.742	1.362	0.637	0.378	0.926	1.159	1.276	1.105	0.881	0.66
Peu_00013085	0.01	0.257	0.01	0.195	1.036	1.411	0.451	0.406	0.34	1.094	0.905	0.371
Peu_00013091	1.545	2.665	3.866	1.148	3.045	3.546	1.067	0.519	2.024	1.301	0.546	3.386
Peu_00013137	0.947	1.298	1.302	5.289	5.239	6.118	5.786	3.452	1.979	7.116	4.079	5.558
Peu_00013150	0.034	0.031	0.05	0.776	0.284	1.005	4.847	1.675	0.382	1.41	0.15	2.241
Peu_00013152	1.204	0.657	0.641	2.391	1.826	1.547	1.771	1.75	2.007	3.205	2.062	2.023
Peu_00013165	0.463	0.115	0.792	1.352	1.717	0.71	1.453	1.551	0.582	0.791	0.718	1.812
Peu_00013205	1.823	1.834	2.705	1.41	1.728	3.656	0.858	0.229	0.454	0.886	0.895	0.611
Peu_00013230	3.114	2.708	2.439	4.585	2.916	3.366	1.706	1.319	1.032	2.38	2.716	1.965
Peu_00013269	0.01	0.01	0.01	0.01	1.06	6.897	0.01	0.01	0.01	0.01	0.41	0.333
Peu_00013279	1.322	6.675	4.397	5.748	5.712	7.223	6.199	3.476	3.035	7.575	4.549	7.528
Peu_00013317	0.051	0.09	0.039	0.199	0.047	0.867	1.025	1.553	1.034	0.483	0.313	2.151
Peu_00013344	0.12	0.154	0.126	0.605	0.489	1.023	0.779	0.889	0.6	1.164	0.536	0.903
Peu_00013364	0.01	0.01	0.623	0.333	0.01	0.01	3.794	0.772	0.551	1.119	0.375	0.433
Peu_00013385	0.574	0.079	0.656	1.047	0.522	1.128	0.788	0.466	0.469	0.945	0.671	0.837
Peu_00013429	0.01	0.01	0.01	0.067	0.146	0.119	4.109	1.952	1.557	0.168	0.101	0.02
Peu_00013448	13.161	4.324	37.136	2.018	2.686	11.185	4.173	5.087	6.209	1.427	1.228	5.932
Peu_00013460	0.01	0.01	0.01	0.01	0.01	0.01	6.79	2.247	0.01	0.663	1.155	0.01
Peu_00013480	1.596	9.928	0.071	1.999	5.48	4.837	2.227	0.814	0.36	0.023	0.238	0.003
Peu_00013483	0.846	1.47	0.01	0.695	0.205	1.123	3.291	2.049	4.227	0.01	0.01	0.33
Peu_00013488	0.449	2.821	0.333	0.074	1.034	0.183	0.731	0.365	0.122	0.184	0.035	0.147
Peu_00013579	0.319	0.461	0.686	0.535	0.498	0.839	1.677	1.294	1.411	1.527	1.073	0.796
Peu_00013586	1.006	0.01	0.489	6.098	2.844	1.543	2.357	5.138	4.483	2.958	1.03	0.945
Peu_00013589	0.608	0.01	0.688	1.013	0.796	0.561	0.01	3.093	1.937	0.01	0.83	2.778
Peu_00013672	0.653	2.697	0.711	0.01	0.395	0.01	0.192	1.045	3.991	1.848	1.719	2.57
Peu_00013697	3.503	5.53	6.768	7.747	7.587	18.95	18.019	6.097	22.351	10.534	8.123	10.571
Peu_00013729	123.939	37.87	13.219	37.393	33.108	24	4.08	1.915	2.43	1.59	0.27	0.399
Peu_00013740	5.446	6.301	6.952	8.609	8.049	9.094	5.827	7.911	3.531	9.273	11.46	14.219
Peu_00013767	0.898	0.279	0.179	1.56	0.836	1.143	1.284	0.468	0.541	3.732	1.219	0.608
Peu_00013787	0.01	0.01	0.01	1.574	0.01	0.01	0.787	0.22	0.01	6.59	3.773	3.648
Peu_00013830	0.909	1.054	1.152	0.644	0.915	0.623	0.939	0.833	0.819	1.541	1.207	0.988
Peu_00013848	1.564	1.097	1.42	5.767	2.893	2.064	2.152	2.602	1.101	5.387	3.147	3.461
Peu_00013910	0.01	0.439	0.306	0.954	0.192	0.291	0.01	0.563	0.01	4.299	1.267	0.584
Peu_00013916	0.086	1.937	1.358	0.001	3.692	2.464	1.12	0.758	0.085	1.013	0.769	0.003
Peu_00013990	22.985	170.863	125.372	9.76	76.063	59.263	0.728	1.383	3.398	1.077	12.015	2.526
Peu_00013999	0.01	0.01	0.702	0.918	1.628	5.27	1.021	0.623	0.442	3.732	5.619	2.925
Peu_00014001	3.194	5.037	3.787	3.952	4.156	3.974	1.99	2.229	1.982	2.639	2.253	2.617
Peu_00014138	2.337	0.979	2.883	4.178	2.928	2.262	2.628	2.932	4.476	0.936	2.635	4.146
Peu_00014151	0.065	0.095	0.021	3.385	7.312	1.343	1.147	0.315	0.161	1.787	5.704	1.261
Peu_00014177	0.514	0.191	1.096	0.324	1.814	1.566	0.735	1.425	1.75	0.637	1.075	1.734
Peu_00014181	0.847	0.244	0.703	1.609	3.332	4.65	2.759	3.39	1.584	3.553	2.356	3.62
Peu_00014203	0.36	1.41	0.341	0.369	0.682	0.868	0.902	1.51	0.894	0.906	1.069	0.606
Peu_00014216	0.178	0.385	0.575	0.982	0.653	0.558	0.696	0.526	1.518	2.035	1.163	2.473
Peu_00014327	2.278	0.968	2.122	5.8	4.447	4.155	4.078	2.287	0.825	4.301	2.711	2.018
Peu_00014389	1.576	1.03	1.802	3.476	3.65	3.326	3.1	3.154	1.878	4.1	3.419	3.117
Peu_00014392	3.397	5.034	2.581	6.694	6.065	4.222	4.56	4.547	3.845	6.971	4.779	5.122
Peu_00014407	1.855	7.6	0.247	1.073	4.463	3.022	3.393	4.974	4.053	3.254	4.55	3.305
Peu_00014428	11.227	20.329	23.771	6.506	19.59	23.764	6.134	6.243	7.572	9.479	9.271	14.256
Peu_00014441	0.499	0.247	1.13	0.327	0.96	0.721	0.995	0.924	1.014	0.287	0.588	0.568
Peu_00014497	5.105	2.373	4.696	10.6	0.708	5.926	3.03	3.295	4.52	9.402	6.306	4.633
Peu_00014524	1.678	0.893	2.156	3.632	3.002	3.068	5.794	4.409	4.32	3.965	5.086	1.852
Peu_00014535	0.395	0.701	0.379	0.343	0.835	0.626	1.164	0.689	0.825	0.51	1.193	1.112
Peu_00014556	3.798	0.68	0.01	1.014	3.349	0.01	0.01	0.01	0.01	0.662	0.371	0.01
Peu_00014583	0.168	0.01	0.172	0.062	0.01	3.014	0.01	2.301	0.379	0.051	0.87	0.521
Peu_00014593	3.929	2.092	2.777	2.791	3.12	3.528	2.128	1.867	1.989	2.815	2.418	1.498
Peu_00014632	0.113	0.088	0.108	0.092	0.838	1.348	2.557	0.726	0.33	0.832	0.146	0.336
Peu_00014732	3.271	4.592	4.238	3.667	6.689	7.959	4.226	4.957	2.736	4.4	5.004	6.551
Peu_00014784	1.638	2.303	15.562	0.563	0.876	0.984	4.644	6.538	7.549	0.699	1.511	6.604
Peu_00014787	2.867	1.098	4.268	0.01	1.523	2.103	1.863	5.702	1.984	1.211	1.519	2.107
Peu_00014794	0.01	13.48	0.666	0.01	3.974	0.01	0.01	5.224	0.01	0.01	3.398	2.587
Peu_00014797	0.356	1.612	10.292	0.01	0.01	1.217	2.27	1.966	5.079	0.478	0.15	3.288
Peu_00014811	4.012	3.648	1.878	1.979	0.795	1.151	1.502	0.519	0.882	0.26	0.193	0.212
Peu_00014972	3.413	4.023	2.365	7.295	7.352	4.559	7.522	7.351	5.589	8.854	6.551	6.024
Peu_00015097	2.002	0.535	0.438	1.611	2.989	1.056	0.267	0.589	1.693	0.704	1.212	2.723
Peu_00015113	0.63	0.28	1.248	2.753	0.998	4.632	4.589	2.257	4.39	1.448	1.716	8.78
Peu_00015118	2.618	1.853	5.946	4.612	2.055	5.221	2.14	7.611	5.521	2.653	1.97	3.483
Peu_00015175	7.016	2.08	2.464	4.216	2.107	1.686	7.966	5.911	2.071	10.434	2.46	5.124
Peu_00015207	16.159	11.198	9.105	1.008	0.172	0.29	0.01	0.01	0.01	0.01	0.01	0.01
Peu_00015227	0.857	0.441	0.324	0.01	2.6	1.198	1.797	0.492	0.111	0.107	0.321	0.115
Peu_00015244	0.891	0.308	1.34	0.291	1.237	0.747	0.196	0.323	0.001	1.043	0.812	0.382
Peu_00015250	1.605	0.885	0.01	4.887	1.691	6.229	1.134	0.714	0.13	2.969	2.965	1.719
Peu_00015251	0.985	0.548	0.47	1.164	1.855	0.877	0.292	0.281	0.051	0.277	0.685	0.718
Peu_00015263	4.846	3.296	4.447	4.376	6.485	7.309	8.426	6.369	7.925	7.918	6.633	6.924
Peu_00015283	0.638	0.537	0.155	1.133	0.851	0.607	1.643	0.489	1.23	1.764	0.702	1.483
Peu_00015353	100.573	116.18	150.203	66.229	89.83	60.694	50.138	59.841	59.35	40.191	74.805	53.177
Peu_00015359	1.077	1.802	1.778	1.321	1.598	1.428	1.61	1.909	2.058	1.106	1.847	1.518
Peu_00015380	31.1	23.059	27.658	29.658	33.006	33.291	31.988	27.872	32.237	24.722	26.465	24.352
Peu_00015391	0.515	0.841	0.085	0.688	1.219	0.646	0.751	0.78	0.38	1.79	0.75	1.611
Peu_00015401	0.253	0.653	0.287	0.756	0.797	0.353	0.847	1.061	0.689	1.029	1.211	0.628
Peu_00015488	0.599	0.384	1.33	0.702	0.729	1.058	0.76	0.365	0.309	0.243	0.187	0.704
Peu_00015530	6.894	2.127	8.368	19.344	12.533	15.697	9.599	13.811	6.782	11.111	21.233	23.94
Peu_00015531	14.582	4.192	5.723	6.39	3.472	3.796	6.708	3.415	8.982	10.469	3.677	4.663
Peu_00015535	3.45	4.216	1.754	0.598	0.203	0.134	0.229	0.01	0.01	0.01	0.028	0.01
Peu_00015568	112.705	21.802	10.895	70.612	37.192	57.201	77.453	67.213	121.289	45.482	34.884	31.504
Peu_00015569	0.726	0.318	0.116	0.504	0.487	0.335	0.499	1.04	0.566	0.11	0.758	2.44
Peu_00015571	1.835	0.495	1.488	4.066	2.24	2.079	15.14	8.406	9.902	6.876	4.114	4.257
Peu_00015579	1.362	0.62	0.884	1.056	1.671	1.552	1.29	0.875	0.67	1.59	1.748	2.067
Peu_00015594	4.146	5.648	4.007	15.64	10.202	12.144	6.033	8.647	5.707	9.112	6.224	8.045
Peu_00015614	0.6	0.23	0.464	1.785	0.352	1.11	1.225	1.266	2.088	2.576	1.209	1.866
Peu_00015625	0.119	0.067	0.1	0.935	1.508	0.28	0.278	0.251	0.01	1.071	1.764	0.932
Peu_00015686	0.334	2.351	0.404	1.684	1.877	0.751	0.898	0.416	0.436	1.173	0.894	1.013
Peu_00015707	0.888	1.313	1.184	2.736	3.984	2.582	4.637	3.379	3.516	1.926	3.236	1.103
Peu_00015835	2.09	0.38	0.217	3.158	1.085	4.124	1.125	0.324	0.075	2.864	2.621	1.751
Peu_00015923	0.226	0.224	0.01	0.226	0.385	0.124	0.648	0.474	1.368	1.458	0.521	0.137
Peu_00015999	0.01	0.76	0.01	1.09	0.414	3.948	0.01	0.546	8.063	0.65	0.01	0.01
Peu_00016006	1.244	0.43	2.64	2.036	1.302	1.077	2.349	0.705	2.967	2.736	2.7	3.409
Peu_00016010	1.66	1.547	3.998	5.144	8.219	6.666	8.661	6.329	16.215	8.419	5.171	7.296
Peu_00016062	1.759	0.01	2.792	4.706	5.247	5.831	1.562	2.816	2.192	5.239	11.015	4.908
Peu_00016100	0.98	6.32	10.684	13.391	41.494	50.394	10.325	9.493	16.553	20.197	44.414	32.241
Peu_00016115	5.404	2.463	0.683	1.579	3.283	1.579	8.089	3.634	3.825	3.27	3.978	4.984
Peu_00016169	0.492	0.236	0.466	1.413	1.491	0.788	1.189	1.625	1.921	1.091	1.574	0.844
Peu_00016205	0.496	0.01	1.82	0.738	1.146	3.241	2.791	9.018	8.81	2.387	7.49	8.979
Peu_00016235	2.857	0.01	0.671	0.435	1.16	0.656	0.963	0.01	0.77	2.832	2.598	6.509
Peu_00016269	14.856	5.857	0.01	3.436	2.85	3.234	3.059	5.326	0.942	0.01	7.125	1.129
Peu_00016337	1.834	0.346	1.063	0.38	0.177	0.207	0.383	0.282	0.716	0.526	0.142	0.969
Peu_00016373	1.356	1.275	1.75	1.652	1.242	1.352	2.022	1.624	1.703	2.39	1.783	1.771
Peu_00016400	0.186	1.316	1.304	0.01	0.815	0.209	0.359	0.171	0.437	0.083	0.82	0.593
Peu_00016419	0.69	2.931	5.331	2.858	5.174	6.236	2.984	9.83	8.604	2.748	3.732	7.184
Peu_00016538	12.2	14.368	5.21	5.331	7.667	3.131	2.835	5.25	1.402	1.367	7.203	2.56
Peu_00016541	1.917	0.812	2.153	1.645	1.864	2.174	0.885	0.856	0.609	1.846	1.014	1.499
Peu_00016552	6.259	5.487	5.009	11.778	10.406	10.218	10.673	9.474	11.392	32.66	13.796	13.076
Peu_00016553	2.272	2.17	1.91	5.973	4.723	5.956	3.777	2.688	1.665	5.325	3.865	5.707
Peu_00016568	0.253	0.397	0.226	1.159	0.956	0.79	0.993	0.28	0.599	1.401	0.831	0.985
Peu_00016578	33.459	13.354	3.926	67.184	31.851	29.165	21.58	19.667	15.77	244.837	259.769	462.331
Peu_00016603	2.081	5.596	1.126	1.351	0.883	0.503	0.231	0.24	0.215	1.809	0.158	1.756
Peu_00016670	0.828	0.153	2.374	0.128	1.323	1.735	0.362	0.35	0.251	0.186	0.56	0.481
Peu_00016681	2.039	0.833	3.002	2.181	2.927	2.791	1.839	1.975	1.053	2.988	2.848	4.18
Peu_00016685	0.71	2.132	0.01	3.668	2.338	0.01	1.224	2.449	3.606	3.381	12.29	3.237
Peu_00016704	0.528	0.628	0.199	1.587	1.194	1.106	1.036	0.378	0.534	1.611	0.783	0.945
Peu_00016712	0.898	0.01	0.315	1.346	1.08	0.958	0.301	2.635	1.471	1.736	5.621	2.56
Peu_00016745	8.957	3.789	6.134	6.417	6.387	7.588	13.485	15.286	33.439	10.03	14.691	11.967
Peu_00016802	0.666	0.472	0.572	1.029	1.498	1.824	2.133	1.927	1.595	2.014	1.914	2.471
Peu_00016809	0.2	0.01	0.01	0.01	0.01	0.237	2.285	2.722	0.348	0.01	0.73	0.807
Peu_00016814	0.523	0.217	0.118	0.701	0.558	1.404	1.746	1.23	0.66	1.57	1.066	0.841
Peu_00016819	0.341	1.282	1.514	0.361	1.846	1.248	2.968	2.393	1.008	1.537	3.222	1.564
Peu_00016833	0.01	0.01	0.01	0.203	0.591	0.348	0.164	1.982	0.2	0.153	1.976	0.611
Peu_00016867	0.237	0.408	0.01	1.174	0.01	0.01	0.01	0.185	4.304	2.531	1.383	0.208
Peu_00016884	0.452	0.312	1.314	1.982	0.896	1.599	1.676	0.516	1.475	2.254	0.994	1.135
Peu_00016903	0.334	0.84	1.087	2.336	1.247	0.353	0.184	1.974	1.676	6.72	2.717	1.111
Peu_00016990	0.01	0.01	0.01	0.27	1.203	1.512	0.167	0.489	0.061	2.164	4.687	16.395
Peu_00017000	2.044	1.395	1.833	1.993	2.191	1.259	3.094	1.669	1.69	0.508	0.087	0.01
Peu_00017008	2.27	4.109	2.144	2.689	2.673	1.798	3.541	2.192	1.248	0.338	0.066	0.085
Peu_00017014	8.933	8.346	10.615	3.525	6.886	5.309	6.519	3.122	3.362	0.381	0.181	0.398
Peu_00017016	1.219	2.168	0.652	0.852	0.865	0.621	3.446	0.735	1.278	0.01	0.01	0.01
Peu_00017019	0.01	0.01	0.982	0.167	0.01	0.938	0.01	0.01	6.487	0.01	0.197	2.813
Peu_00017021	1.619	4.622	1.839	1.973	1.573	1.039	2.808	1.807	1.179	0.215	0.101	0.01
Peu_00017027	2.061	2.38	1.137	1.956	1.791	1.481	1.838	1.73	2.562	0.878	1.924	0.927
Peu_00017036	3.243	5.103	6.637	4.639	9.376	8.979	10.036	11.648	16.518	8.17	9.327	13.467
Peu_00017058	1.03	3.352	5.545	2.052	2.994	3.989	2.458	3.494	4.487	2.516	2.047	4.143
Peu_00017171	16.536	21.823	24.974	19.373	22.763	28.38	18.066	19.837	17.477	15.552	17.802	27.079
Peu_00017362	23.948	14.982	12.052	14.26	17.891	13.429	9.477	12.409	7.702	8.03	8.916	7.58
Peu_00017450	26.976	35.588	29.138	16.372	16.293	20.745	8.719	11.337	8.674	4.786	5.128	11.563
Peu_00017454	4.051	0.816	0.913	0.643	0.349	0.832	0.501	0.788	0.11	3.694	2.233	1.541
Peu_00017506	2.306	0.116	1.224	1.931	1.03	3.33	2.54	1.002	1.454	2.713	0.868	1.819
Peu_00017508	2.131	2.034	4.226	5.1	1.682	5.331	4.734	2.529	4.012	8.558	2.664	7.588
Peu_00017509	3.13	2.7	2.541	3.863	2.961	5.852	5.244	3.906	2.276	6.891	2.669	2.994
Peu_00017512	1.166	1.74	1.219	1.461	1.994	3.206	3.245	2.963	7.026	3.415	2.613	2.983
Peu_00017527	1.559	1.69	4.017	0.989	1.239	2.284	3.334	3.076	3.63	1.589	1.391	3.338
Peu_00017587	11.495	6.367	5.25	8.884	3.147	6.131	7.386	4.817	0.979	10.666	2.195	5.112
Peu_00017594	0.222	0.35	0.311	0.984	0.838	0.47	0.948	0.98	0.585	1.35	1.501	1.264
Peu_00017607	1.668	1.818	1.994	2.551	2.31	0.91	0.626	0.498	0.624	1.211	1.008	0.591
Peu_00017608	0.783	2.51	0.644	2.949	0.633	0.94	1.635	1.958	1.177	1.765	3.167	2.21
Peu_00017611	0.025	0.293	0.026	3.553	3.516	1.323	0.526	1	2.319	2.291	4.459	2.926
Peu_00017649	44.208	46.726	36.978	12.722	19.277	22.4	9.206	7.845	7.545	6.811	8.79	6.599
Peu_00017710	1.979	7.808	6.725	2.041	3.253	4.091	1.229	1.844	1.324	0.949	2.092	2.555
Peu_00017711	0.838	8.047	1.96	1.68	0.343	1.088	1.249	0.656	0.662	1.947	0.667	0.915
Peu_00017769	2.98	3.527	3.005	3.513	2.873	2.602	2.103	1.479	1.658	3.017	2.187	2.331
Peu_00017859	0.016	0.028	0.02	2.648	3.686	1.01	0.802	0.902	0.572	3.167	5.106	1.637
Peu_00017862	1.8	2.971	4.034	7.613	3.819	4.424	1.76	3.609	1.611	5.557	0.712	2.235
Peu_00017865	0.335	0.281	1.031	1.853	1.206	1.793	0.803	0.464	0.517	0.364	0.427	1.428
Peu_00017880	0.107	0.01	0.05	0.776	0.51	2.092	0.693	0.77	3.303	0.517	0.513	2.242
Peu_00017893	0.145	0.01	0.01	3.124	3.684	1.746	6.79	9.048	15.23	5.605	5.284	5.001
Peu_00017911	1.201	0.819	0.458	0.882	0.547	0.273	0.099	0.362	0.121	2.609	1.549	0.716
Peu_00017933	1.618	1.246	1.84	5.702	2.25	6.413	5.061	4.407	8.747	10.6	5.404	8.205
Peu_00017934	0.566	1.128	1.605	1.173	1.173	0.976	0.923	1.087	0.993	0.933	1.42	0.687
Peu_00017935	1.693	1.63	2.467	2.641	2.502	1.009	0.647	0.794	0.697	1.273	0.735	0.3
Peu_00017939	0.785	0.377	2.213	4.495	4.666	5.198	3.852	9.383	5.756	4.252	5.294	8.924
Peu_00017943	0.499	0.526	0.322	1.825	2.163	1.787	2.283	1.435	1.82	1.464	1.445	1.579
Peu_00017977	0.346	1.198	0.717	2.346	7.674	2.437	3.293	3.996	5.967	1.43	7.996	2.536
Peu_00018047	0.133	0.185	0.054	1.314	0.975	0.372	0.358	0.981	0.336	1.822	0.827	0.52
Peu_00018104	0.607	0.265	1.309	0.821	0.857	1.137	1.381	1.79	1.545	1.717	1.664	1.487
Peu_00018105	0.164	0.41	0.285	1.962	0.823	2.89	0.134	0.633	0.291	0.01	0.814	0.159
Peu_00018107	0.819	0.923	0.576	2.213	0.429	2.287	1.379	1.578	1.472	1.339	1.177	2.086
Peu_00018136	2.132	2.503	1.841	2.76	0.882	2.206	1.462	0.562	0.832	1.138	1.842	1.489
Peu_00018137	0.883	0.446	0.791	0.9	0.695	1.19	2.359	1.327	2.11	1.368	0.937	1.82
Peu_00018170	5.9	5.777	7.076	2.696	5.121	6.825	2.786	1.974	2.658	2.135	1.886	1.667
Peu_00018182	2.468	4.117	8.582	1.642	0.755	3.08	5.055	4.321	3.379	2.657	2.096	4.433
Peu_00018292	2.305	2.11	13.731	1.91	3.388	4.33	4.116	0.167	1.7	1.285	0.209	2.901
Peu_00018350	1.63	2.38	1.51	2.431	2.419	1.677	0.872	1.61	1.029	2.325	2.661	2.039
Peu_00018462	0.459	0.846	0.462	1.096	1.067	1.851	2.317	3.196	0.951	1.773	1.631	1.662
Peu_00018477	1.244	0.214	0.511	0.534	2.022	2.06	1.387	1.42	1.305	2.104	3.539	1.273
Peu_00018572	1.793	0.936	1.556	1.333	1.97	2.886	1.526	0.923	1.078	0.994	0.922	1.265
Peu_00018587	1.397	5.712	2.36	0.01	1.929	1.556	0.01	0.163	0.01	0.01	0.01	0.01
Peu_00018612	1.266	2.738	1.038	1.021	2.481	1.325	1.097	2.872	1.925	0.887	1.664	1.323
Peu_00018614	3.131	5.147	3.338	8.467	8.224	6.966	7.594	9.794	8.313	9.022	7.275	5.531
Peu_00018625	0.964	2.5	2.021	4.18	3.076	2.997	4.804	3.651	5.811	7.987	3.467	4.357
Peu_00018633	7.462	11.187	8.268	17.1	16.252	17.59	14.69	14.6	12.99	17.686	23.144	17.315
Peu_00018642	1.055	0.141	0.574	0.676	0.724	1.007	1.104	1.006	0.446	1.228	1.344	0.371
Peu_00018643	0.196	0.193	0.156	0.984	1.352	1.476	0.833	0.755	0.484	0.738	0.625	0.915
Peu_00018646	0.505	0.326	0.11	1.24	0.616	0.871	1.494	3.386	1.163	1.279	1.981	0.723
Peu_00018647	0.215	0.157	0.921	0.768	1.169	1.469	0.709	4.407	0.428	0.654	1.013	0.748
Peu_00018651	0.121	0.379	1.134	0.469	0.814	0.912	0.933	0.645	2.237	1.079	1.958	1.099
Peu_00018653	1.034	4.691	1.433	10.612	2.31	4.878	3.625	3.152	6.678	12.015	6.988	4.749
Peu_00018657	2.174	1.511	0.942	2.979	2.515	2.788	4.022	5.385	4.574	7.102	5.367	4.257
Peu_00018708	0.547	1.432	0.001	0.69	0.004	1.855	0.554	0.353	0.319	0.387	2.189	0.677
Peu_00018711	6.405	2.268	5.644	10.528	7.49	7.765	4.763	6.429	3.384	6.093	5.223	8.566
Peu_00018714	9.021	1.464	2.928	0.868	0.746	0.509	0.144	0.171	0.222	0.112	0.16	0.042
Peu_00018717	4.272	0.156	0.55	1.642	2.684	1.756	0.595	1.983	1.125	2.591	0.225	2.908
Peu_00018756	4.637	7.195	6.536	6.571	11.456	17.487	12.827	1.058	7.608	10.364	8.005	17.882
Peu_00018774	1.793	2.198	6.647	0.623	5.058	5.203	5.452	2.896	9.552	4.274	0.855	21.183
Peu_00018791	0.396	0.144	0.01	1.541	4.134	1.911	0.855	0.858	0.493	1.229	1.401	0.253
Peu_00018794	0.01	0.01	0.01	0.41	1.552	0.007	0.01	0.287	0.154	1.391	0.732	0.007
Peu_00018812	0.276	0.541	0.344	1.352	0.975	1.12	1.038	0.241	0.599	1.91	0.641	1.324
Peu_00018860	1.006	1.616	0.266	1.791	1.423	0.442	0.916	0.894	2.608	2.915	3.342	0.735
Peu_00018880	1.112	1.689	0.391	2.602	2.267	2.383	4.168	6.959	6.016	2.346	3.015	2.5
Peu_00018888	0.028	0.092	0.093	0.031	0.129	0.187	0.216	0.285	1.128	0.01	0.185	2.682
Peu_00019201	0.799	1.808	0.931	1.695	1.583	2.826	1.028	0.652	0.785	1.94	2.218	2.479
Peu_00019205	9.862	25.452	16.102	27.69	59.583	54.647	8.193	9.954	6.164	9.315	46.016	38.927
Peu_00019297	4.958	7.594	6.015	72.316	53.11	53.704	21.56	19.837	3.986	23.032	45.518	27.089
Peu_00019300	7.165	0.01	9.786	5.128	2.176	0.361	3.431	2.978	0.946	1.798	2.275	24.888
Peu_00019340	0.514	3.759	2.491	11	4.204	4.823	0.01	4.063	6.623	2.108	4.71	3.416
Peu_00019358	21.242	11.349	11.633	14.431	11.771	12.371	8.805	7.279	6.517	10.626	12.901	12.207
Peu_00019366	1.011	2.548	1.066	4.135	2.528	0.825	0.01	0.01	0.01	1.546	1.309	0.914
Peu_00019400	1.37	2.72	0.817	6.355	9.584	7.028	0.71	3.905	2.044	2.365	4.112	1.146
Peu_00019519	1.019	1.895	0.859	2.745	3.075	2.192	3.693	2.519	0.918	3.471	2.296	1.826
Peu_00019520	41.647	126.507	46.969	65.288	29.053	57.875	36.606	13.369	50.135	32.626	41.778	47.756
Peu_00019557	1.678	1.875	1.081	1.974	1.188	1.11	1.664	1.856	1.531	2.259	1.825	1.33
Peu_00019659	56.138	44.768	37.147	32.639	37.171	23.704	19.272	31.522	18.896	37.655	37.716	30.858
Peu_00019718	0.051	0.088	0.097	0.072	0.16	0.333	1.252	5.438	2.718	0.317	0.801	1.062
Peu_00019828	2.028	1.255	1.491	1.635	0.119	0.729	0.448	5.721	1.686	0.809	1.624	2.354
Peu_00019841	0.015	0.01	5.651	0.01	7.361	2.261	0.01	20.172	8.286	0.236	18.09	10.184
Peu_00019888	0.186	0.629	0.955	0.48	0.902	0.914	0.885	3.307	0.753	1.016	0.753	0.552
Peu_00019918	0.88	3.362	0.977	0.519	0.125	0.574	0.788	0.579	1.064	0.473	0.616	0.713
Peu_00019919	1.155	1.622	0.224	0.044	0.044	0.197	0.124	0.24	0.347	0.168	0.396	0.168
Peu_00020005	2.157	0.85	1.659	1.873	1.119	0.965	0.01	0.602	1.306	0.698	0.687	0.617
Peu_00020065	0.987	1.638	2.611	0.624	2.451	5.42	2.362	2.428	3.169	2.542	2.841	4.937
Peu_00020066	1.403	2.546	2.242	3.111	3.647	3.555	4.526	6.514	4.005	6.53	5.708	5.649
Peu_00020114	2.536	8.599	2.796	0.01	0.01	0.01	0.553	0.01	0.231	0.01	0.01	0.01
Peu_00020195	0.114	0.107	0.048	0.635	0.232	0.151	0.823	1.363	1.035	0.1	0.088	0.415
Peu_00020201	0.449	0.288	1.65	2.349	0.01	0.609	0.01	0.01	0.01	0.01	0.01	0.01
Peu_00020219	7.975	5.048	7.796	7.621	2.682	8.948	1.62	1.237	0.615	3.037	1.365	3.832
Peu_00020255	0.063	0.71	0.419	0.365	1.087	0.591	0.634	1.909	1.427	0.431	0.893	1.544
Peu_00020282	15.938	13.976	12.569	12.729	16.53	15.204	11.577	11.781	9.503	9.358	9.652	11.046
Peu_00020290	18.108	3.776	17.418	10.933	2.495	3.425	6.163	1.275	2.926	0.542	1.073	0.313
Peu_00020321	0.402	0.334	0.01	0.01	2.705	0.01	1.537	9.556	3.189	0.01	1.526	0.441
Peu_00020346	0.099	0.257	1.236	1.132	1.097	1.288	1.43	1.446	2.025	3.701	1.298	1.555
Peu_00020383	0.214	0.01	0.01	0.824	1.953	0.868	2.122	1.47	1.671	0.245	4.889	1.832
Peu_00020439	0.01	9.357	0.628	1.511	3.979	1.489	4.676	5.484	6.38	6.782	3.279	11.072
Peu_00020458	0.326	0.072	1.112	0.399	0.064	0.666	0.01	0.01	0.684	0.01	0.01	1.02
Peu_00020468	0.01	12.092	4.326	12.652	6.905	8.78	19.463	3.284	1.212	9.597	2.654	6.665
Peu_00020469	0.01	3.848	0.328	1.756	2.301	1.653	3.205	1.146	0.502	0.744	1.081	1.675
Peu_00020477	0.127	0.152	0.236	0.668	0.841	0.668	0.69	1.386	1.217	1.05	0.786	1.152
Peu_00020528	0.873	0.95	0.911	0.473	2.038	2.419	1.187	3.025	2.841	0.681	1.276	2.981
Peu_00020548	1.569	4.466	4.342	2.368	4.363	4.187	2.758	2.807	2.863	1.876	3.346	4.058
Peu_00020597	0.453	0.765	0.153	1.037	0.778	0.589	0.545	0.613	1.512	1.364	0.563	2.052
Peu_00020600	1.127	1.012	0.543	1.889	0.184	0.627	1.542	0.046	0.01	0.055	0.01	0.01
Peu_00020613	0.468	0.214	0.01	0.01	1.603	0.01	0.948	1.076	0.041	1.603	1.659	0.113
Peu_00020641	4.149	5.558	5.795	1.196	3.451	4.086	2.715	3.424	4.479	2.241	3.739	4.014
Peu_00020668	3.453	0.01	0.01	0.728	0.01	0.01	0.13	0.401	0.584	1.535	0.401	0.054
Peu_00020676	1.093	0.249	1.679	0.056	0.147	0.039	0.01	0.01	0.05	0.01	0.01	0.01
Peu_00020706	18.702	5.76	3.009	2.487	0.71	0.206	5.746	0.872	0.812	18.054	7.349	10.528
Peu_00020707	2.602	3.041	3.208	12.116	17.466	6.857	13.756	19.838	13.009	9.164	14.721	6.217
Peu_00020722	1.241	0.208	0.494	4.965	0.941	1.756	1.067	1.387	1.165	2.206	1.717	1.831
Peu_00020813	1.802	0.01	0.01	5.738	0.01	0.01	1.139	0.703	2.611	2.073	0.01	0.637
Peu_00020833	10.025	1.064	0.925	1.207	0.053	1.275	0.413	0.205	0.234	0.001	0.127	0.285
Peu_00020849	0.36	0.01	0.01	0.314	7.68	1.547	0.01	0.799	1.284	0.874	1.568	2.462
Peu_00020868	1.614	1.323	3.002	2.394	2.575	4.058	1.702	2.208	4.324	4.602	4.851	6.719
Peu_00020874	1.145	9.292	8.661	4.011	7.168	6.032	7.409	4.026	13.01	6.565	5.459	8.318
Peu_00020896	0.47	1.062	1.274	0.633	3.215	6.365	1.858	2.255	1.35	1.269	1.901	3.429
Peu_00020912	5.227	0.001	0.001	2.674	0.063	0.001	0.439	0.001	0.001	0.521	0.001	0.232
Peu_00020954	1.281	0.296	0.46	6.174	0.67	5.483	5.777	0.717	1.547	5.637	2.984	2.465
Peu_00020983	0.218	3.149	0.213	0.232	4.618	0.01	1.632	1.103	1.152	1.865	5.664	1.464
Peu_00020998	0.633	1.279	1.465	0.192	0.648	0.01	0.413	0.01	4.438	2.902	0.574	5.983
Peu_00021002	1.943	1.379	1.42	1.91	3.08	2.252	2.867	2.212	2.219	1.368	1.245	1.824
Peu_00021064	18.217	12.847	9.357	0.605	0.472	0.612	3.599	0.551	1.659	1.093	0.654	1.779
Peu_00021065	1.569	3.998	5.168	2.97	5.667	11.22	4.038	3.585	4.532	1.958	12.246	6.327
Peu_00021099	145.692	15.33	48.065	122.028	9.239	86.847	68.164	92.7	49.856	109.629	34.782	81.88
Peu_00021101	23.296	0.275	0.041	29.669	6.799	0.241	16.712	10.588	1.388	27.014	9.477	3.888
Peu_00021102	42.805	6.649	14.089	46.592	11.033	29.952	4.723	16.299	10.679	2.396	2.056	20.731
Peu_00021163	14.244	11.402	4.507	16.245	2.012	5.395	15.937	14.992	17.023	24.057	9.422	10.174
Peu_00021186	1.033	1.037	0.324	8.08	5.229	3.678	3.918	4.51	1.505	2.389	7.554	1.263
Peu_00021194	2.089	2.272	0.182	10.225	17.363	5.148	9.777	17.234	16.451	5.122	10.41	10.769
Peu_00021200	2.627	4.356	2.545	2.995	3.645	3.19	1.143	2.452	1.856	2.977	2.73	3.556
Peu_00021202	4.3	10.265	5.918	2.237	1.858	3.779	2.827	0.454	0.697	0.845	0.01	0.672
Peu_00021203	5.814	79.506	22.337	41.822	79.099	91.148	36.646	0.624	6.187	34.066	55.238	16.373
Peu_00021235	6.249	8.772	3.617	9.007	10.142	9.25	3.993	3.924	6.235	11.204	11.834	12.022
Peu_00021288	0.345	0.462	0.992	1.113	1.3	1.002	0.698	1.059	1.116	1.597	1.358	0.776
Peu_00021333	8.826	0.01	0.664	3.912	0.075	0.242	1.187	0.123	0.841	0.632	0.132	0.229
Peu_00021336	0.167	0.197	0.298	0.702	0.247	0.254	1.324	0.413	1.942	0.676	0.128	0.595
Peu_00021426	0.995	1.323	2.867	2.029	2.378	2.029	0.765	1.412	0.411	2.423	2.803	3.329
Peu_00021450	5.664	2.627	1.425	7.261	3.64	4.597	6.628	9.968	1.612	5.845	7.022	0.224
Peu_00021551	1.683	6.66	1.86	1.588	2.636	4.806	0.565	3.021	0.862	0.01	0.831	5.315
Peu_00021574	1.062	1.485	1.437	2.088	3.614	2.996	2.477	2.981	2.275	0.97	0.884	2.762
Peu_00021645	0.968	1.212	5.49	0.843	1.038	1.129	0.844	4.376	2.089	1.338	2.223	3.453
Peu_00021713	1.228	2.133	0.819	9.724	16.528	5.972	5.622	8.377	4.396	4.29	9.636	4.463
Peu_00021726	1.701	2.053	2.378	1.809	1.643	1.598	1.893	2.683	2.359	1.56	1.398	2.183
Peu_00021727	5.511	9.375	3.465	2.596	3.464	3.19	4.169	4.705	3.219	3.163	2.783	3.235
Peu_00021782	0.86	1.104	1.042	0.891	0.866	0.625	1.734	1.737	1.36	1.783	0.848	1.183
Peu_00021824	4.588	2.313	5.514	7.224	2.247	6.748	4.494	2.753	6.187	4.2	1.277	4.598
Peu_00021828	0.318	3.056	1.603	0.755	4.219	3.423	4.376	0.483	7.343	2.185	1.72	3.385
Peu_00021845	0.01	0.226	0.844	0.01	2.498	4.96	0.191	0.01	0.173	0.146	0.165	1.148
Peu_00021846	0.288	0.339	0.785	0.01	1.045	1.035	0.01	0.01	0.082	0.076	0.294	0.711
Peu_00021864	0.555	0.288	0.43	0.437	0.661	0.711	0.01	2.287	0.324	0.856	1.275	1.764
Peu_00021895	9.922	3.208	7.496	2.707	0.839	2.809	0.479	0.547	1.04	4.836	2.339	7.638
Peu_00021932	7.838	8.924	14.076	15.215	11.771	17.898	3.497	8.593	5.621	5.218	7.449	5.02
Peu_00022034	1.607	0.758	1.527	3.967	2.019	1.56	1.728	2.005	0.782	2.169	1.777	1.867
Peu_00022051	2.717	6.894	7.313	9.862	6.483	7.822	12.497	4.501	10.021	11.769	7.622	15.003
Peu_00022069	29.972	26.191	30.018	31.111	38.551	33.939	45.22	43.624	39.644	38.755	43.668	41.22
Peu_00022124	3.591	1.436	2.804	1.795	1.131	1.369	3.373	1.247	1.251	0.851	1.581	0.384
Peu_00022197	0.174	0.086	0.079	0.129	0.01	0.158	0.102	0.082	0.01	1.105	0.592	1.529
Peu_00022222	7.29	6.946	2.814	8.869	10.082	4.713	8.795	5.629	6.059	8.424	7.453	6.315
Peu_00022282	0.551	1.958	0.791	0.557	1.299	0.477	5.899	8.277	2.935	1.876	1.827	1.544
Peu_00022312	0.672	1.259	0.998	2.193	2.821	1.552	0.852	1.464	0.948	1.968	2.071	1.647
Peu_00022329	0.37	0.01	3.183	0.304	0.242	1.78	0.01	0.01	0.01	0.01	0.597	1.09
Peu_00022337	1.515	0.01	0.824	4.386	0.01	0.827	2.539	0.01	3.841	0.01	0.58	9.353
Peu_00022401	2.133	1.006	2.552	0.999	1.62	0.553	0.602	0.677	0.494	2.023	0.888	0.806
Peu_00022596	0.434	0.071	0.262	0.407	0.223	0.414	1.949	2.077	0.965	0.847	0.554	0.533
Peu_00022648	9.782	12.959	14.315	14.57	16.923	13.668	7.704	10.293	7.802	11.69	11.098	13.782
Peu_00022652	4.806	8.269	10.787	11.076	12.209	16.239	10.518	9.334	3.519	8.256	9.616	11.203
Peu_00022711	0.326	0.119	0.323	0.403	1.454	0.337	0.42	0.818	0.842	1.179	0.608	1.47
Peu_00022714	0.519	0.088	1.086	1.367	0.85	2.053	0.986	1.097	1.183	0.9	0.828	6.941
Peu_00022730	0.648	0.673	0.205	0.685	0.535	0.364	1.409	0.676	0.397	1.558	0.466	0.582
Peu_00022793	1.262	1.58	1.056	0.824	0.536	0.501	1.177	1.543	1.252	0.673	0.745	0.647
Peu_00022810	0.19	0.26	0.656	2.195	0.655	0.179	0.795	0.638	0.616	0.474	1.051	0.856
Peu_00022853	1.61	2.247	1.307	4.261	8.363	3.215	4.067	4.02	1.701	6.981	5.553	3.332
Peu_00022960	2.287	0.641	3.418	0.969	1.34	2.525	0.722	2.446	2.674	2.597	1.655	4.454
Peu_00022961	0.975	1.731	2.614	2.035	2.739	3.108	1.858	2.954	2.907	2.538	2.397	2.253
Peu_00022962	0.404	0.317	1.338	0.596	1.374	1.823	0.759	1.306	1.854	0.103	1.39	2.254
Peu_00022989	2.412	1.616	1.982	2.134	3.028	3.654	2.754	1.396	1.089	2.21	1.214	2.209
Peu_00023031	1.299	0.781	2.778	0.325	0.42	1.165	0.283	0.065	0.225	0.287	0.569	0.228
Peu_00023078	0.947	0.962	0.32	1.104	1.395	1.091	0.305	0.748	0.647	1.554	1.209	0.812
Peu_00023101	2.316	2.395	0.257	5.637	6.003	2.649	1.958	2.94	3.463	2.223	3.767	1.68
Peu_00023170	2.906	1.719	2.756	4.287	5.394	6.344	2.687	2.932	2.898	4.089	2.596	5.164
Peu_00023176	0.5	0.196	0.29	0.077	0.01	0.115	1.083	0.08	2.028	0.12	0.01	0.075
Peu_00023183	1.679	1.481	0.429	2.184	1.088	0.01	0.981	0.883	6.743	3.886	4.587	1.581
Peu_00023211	0.432	0.578	0.01	1.034	0.837	0.01	2.133	0.948	0.064	1.944	0.342	0.01
Peu_00023228	1.459	2.805	1.707	4.18	7.189	4.767	8.773	6.335	4.426	8.131	5.367	8.317
Peu_00023229	7.966	3.477	5.242	13.23	23.286	16.091	28.148	30.736	23.139	31.269	27.114	27.899
Peu_00023230	4.461	4.635	5.78	9.407	10.971	8.904	10.035	10.381	8.859	15.971	11.094	12.156
Peu_00023270	0.139	0.604	0.033	0.175	2.205	0.136	0.241	0.134	0.001	1.049	3.056	1.63
Peu_00023279	2.049	2.053	1.162	1.519	1.02	1.202	0.917	0.979	1.312	1.008	0.926	0.968
Peu_00023298	1.452	0.279	1.677	1.336	1.391	1.926	0.921	0.947	1.814	0.983	0.699	2.091
Peu_00023312	0.747	0.665	1.026	1.201	2.754	3.156	1.196	0.942	1.919	1.659	3.351	2.63
Peu_00023325	5.667	12.558	7.815	8.265	13.446	11.274	10.093	10.357	8.647	8.218	6.775	10.063
Peu_00023372	0.956	2.953	0.885	2.885	1.894	1.714	0.903	1.354	2.462	1.981	1.63	1.798
Peu_00023435	0.162	0.891	0.38	1.334	1.233	0.378	0.544	0.173	0.201	0.714	0.549	1.514
Peu_00023448	0.315	2.81	1.841	2.775	2.318	3.311	3.676	2.723	1.744	1.246	2.638	1.996
Peu_00023513	1.644	3.091	2.508	2.281	3.183	3.234	6.214	12.517	10.875	2.609	4.946	5.28
Peu_00023518	2.04	1.192	2.204	5.297	5.889	9.064	7.079	3.943	6.955	14.06	8.588	7.202
Peu_00023565	0.187	0.578	2.25	0.501	1.168	1.665	0.68	1.422	0.501	1.099	1.221	1.829
Peu_00023575	0.423	0.258	1.026	0.679	1.708	1.101	0.884	2.242	4.086	1.021	1.457	2.057
Peu_00023678	44.205	38.442	39.765	22.592	20.743	23.665	15.24	30.875	25.526	16.716	23.794	30.29
Peu_00023856	1.03	1.791	2.199	3.686	5.431	5.968	3.961	3.34	5.099	4.947	5.546	6.225
Peu_00023901	0.809	0.973	3.113	5.149	3.189	6.745	11.696	15.66	10.235	4.791	7.575	12.547
Peu_00023953	16.093	12.961	27.571	36.375	31.449	50.931	27.779	26.857	41.096	93.476	39.802	29.282
Peu_00023990	10.357	8.407	9.715	9.56	9.442	9.088	7.891	7.464	6.844	9.463	8.474	8.85
Peu_00023994	0.224	1.187	1.12	3.776	2.389	2.505	2.482	2.723	2.225	2.775	2.347	3.312
Peu_00024021	1.123	0.769	1.352	3.463	3.69	2.032	3.036	2.485	1.695	2.879	2.124	3.879
Peu_00024067	0.015	0.044	0.003	0.011	1.109	0.349	0.066	0.042	0.075	1.833	0.429	0.54
Peu_00024095	0.01	0.01	0.01	0.01	6.857	0.01	0.582	1.486	2.019	1.72	3.375	0.01
Peu_00024119	85.679	70.834	58.479	185.601	185.104	130.742	118.371	117.438	52.103	138.078	151.341	136.255
Peu_00024160	0.615	0.875	0.01	1.43	4.714	1.867	2.38	3.227	0.971	1.139	5.655	4.269
Peu_00024187	1.755	1.542	0.561	0.001	1.233	0.303	0.076	0.001	0.399	1.94	0.838	0.001
Peu_00024288	0.524	0.456	0.669	0.01	0.01	1.266	2.927	2.945	7.756	0.056	0.109	0.809
Peu_00024322	4.333	3.667	3.593	5.765	7.41	17.674	9.925	9.269	9.504	10.047	9.704	19.269
Peu_00024429	3.985	2.585	1.173	3.383	2.123	3.764	3.052	1.938	0.562	8.923	7.937	1.007
Peu_00024489	0.097	0.076	0.123	1.017	1.011	0.951	1.363	0.427	0.462	1.316	0.529	0.697
Peu_00024587	0.003	0.007	0.01	0.51	0.203	0.14	1.873	1.814	0.713	0.75	0.208	0.421
Peu_00024597	0.01	0.455	2.855	0.01	0.01	3.719	0.01	0.01	15.069	0.01	0.904	8.709
Peu_00024612	0.01	0.01	0.125	2.15	4.693	11	5.056	5.566	11.322	0.822	1.079	2.278
Peu_00024614	0.01	0.058	0.158	0.051	0.222	0.46	2.072	12.47	22.164	0.662	5.178	1.588
Peu_00024672	0.349	0.984	0.53	0.512	1.013	0.785	0.12	1.428	0.527	1.08	0.947	0.45
Peu_00024730	3.206	3.276	1.593	1.902	1.912	1.877	2.495	1.27	1.429	4.324	2.056	3.137
Peu_00024767	1.152	0.384	1.257	3.061	3.26	4.969	4.819	3.339	3.077	6.876	6.383	6.532
Peu_00024814	2.101	2.826	2.78	6.136	3.929	2.109	3.114	3.234	3.482	12.789	3.183	6.679
Peu_00024917	4.542	0.005	0.727	0.606	1.981	1.066	0.001	0.001	2.295	2.574	1.6	0.391
Peu_00024938	0.577	0.41	0.326	0.614	0.615	0.839	1	0.953	1.388	0.86	1.528	1.399
Peu_00024981	2.382	1.356	3.391	5.132	5.74	6.757	7.834	6.731	5.611	8.634	8.219	11.493
Peu_00025006	1.293	2.164	1.985	0.676	3.195	2.772	3.485	2.787	0.943	3.055	3.469	3.611
Peu_00025087	0.947	0.486	0.328	1.676	1.131	0.467	1.856	1.306	1.488	1.146	1.548	1.172
Peu_00025167	0.738	0.621	1.616	9.687	8.799	33.7	11.029	16.059	44.74	11.293	11.035	76.397
Peu_00025190	0.827	4.139	12.121	0.908	2.539	11.692	3.886	5.688	6.413	0.94	1.167	1.437
Peu_00025195	1.749	2.528	1.495	3.539	2.26	0.801	1.832	0.549	0.929	2.015	2.508	1.895
Peu_00025286	2.317	2.65	2.828	4.03	4.646	4.819	1.962	3.362	2.279	3.377	3.924	4.313
Peu_00025338	5.715	5.43	13.842	2.935	5.984	2.357	1.008	1.178	0.626	2.713	2.739	2.155
Peu_00025360	19.806	13.483	18.634	6.222	9.794	12.989	6.299	8.707	11.112	5.02	8.784	9.046
Peu_00025409	5.395	8.915	8.789	14.086	11.609	9.865	12.466	7.111	3.1	17.203	7.941	8.351
Peu_00025410	4.665	5.632	6.133	9.35	7.915	5.41	10.155	6.147	3.341	21.629	7.717	9.48
Peu_00025412	1.331	0.962	1.03	1.956	4.115	2.555	3.065	3.459	1.586	2.546	2.739	1.761
Peu_00025417	0.003	0.227	0.029	1.645	1.421	0.288	0.154	1.653	0.982	0.636	0.59	0.5
Peu_00025419	0.115	0.181	0.003	1.707	1.853	0.335	0.464	0.709	0.545	0.023	0.351	0.309
Peu_00025420	0.141	0.688	0.125	0.456	1.625	0.904	1.693	1.016	0.643	0.551	0.668	0.485
Peu_00025542	0.932	8.082	18.723	0.521	0.987	4.812	0.01	0.814	4.996	0.01	0.889	0.938
Peu_00025571	1.331	2.967	4.974	0.139	1.981	8.414	2.686	4.3	1.543	0.071	0.219	0.64
Peu_00025578	4.227	8.009	18.578	19.937	18.562	16.198	13.781	7.375	7.808	21.35	8.686	15.755
Peu_00025580	0.223	0.809	0.455	0.619	1.665	10.418	1.137	1.091	1.14	0.387	0.683	1.044
Peu_00025656	0.121	0.01	0.01	0.955	0.01	0.01	1.716	0.01	0.01	2.375	0.01	0.01
Peu_00025684	0.163	0.239	0.344	0.568	1.746	1.679	0.379	0.853	1.347	0.734	1.413	1.099
Peu_00025776	2.375	0.891	1.985	1.913	3.137	12.9	0.454	0.537	2.147	3.553	3.535	3.991
Peu_00025796	0.991	1.089	2.313	2.549	5.305	7.418	5.304	4.087	2.941	3.885	6.628	4.077
Peu_00025836	0.049	0.576	1.238	0.109	0.582	2.8	0.439	0.795	0.781	0.116	0.205	0.367
Peu_00025851	0.871	0.01	0.01	3.288	1.542	0.01	8.685	2.075	3.494	9	5.855	1.531
Peu_00025870	0.502	0.416	0.009	1.502	1.257	0.859	1.232	1.768	1.635	1.594	1.781	1.554
Peu_00025935	1.11	0.63	1.575	3.604	2.642	1.67	0.427	0.751	6.299	0.911	0.674	1.068
Peu_00025938	0.148	0.01	1.859	1.49	1.567	2.758	2.153	3.106	3.11	1.408	0.319	3.338
Peu_00025951	2.776	3.257	4.789	6.531	6.658	2.098	5.412	4.04	3.242	5.826	4.663	3.649
Peu_00025969	0.01	0.01	0.01	0.01	0.01	0.01	0.026	0.167	0.198	2.434	0.828	4.639
Peu_00026066	3.655	1.686	2.957	3.62	2.83	2.425	1.81	1.599	1.111	6.484	4.347	4.657
Peu_00026079	3.121	3.553	10.077	4.995	13.537	11.436	4.626	11.045	2.919	11.012	13.252	12.991
Peu_00026097	7.536	10.176	6.397	11.929	13.763	8.606	5.322	7.828	5.083	7.15	13.938	9.844
Peu_00026110	0.29	1.062	0.137	0.851	0.622	0.472	0.623	1.342	1.185	0.368	1.343	2.377
Peu_00026135	0.164	0.342	0.204	0.382	1.434	1.011	0.821	0.633	1.048	0.701	0.626	1.059
Peu_00026141	0.056	0.049	0.894	0.082	0.784	1.32	0.444	1.108	1.066	0.631	0.452	2.348
Peu_00026146	0.328	0.72	3.154	0.343	0.805	0.716	0.307	0.535	0.54	0.074	0.806	1.24
Peu_00026202	2.17	2.191	0.035	3.613	1.864	1.014	0.565	0.768	0.632	0.596	2.36	0.999
Peu_00026283	1.884	0.01	1.25	0.01	0.01	2.126	2.675	1.718	0.646	1.178	0.01	2.863
Peu_00026311	0.757	0.01	1.801	0.01	0.01	2.354	0.823	0.004	0.007	1.054	0.01	0.174
Peu_00026438	4.509	9.488	4.495	2.719	2.824	2.98	0.883	1.703	0.254	0.425	1.512	0.302
Peu_00026439	2.406	2.271	1.845	0.627	1.718	2.556	0.329	1.619	1.06	1.176	0.133	1.23
Peu_00026453	4.294	7.678	8.561	1.27	2.223	6.702	3.513	7.379	7.265	1.598	4.915	2.879
Peu_00026524	2.334	0.873	2.529	3.497	6.049	3.836	5.899	5.545	3.448	7.86	6.177	9.477
Peu_00026533	7.237	13.358	20.37	14.485	24.565	41.481	13.058	27.255	23.536	16.798	24.339	29.765
Peu_00026539	3.335	3.582	3.905	5.232	5.85	7.29	5.537	6.254	6.345	9.636	6.374	8.616
Peu_00026542	0.814	0.282	1.744	0.914	0.526	0.847	0.881	0.457	0.57	0.803	1.02	0.925
Peu_00026638	0.45	1.049	1.002	0.753	1.028	0.442	0.565	0.283	0.065	1.263	0.987	1.219
Peu_00026686	0.405	0.613	0.837	0.514	1.029	1.109	0.902	1.341	1.279	1.04	0.839	0.71
Peu_00026698	1.834	15.059	3.182	1.571	0.54	0.761	0.01	0.01	0.01	0.24	1.142	0.84
Peu_00026699	1.08	1.763	0.87	0.531	0.693	0.42	0.073	0.003	0.317	0.203	0.202	0.45
Peu_00026728	0.737	3.113	1.285	0.882	1.635	1.828	1.629	0.63	1.067	1.19	0.293	0.546
Peu_00026744	0.467	0.62	0.903	0.871	1.404	1.695	0.755	0.791	0.753	0.889	0.851	0.899
Peu_00026773	1.2	0.929	3.635	1.315	1.984	1.957	1.194	1.847	1.362	1.354	1.188	3.877
Peu_00026807	0.847	0.824	2.039	3.424	5.455	4.644	5.001	7.717	5.547	3.949	7.727	5.244
Peu_00026815	0.546	0.523	1.175	1.372	1.49	1.819	0.942	0.992	0.964	1.347	1.016	0.867
Peu_00026817	0.725	1.668	6.117	0.01	1.273	2.841	2.164	0.424	0.761	0.01	1.305	0.403
Peu_00026851	31.702	53.654	40.261	17.386	26.886	38.256	2.681	2.969	4.758	4.007	7.618	7.381
Peu_00026852	0.119	0.197	0.269	0.653	1.448	0.968	1.349	2.356	1.806	0.635	1.188	0.878
Peu_00026864	0.128	0.336	2.461	0.82	0.495	1.222	0.836	0.868	0.686	1.4	0.898	1.706
Peu_00026865	5.328	4.224	4.777	5.024	7.235	5.395	8.701	4.641	4.441	9.616	6.382	9.898
Peu_00026870	0.097	0.079	0.238	0.332	1.039	1.194	2.714	3.76	1.952	5.297	1.342	1.925
Peu_00026924	0.993	1.194	0.697	2.845	1.747	1.512	1.405	1.58	1.53	1.968	0.901	2.119
Peu_00026939	0.139	0.029	0.01	0.557	0.833	0.241	1.002	0.456	0.642	1.586	1.245	0.949
Peu_00026940	0.01	0.01	0.01	5.818	4.909	0.81	4.394	0.792	3.826	7.731	3.673	0.474
Peu_00026968	2.667	1.201	3.404	3.213	8.143	2.832	2.764	7.153	4.967	7.985	5.176	7.136
Peu_00026969	2.293	1.06	2.5	2.941	5.685	3.6	4.889	5.603	2.809	5.216	4.8	6.065
Peu_00026975	1.761	1.676	1.873	1.795	2.126	2.107	2.838	2.228	1.256	2.546	2.041	2.652
Peu_00026977	0.254	0.507	0.072	0.639	1.747	0.672	1.08	0.632	1.385	2.067	1.643	1.533
Peu_00027032	0.235	0.096	0.116	1.24	2.124	3.331	1.248	0.98	1.553	0.539	1.475	1.594
Peu_00027037	1.906	0.671	0.318	2.887	3.428	3.25	1.192	1.453	0.15	0.343	1.998	1.968
Peu_00027115	0.225	0.01	0.01	0.229	0.909	2.773	1.273	0.723	1.148	0.24	0.894	0.239
Peu_00027121	0.683	1.556	2.591	1.477	4.139	6.084	3.76	5.073	1.444	3.053	4.193	4.979
Peu_00027167	2.334	4.391	4.319	14.934	4.541	6.878	16.355	5.975	4.432	38.081	37.564	12.827
Peu_00027234	1.044	0.967	1.009	2.248	1.487	1.57	3.292	6.233	5.488	2.471	4.671	3.615
Peu_00027254	1.672	2.995	5.456	0.266	0.873	4.534	1.59	4.012	2.627	0.01	0.31	1.284
Peu_00027260	0.954	0.817	0.01	11.158	4.61	11.547	0.892	14.081	0.569	6.276	2.596	5.189
Peu_00027302	0.01	0.194	0.239	5.172	10.258	6.744	5.324	7.248	4.546	0.595	2.335	2.565
Peu_00027383	2.657	5.531	0.01	0.01	11.386	0.01	2.876	0.01	0.01	3.627	6.311	0.01
Peu_00027600	0.696	0.9	0.953	1.159	1.395	1.175	0.726	0.617	0.37	1.237	0.921	0.909
Peu_00027606	0.224	0.059	0.226	1.138	0.782	0.704	0.664	0.319	0.249	1.061	0.932	0.549
Peu_00027612	0.062	0.333	0.163	0.784	1.12	0.265	0.867	0.245	0.01	1.056	0.821	0.589
Peu_00027654	0.01	0.01	0.01	0.553	0.763	0.01	9.096	0.01	1.498	0.01	0.01	0.01
Peu_00027748	1.878	1.159	1.109	4.492	4.124	4.887	6.532	7.402	4.314	8.975	5.988	6.318
Peu_00027749	1.743	1.768	1.014	6.1	5.692	5.451	9.339	6.143	4.634	13.794	6.237	6.942
Peu_00027767	0.524	1	0.574	1.121	4.504	1.874	2.55	1.763	0.769	9.647	5.892	6.476
Peu_00027768	0.984	1.848	0.815	1.288	6.958	2.402	2.762	3.447	0.796	9.014	7.849	6.159
Peu_00027831	0.515	1.769	1.005	0.8	2.18	2.859	0.804	1.522	1.18	0.5	1.568	1.914
Peu_00027851	0.12	0.235	0.985	1	1.386	0.709	0.225	0.677	0.756	1.345	2.084	2.232
Peu_00027939	6.337	6.853	2.752	6.881	18.403	5.904	31.105	19.171	16.214	23.43	17.162	5.899
Peu_00027941	0.457	0.14	0.869	0.933	1.862	0.814	1.8	1.271	0.846	3.233	0.82	1.42
Peu_00028005	0.339	0.42	1.625	3.335	0.584	0.428	4.174	2.796	1.992	1.441	3.748	4.028
Peu_00028218	0.506	1.648	0.464	1.491	1.806	0.717	1.129	1.069	1.06	1.389	0.751	1.398
Peu_00028219	0.957	2.891	1.123	1.999	2.043	0.857	0.794	1.454	0.774	1.651	1.142	1.55
Peu_00028336	6.333	5.95	6.323	4.862	6.666	7.767	4.61	6.432	6.241	8.204	5.825	10.324
Peu_00028445	0.197	0.918	4.855	0.01	0.792	0.573	0.01	0.6	1.388	0.01	0.994	2.931
Peu_00028466	0.214	0.121	0.229	1.302	0.161	0.356	1.668	0.311	0.21	0.685	0.197	0.135
Peu_00028512	0.989	0.612	2.689	0.438	1.473	3.011	1.752	2.368	4.876	7.407	3.261	8.227
Peu_00028537	10.986	10.223	13.138	16.012	13.388	13.252	12.335	12.159	9.334	8.996	14.079	15.074
Peu_00028548	0.01	0.46	0.646	3.036	0.475	4.652	3.477	5.779	3.563	2.466	2.972	0.631
Peu_00028640	0.178	0.169	0.35	0.571	0.535	0.206	0.573	0.849	0.445	0.287	1.215	1.564
Peu_00028674	0.71	1.362	1.271	2.258	3.778	2.946	2.591	1.76	0.927	3.999	2.864	2.396
Peu_00028675	0.01	2.793	0.2	0.01	1.132	0.507	0.342	0.01	0.01	0.562	0.917	0.01
Peu_00028678	0.288	0.846	0.741	1.842	4.567	1.928	1.885	1.1	0.606	1.836	1.061	0.926
Peu_00028688	0.01	0.01	0.01	0.01	2.8	0.01	0.01	0.874	0.41	0.01	3.498	0.01
Peu_00028694	0.01	0.01	0.01	0.132	0.01	0.01	4.133	1.034	0.248	2.11	0.813	0.176
Peu_00028695	0.01	0.01	0.01	0.054	0.093	0.01	2.442	1.049	0.416	1.016	0.052	0.055
Peu_00028705	0.376	0.344	1.391	1.883	3.06	2.595	2.205	1.364	0.293	2.472	1.864	1.608
Peu_00028706	0.311	2.707	0.486	0.194	1.903	0.11	0.714	0.001	0.289	0.734	0.001	0.558
Peu_00028726	4.416	6.195	2.836	9.031	8.847	6.569	4.857	3.344	3.625	7.236	4.676	4.299
Peu_00028806	0.093	0.125	0.484	0.348	0.37	0.884	1.326	0.518	1.622	0.569	0.244	1.119
Peu_00028817	0.762	0.466	0.524	0.536	0.308	1.424	0.231	2.099	0.759	1.728	0.359	1.25
Peu_00028820	0.504	0.01	0.792	0.01	0.367	1.812	2.874	0.666	3.099	0.676	0.669	4.606
Peu_00028903	0.309	0.564	1.507	0.403	0.439	0.309	1.167	1.529	2.47	0.514	0.433	0.558
Peu_00028989	3.347	0.957	0.277	0.06	0.076	0.029	0.1	0.087	0.01	1.179	1.756	2.144
Peu_00029026	1.356	1.481	0.539	1.466	1.754	0.62	1.35	2.596	1.407	2.801	2.85	1.966
Peu_00029036	0.528	0.465	0.01	1.154	2.095	0.367	0.306	1.224	0.283	0.946	2.337	0.367
Peu_00029085	1.117	0.791	0.973	1.844	1.726	1.998	1.78	0.848	0.628	1.39	0.65	1.272
Peu_00029093	4.892	7.171	6.378	3.104	1.248	2.226	3.079	1.464	1.813	2.896	2.25	2.045
Peu_00029179	1.869	1.198	2.15	3.171	3.499	2.897	2.394	3.17	2.17	6.704	3.466	4.401
Peu_00029205	0.37	1.134	1.233	1.112	1.046	2.556	2.07	1.867	1.953	2.501	1.395	2.482
Peu_00029206	2.429	15.612	9.612	13.826	10.567	9.078	8.536	8.747	7.126	13.817	19.246	13.517
Peu_00029207	0.428	0.239	7.085	0.946	1.079	1.264	0.304	2.332	2.487	1.987	2.8	5.394
Peu_00029233	0.521	0.69	0.608	1.164	0.613	1.473	0.743	0.298	0.321	1.468	0.582	0.386
Peu_00029238	0.967	5.392	3.504	0.01	0.01	2.485	0.503	0.244	0.994	0.481	0.237	0.36
Peu_00029250	0.661	2.288	1.581	2.202	1.231	1.474	2.219	1.471	1.41	2.379	1.385	1.823
Peu_00029287	3.896	2.465	11.567	4.655	9.61	17.334	12.16	13.515	7.864	12.66	14.315	14.371
Peu_00029289	0.263	0.365	1.167	0.541	0.849	1.275	0.906	1.212	1.38	1.098	1.251	1.798
Peu_00029329	1.261	1.215	1.359	2.468	2.168	2.73	0.573	0.78	0.918	1.846	1.591	0.733
Peu_00029353	0.593	0.49	0.447	2.013	1.379	1.71	1.403	2.052	1.482	1.927	1.924	1.904
Peu_00029364	0.142	0.179	0.023	1.02	1.587	0.415	0.563	1.018	0.457	2.216	0.99	0.711
Peu_00029401	0.562	0.633	1.059	1.594	1.062	0.275	0.432	0.525	0.171	0.01	0.663	0.466
Peu_00029465	8.495	15.736	1.562	9.592	20.126	13.587	2.914	5.299	3.473	6.752	2.736	3.906
Peu_00029542	1.074	1.295	0.71	2.327	1.574	1.09	2.781	3.854	2.16	4.499	3.402	1.873
Peu_00029559	2.093	0.69	3.806	3.062	3.517	5.182	4.291	4.812	4.6	4.541	5.358	4.873
Peu_00029561	0.05	0.124	0.01	0.076	0.143	0.194	1.736	2.063	1.04	0.041	0.251	0.183
Peu_00029587	0.436	0.631	0.274	2.099	1.502	1.227	0.745	1.276	1.893	1.338	2.024	0.937
Peu_00029793	0.592	1.262	1.374	1.063	0.875	2.292	1.166	0.884	0.573	0.577	0.565	0.648
Peu_00029842	1.699	1.481	2.185	1.2	1.35	2.653	1.457	1.661	0.705	1.4	2.354	1.285
Peu_00029862	0.986	5.222	0.723	1.836	2.808	1.595	1.089	2.08	2.018	1.753	2.343	0.828
Peu_00029871	0.124	0.418	0.122	1.896	1.489	1.246	1.718	1.174	1.513	3.138	2.4	1.615
Peu_00029921	0.34	0.443	0.313	1.727	0.97	1.714	0.73	1.66	0.988	1.461	0.561	1.252
Peu_00029924	0.347	0.559	0.666	0.478	0.994	1.035	0.977	1.195	0.978	0.881	1.244	0.856
Peu_00029942	0.01	0.01	1.738	0.01	0.01	0.01	0.01	0.01	4.595	0.01	0.01	2.844
Peu_00030071	2.547	2.072	1.842	8.436	6.086	6.68	11.261	7.919	4.964	17.599	6.701	7.291
Peu_00030096	1.91	2.487	0.188	0.003	0.38	0.001	0.01	0.248	0.498	0.01	0.105	0.007
Peu_00030139	2.999	3.935	3.015	2.776	2.969	3.266	4.429	4.349	3.835	2.522	2.973	3.059
Peu_00030229	0.135	0.193	0.105	1.245	0.962	1.038	0.447	0.329	0.518	0.678	0.441	0.477
Peu_00030242	10.698	10.937	15.231	5.988	7.45	9.896	4.657	6.097	2.755	4.147	4.975	4.886
Peu_00030277	2.662	8.449	3.819	3.834	7.166	4.089	3.719	4.071	2.846	6.46	7.905	3.57
Peu_00030289	2.108	3.86	2.687	4.061	4.445	2.838	4.73	5.231	4.801	1.634	6.143	1.62
Peu_00030448	21.862	19.199	29.306	24.195	10.898	11.748	20.386	10.468	14.218	18.646	12.127	23.555
Peu_00030523	5.149	2.082	18.245	5.053	18.417	11.174	2.997	11.124	2.273	7.497	7.284	19.377
Peu_00030545	0.01	0.01	1.043	0.981	0.577	2.344	1.146	1.291	0.101	2.2	0.535	3.255
Peu_00030570	11.043	12.406	8.065	12.771	11.922	17.799	6.955	11.806	8.357	7.873	11.856	9.473
Peu_00030571	3.655	4.129	13.275	6.084	6.537	9.76	9.527	4.296	3.947	11.568	8.465	16.416
Peu_00030589	0.128	0.542	0.884	0.989	2.518	3.893	1.757	0.288	0.261	0.18	0.086	0.01
Peu_00030601	0.215	0.951	0.661	1.213	6.654	9.703	1.138	0.74	0.01	0.153	0.16	0.01
Peu_00030632	1.138	4.934	1.3	0.329	3.068	2.525	1.186	0.01	0.602	1.104	0.999	0.395
Peu_00030649	0.697	0.49	1.222	1.636	2.405	2.234	1.807	1.53	2.865	2.13	2.521	2.242
Peu_00030665	1.106	0.581	1.176	2.056	4.005	4.777	3.597	3.504	4.147	4.589	3.789	2.92
Peu_00030666	0.124	1.273	0.377	0.866	0.839	1.595	0.753	1.704	2.862	2.243	1.197	2.011
Peu_00030672	1.17	0.21	0.673	0.779	1.723	3.562	2.186	1.22	1.304	3.667	1.966	3.405
Peu_00030673	1.12	2.398	4.165	1.375	5.731	3.879	4.018	4.987	4.929	3.677	3.718	4.997
Peu_00030704	32.529	15.491	16.171	27.125	18.421	16.988	15.882	16.49	13.891	17.703	17.376	12.919
Peu_00030721	0.106	0.024	0.06	0.628	0.063	0.169	0.234	0.03	1.204	0.044	0.021	1.652
Peu_00030745	23.833	10.96	29.7	60.161	26.222	44.881	45.773	35.576	93.21	26.56	33.4	54.075
Peu_00030756	0.534	0.01	0.01	0.697	0.01	1.21	0.931	0.386	0.563	0.01	0.299	1.795
Peu_00030817	7.299	5.155	11.524	1.986	3.65	8.832	4.749	3.169	5.668	4.32	3.452	7.938
Peu_00030835	6.148	5.686	15.987	11.558	9.856	13.815	7.079	6.705	8.841	6.622	10.804	6.685
Peu_00030855	4.183	1.296	4.781	0.933	0.07	0.415	0.484	0.277	0.311	0.099	0.01	0.223
Peu_00030862	21.954	24.481	25.92	19.012	12.168	15.712	16.382	14.454	12.624	9.795	15.894	12.285
Peu_00030888	23.86	23.399	42.22	23.256	16.754	13.145	20.954	17.032	43.107	32.542	24.284	49.047
Peu_00030889	67.61	42.055	60.573	77.603	46.832	58.813	83.104	71.495	82.381	131.046	102.532	51.41
Peu_00030950	0.01	0.01	7.186	0.01	0.01	4.787	0.01	4.291	4.008	0.01	0.01	7.159
Peu_00030982	0.702	0.05	0.01	1.783	0.743	0.266	0.286	0.591	0.587	0.313	2.193	0.975
Peu_00030984	62.14	52.731	157.587	34.941	36.754	89.214	53.273	67.386	79.874	27.404	27.777	37.835
Peu_00031001	0.819	2.014	1.831	2.011	3.326	2.087	2.37	0.9	3.778	3.131	2.173	4.274
Peu_00031036	2.724	1.84	3.127	4.851	10.447	8.059	7.155	7.617	3.691	4.782	5.271	6.432
Peu_00031037	0.318	1.308	0.317	0.726	1.153	0.489	0.187	0.259	0.23	0.057	0.176	0.247
Peu_00031065	0.322	0.618	0.323	1.712	1.046	0.563	0.93	0.799	0.702	0.902	1.333	0.858
Peu_00031067	0.01	0.509	0.133	0.3	0.01	0.643	1.051	0.326	1.555	1.256	0.52	0.983
Peu_00031081	6.272	9.997	3.861	5.628	6.763	7.527	4.949	4.523	9.868	4.437	5.368	4.692
Peu_00031125	1.006	1.599	1.477	2.732	0.01	1.059	4.218	0.898	3.708	2.862	3.074	3.346
Peu_00031170	7.61	11.928	10.796	16.105	6.782	8.795	14.417	18.061	8.301	14.88	9.442	21.38
Peu_00031200	1.297	0.906	0.859	0.01	1.931	1.485	0.01	0.01	1.225	0.01	0.918	2.368
Peu_00031230	2.564	3.595	4.031	3.382	5.948	6.591	2.074	6.947	7.158	2.356	2.191	5.741
Peu_00031231	1.057	1.158	0.339	0.249	0.033	0.174	0.182	0.032	0.041	0.425	0.07	0.147
Peu_00031248	3.389	4.559	2.738	4.54	3.722	2.784	3.347	2.917	3.62	4.007	3.059	2.762
Peu_00031282	0.01	0.01	1.158	0.01	0.01	1.313	0.01	0.052	0.727	0.01	0.01	0.254
Peu_00031335	0.623	1.229	0.193	0.767	1.965	1.305	0.23	1.067	0.675	0.545	1.073	1.347
Peu_00031357	72.056	9.128	0.004	1.504	0.296	0.001	0.072	0.096	0.49	0.054	0.091	0.001
Peu_00031366	14.732	7.099	4.531	5.803	2.232	0.01	7.489	3.803	5.201	6.596	3.512	1.499
Peu_00031380	3.382	1.786	1.983	2.298	1.6	7.477	1.428	1.159	1.821	0.101	0.025	0.423
Peu_00031432	0.579	0.921	1.003	0.763	2.061	2.324	0.384	2.294	0.357	1.141	1.18	1.284
Peu_00031437	0.071	0.101	0.685	7.051	9.798	5.746	3.218	2.685	1.397	11.88	9.595	7.902
Peu_00031470	0.236	1.985	2.485	2.591	11.671	18.118	1.423	3.425	3.467	4.529	7.083	15.581
Peu_00031567	0.227	1.433	0.922	1.631	0.654	1.339	1.997	1.228	0.882	0.928	1.821	1.353
Peu_00031568	0.452	0.842	0.431	1.032	2.818	2.374	1.705	2.722	1.199	2.097	2.714	2.414
Peu_00031572	2.873	0.001	0.463	0.792	0.54	1.209	1.503	0.83	0.782	1.833	2.749	0.501
Peu_00031580	193.244	94.933	83.871	7.694	2.354	20.371	2.549	0.724	1.431	0.128	0.269	1.212
Peu_00031584	0.294	0.831	0.663	0.893	1.229	1.09	0.742	0.947	0.87	0.503	0.44	1.025
Peu_00031592	0.504	3.379	1.777	6.395	2.305	3.263	2.373	2.951	1.615	2.165	2.212	5.256
Peu_00031597	8.055	12.583	8.604	24.09	25.572	26.151	11.719	12.924	12.494	17.482	22.02	25.336
Peu_00031611	6.114	7.223	4.071	9.814	8.263	5.345	4.022	7.728	8.264	5.969	12.43	7.118
Peu_00031613	0.595	0.499	0.712	0.616	0.672	0.646	0.564	0.522	0.668	1.161	1.185	1.109
Peu_00031664	16.896	36.34	31.835	17.844	32.116	35.635	20.009	23.17	24.379	15.929	33.412	36.891
Peu_00031757	1.119	1.588	1.429	1.155	1.324	1.185	0.819	0.484	0.749	0.367	0.746	1.726
Peu_00031759	1.129	1.674	0.477	1.154	0.67	1.324	0.911	0.931	1.534	0.691	1.719	1.861
Peu_00031854	3.404	5.838	2.041	6.5	5.783	11.793	7.932	6.477	1.832	12.389	8.703	13.13
Peu_00031874	0.01	1.291	2.046	1.13	1.072	0.416	0.01	0.01	0.01	0.01	0.01	0.01
Peu_00031880	0.352	0.18	0.639	0.137	2.6	1.283	0.719	0.816	0.581	1.699	2.024	1.649
Peu_00031985	0.01	0.01	0.01	0.343	0.01	0.066	3.414	0.311	9.941	0.276	1.163	0.194
Peu_00031986	0.013	0.01	0.016	0.026	0.016	0.01	1.702	0.348	2.42	0.166	0.454	0.132
Peu_00032099	1.195	0.876	2.094	2.184	1.976	2.382	1.847	2.115	3.162	2.563	2.795	3.413
Peu_00032108	0.481	0.596	1.086	1.801	1.955	1.758	0.909	0.584	1.963	0.889	2.663	2.222
Peu_00032140	0.427	0.866	0.964	0.787	1.876	1.595	1.238	1.467	1.606	0.886	1.91	2.69
Peu_00032197	0.349	0.01	0.01	2.633	1.668	1.734	1.922	0.01	0.01	0.01	0.01	12.606
Peu_00032246	1.184	2.383	3.284	0.01	1.304	4.696	1.393	1.575	0.317	0.563	1.891	0.717
Peu_00032248	3.027	0.63	5.688	7.551	6.726	11.209	4.788	16.393	7.798	8.546	13.097	7.756
Peu_00032273	1.915	2.592	7.7	6.902	3.263	8.248	9.011	2.777	9.624	7.951	6.639	13.777
Peu_00032293	8.902	1.759	10.021	5.092	11.814	18.031	14.497	7.357	10.429	14.628	12.871	26.89
Peu_00032309	0.684	7.598	0.01	7.823	7.435	7.344	6.871	7.277	4.014	7.924	12.735	2.386
Peu_00032336	2.638	0.701	0.067	2.198	1.173	0.382	0.572	0.514	0.516	1.485	0.395	0.137
Peu_00032364	1.994	2.222	2.558	6.204	5.035	8.732	7.839	9.599	3.098	9.498	6.539	15.976
Peu_00032365	10.868	8.805	9.96	11.777	16.413	14.78	7.112	7.378	4.971	11.425	6.091	9.462
Peu_00032366	4.443	4.077	3.483	7.728	6.655	9.196	9.461	8.045	3.941	11.708	8.021	12.397
Peu_00032367	9.259	14.292	10.976	22.854	37.639	50.624	39.117	29.032	13.88	58.523	40.398	47.831
Peu_00032368	2.133	0.01	0.01	1.988	0.143	0.186	0.01	0.01	0.01	0.01	0.01	0.01
Peu_00032371	7.738	8.229	4.1	12.67	12.2	6.949	7.37	12.604	5.866	8.315	9.11	6.153
Peu_00032532	0.3	5.526	5.296	0.002	43.051	0.069	17.126	0.002	1.82	8.522	2.373	8.306
Peu_00032623	1.513	1.032	2.598	5.264	4.764	2.892	1.94	3.386	1.48	3.706	6.259	3.524
Peu_00032624	0.61	1.051	0.312	1.69	0.524	0.24	0.488	0.221	0.335	1.236	1.266	0.326
Peu_00032628	0.01	0.084	0.01	0.393	0.077	0.035	1.41	1.814	0.884	0.283	0.203	0.379
Peu_00032638	12.422	9.62	2.042	19.615	27.83	73.191	14.233	42.619	0.015	40.658	50.723	17.011
Peu_00032660	0.094	0.085	0.194	0.093	0.69	1.146	1.097	0.706	0.498	0.174	0.254	1.717
Peu_00032669	0.463	0.417	0.275	0.366	0.563	0.975	0.72	3.266	8.114	1.929	2.846	1.778
Peu_00032680	0.664	0.575	0.426	1.443	0.993	1.059	0.936	0.768	0.578	1.338	1.24	1.309
Peu_00032767	1.576	1.214	0.722	0.44	0.821	0.983	0.782	0.394	0.824	0.772	0.628	0.733
Peu_00032782	0.054	0.221	0.413	0.502	0.162	0.596	0.684	0.897	1.531	0.423	0.348	2.268
Peu_00032796	0.76	1.63	1.196	1.768	1.99	2.001	0.784	0.812	1	2.158	1.277	0.281
Peu_00032822	0.306	0.003	0.921	1.404	1.179	2.372	2.614	3.301	0.765	1.396	4.377	4.573
Peu_00032845	0.348	0.56	0.785	0.447	1.551	2.559	1.682	1.897	1.121	0.775	0.798	2.844
Peu_00032864	0.133	0.003	0.262	0.001	1.183	1.689	0.951	1.703	4.841	1.2	1.039	1.612
Peu_00032878	0.506	1.063	2.529	0.215	0.183	0.549	0.01	0.087	0.18	0.01	0.01	0.295
Peu_00032895	0.402	0.035	0.396	1.233	0.202	0.942	0.712	0.648	0.715	1.663	0.544	0.207
Peu_00032938	3.639	1.753	2.788	4.688	0.01	0.423	0.01	0.01	0.544	0.01	0.01	0.01
Peu_00032940	22.025	12.721	41.329	5.221	3.393	7.179	1.129	1.368	6.51	0.756	1.265	9.506
Peu_00033025	0.348	2.214	0.01	1.161	1.427	0.603	1.07	1.272	0.675	0.237	1.25	1.494
Peu_00033037	1.301	3.25	0.812	3.64	4.855	3.088	2.949	3.473	2.751	2.782	3.561	3.062
Peu_00033115	21.808	16.363	10.618	16.785	18.35	23.696	21.791	41.553	32.916	22.418	28.352	60.345
Peu_00033366	7.754	4.2	6.771	10.195	7.677	11.415	10.31	10.773	9.54	10.447	8.369	11.246
Peu_00033377	2.441	0.46	1.149	2.857	3.158	2.512	2.073	1.021	2.624	3.768	2.019	1.324
Peu_00033382	5.241	3.301	18.201	7.366	10.482	13.112	5.898	7.447	4.178	4.595	9.177	11.106
Peu_00033396	7.636	3.151	4.731	2.277	0.644	1.517	2.769	4.078	0.01	2.252	0.895	3.173
Peu_00033419	1.997	2.28	2.502	3.257	6.278	8.321	7.956	10.614	6.229	9.958	9.231	8.311
Peu_00033422	0.948	0.412	2.698	0.246	0.456	0.583	0.061	0.942	0.851	0.175	0.355	1.07
Peu_00033439	1.212	2.768	1.1	1.275	1.575	1.195	0.922	1.514	2.348	1.122	0.912	1.989
Peu_00033484	6.458	5.997	7.861	10.497	11.981	13.743	8.265	14.308	8.162	10.788	13.893	14.958
Peu_00033491	2.975	3.484	4.698	3.805	4.569	3.977	3.181	3.696	2.175	3.447	3.688	5.45
Peu_00033503	1.009	1.198	0.105	0.01	0.061	0.036	0.146	0.007	0.281	0.041	0.225	0.242
Peu_00033510	3.229	2.504	0.141	2.772	3.532	0.063	2.63	0.771	1.489	2.87	1.01	0.592
Peu_00033621	0.696	1.763	1.049	1.375	1.939	2.135	3.373	3.1	1.732	1.662	3.654	2.443
Peu_00033634	0.198	0.747	0.081	3.304	4.34	1.539	0.208	0.242	0.097	0.211	0.25	0.105
Peu_00033658	0.28	0.326	0.42	1.392	0.419	1.37	1.075	1.055	0.866	1.311	0.692	1.906
Peu_00033673	1.933	1.698	0.241	1.712	2.899	0.811	2.163	1.434	1.984	3.195	1.027	0.717
Peu_00033696	0.876	3.067	0.675	4.145	5.484	1.763	6.078	3.256	2.308	2.592	3.755	2.61
Peu_00033710	0.01	10.573	14.478	0.01	12.874	35.321	0.01	0.086	10.576	0.077	0.096	19.174
Peu_00033714	96.453	122.89	72.589	40.031	39.413	28.942	22.289	20.618	23.451	7.899	10.278	6.809
Peu_00033717	1.447	0.985	2.618	2.196	0.989	4.033	3.174	3.898	1.48	2.034	0.631	2.308
Peu_00033751	0.6	0.79	1.616	2.427	1.74	0.622	1.947	0.44	0.345	0.859	0.258	0.658
Peu_00033761	0.551	1	1.088	3.602	3.402	5.641	0.526	0.061	1.315	0.835	2.608	5.775
Peu_00033852	0.093	0.01	1.108	0.769	0.01	0.112	1.229	0.01	0.01	0.364	0.08	0.01
Peu_00033878	12.305	20.799	5.545	95.034	127.159	55.07	3.05	4.572	0.497	1.755	3.201	2.067
Peu_00033886	0.137	0.626	1.813	0.146	0.01	0.068	0.177	0.01	0.715	0.01	0.068	2.239
Peu_00033891	0.709	0.421	1.405	0.5	1.764	3.132	1.603	1.275	3.42	1.23	2.562	2.56
Peu_00033904	3.348	6.96	7.258	1.503	10.069	6.786	1.826	2.986	2.365	7.06	9.439	7.849
Peu_00033971	60.072	40.778	45.185	80.933	60.626	73.407	93.289	78.862	96.281	79.865	63.603	81.204
Peu_00034035	0.613	0.964	1.254	2.929	1.151	0.414	1.304	0.537	0.313	0.344	0.382	0.426
Peu_00034078	0.552	0.858	1.701	1.508	1.177	1.612	0.924	0.91	2.007	1.366	2.18	2.434
Peu_00034092	7.727	13.281	10.374	29.579	22.349	17.98	17.854	16.738	21.473	61.387	24.24	33.632
Peu_00034167	1.04	0.665	0.189	0.313	0.983	0.631	1.654	0.632	0.107	0.78	0.056	0.01
Peu_00034175	0.847	1.311	2.106	0.436	3.351	4.622	1.107	2.957	1.96	2.1	1.9	2.123
Peu_00034196	5.038	2.136	7.149	16.928	10.093	9.107	22.383	20.078	26.941	54.567	24.105	27.815
Peu_00034200	0.614	0.561	1.183	1.276	1.748	2.161	1.468	1.054	1.403	4.036	1.998	5.625
Peu_00034247	0.197	1.003	0.336	0.299	0.76	1.059	0.454	0.939	0.146	0.252	0.745	0.274
Peu_00034288	8.384	18.978	24.06	18.934	16.724	13.6	13.485	14.611	10.883	10.469	16.143	14.092
Peu_00034365	1.614	2.947	2.127	2.162	9.732	15.572	5.352	10.398	4.262	3.872	6.144	5.816
Peu_00034396	1.422	1.706	1.486	2.935	3.006	3.965	0.778	0.925	0.807	2.962	2.982	2.327
Peu_00034411	0.566	0.279	0.543	0.371	0.443	0.443	1.765	1.476	1.415	0.965	0.833	1.142
Peu_00034446	0.673	1.405	0.666	1.904	2.193	2.562	11.364	19.901	22.332	6.557	12.776	7.106
Peu_00034457	0.93	0.486	1.58	5.89	0.482	3.61	5.458	0.624	0.546	3.707	1.211	11.448
Peu_00034462	0.058	0.113	0.022	0.263	0.487	0.678	4.598	2.476	2.43	0.974	1.602	2.509
Peu_00034512	0.373	0.01	2.267	11.484	12.508	16.864	100.37	79.282	38.383	100.176	77.977	69.39
Peu_00034527	0.823	1.082	0.633	0.987	1.692	1.34	1.538	3.587	2.553	1.449	3.091	3.029
Peu_00034540	0.194	0.557	0.112	0.312	0.721	1.579	1.077	2.006	0.01	1.427	2.119	1.491
Peu_00034637	0.53	0.603	0.932	0.804	1.353	3.575	3.157	3.457	3.415	2.498	3.774	6.69
Peu_00034648	0.28	0.171	0.105	0.242	0.482	0.874	4.117	3.557	3.547	1.254	1.566	2.261
Peu_00034653	3.369	0.57	17.099	0.751	0.01	0.172	2.79	0.495	3.328	3.067	1.135	4.703
Peu_00034659	4.511	2.81	1.426	2.294	0.919	2.551	2.003	1.403	1.889	1.037	0.081	1.464
Peu_00034684	4.363	3.425	15.086	17.717	5.078	9.562	8.826	2.868	13.541	8.681	10.106	15.666
Peu_00034738	0.136	0.515	0.548	0.777	0.494	0.169	3.043	6.065	7.283	1.988	2.678	1.122
Peu_00034739	1.264	3.564	1.373	4.012	2.845	2.32	3.353	1.994	1.844	5.05	1.722	1.484
Peu_00034746	27.57	24.148	21.682	54.823	56.373	43.231	21.447	25.642	18.654	67.075	38.68	53.15
Peu_00034752	1.053	1.835	0.457	1.982	1.369	0.788	2.786	1.385	2.232	2.122	1.042	2.065
Peu_00034825	0.308	0.01	0.381	0.639	0.258	0.425	0.395	1.345	1.581	1.989	0.68	0.665
Peu_00034886	1.071	2.344	1.799	1.775	3.081	2.845	4.202	6.248	2.509	4.007	2.432	4.72
Peu_00034963	0.555	0.569	1.092	3.205	0.814	0.974	2.048	1.536	0.49	1.439	1.396	3.269
Peu_00034987	0.01	17.084	7.262	0.01	0.924	5.155	0.01	0.01	9.493	0.501	0.681	12.223
Peu_00034992	0.95	0.788	0.192	1.709	1.351	0.355	0.914	1.544	0.523	1.156	2.036	1.657
Peu_00035044	1.704	0.884	0.693	5.034	1.148	1.772	2.009	1.989	3.107	4.239	1.756	1.176
Peu_00035046	26.214	15.489	16.987	56.637	51.528	49.349	44.977	48.734	29.49	105.605	59.214	53.386
Peu_00035078	2.326	5.112	4.31	0.284	0.291	0.135	0.057	0.032	0.01	0.028	0.033	0.01
Peu_00035088	4.932	5.64	6.132	5.992	6.161	5.021	0.455	1.302	1.691	0.212	3.084	4.23
Peu_00035171	2.556	5.395	2.213	0.277	0.21	0.1	0.007	0.003	0.102	0.01	0.01	0.024
Peu_00035208	13.782	1.126	6.256	10.132	16.239	14.742	18.409	26.244	20.067	22.483	22.725	18.358
Peu_00035218	4.564	4.426	7.68	2.726	3.599	4.073	1.293	2.814	1.644	3.866	4.312	3.596
Peu_00035227	1.929	0.513	1.131	7.584	4.309	1.989	6.229	5.635	10.633	2.786	3.387	5.086
Peu_00035232	1.365	0.922	0.96	2.39	3.31	3.045	2.188	1.9	2.025	4.712	4.739	2.296
Peu_00035236	5.339	4.625	2.748	10.999	12.948	15.678	13.902	16.376	9.189	14.416	15.818	12.289
Peu_00035238	14.781	6.701	22.391	31.693	36.403	31.58	39.948	24.133	22.284	42.901	36.75	47.538
Peu_00035244	0.697	1.684	0.284	1.61	2.053	1.558	2.307	4.619	3.285	1.47	2.053	1.26
Peu_00035270	0.716	0.339	0.122	2.673	0.843	2.502	0.465	0.001	0.007	0.704	0.38	0.155
Peu_00035306	7.17	4.236	1.003	23.331	17.758	6.403	25.001	38.332	24.323	40.028	29.201	12.192
Peu_00035307	5.789	2.417	5.563	9.771	8.552	10.29	12.181	18.134	22.272	18.229	12.392	12.826
Peu_00035381	6.615	2.57	15.565	4.494	13.303	24.656	20.394	8.758	35.948	25.808	5.093	18.053
Peu_00035422	0.469	2.671	3.341	10.466	2.338	6.228	10.34	11.369	10.02	17.693	16.109	26.925
Peu_00035424	3.643	3.358	2.718	9.272	3.981	5.304	10.599	14.022	11.34	20.287	6.853	20.161
Peu_00035459	1.068	0.59	1.039	1.557	1.453	1.156	1.353	1.32	2.339	1.084	1.535	1.306
Peu_00035475	0.01	0.01	0.01	7.018	1.01	1.05	0.488	0.456	2.71	0.692	0.885	0.01
Peu_00035479	0.59	1.96	0.532	1.057	1.455	1.093	1.069	2.656	1.725	1.138	1.509	1.938
Peu_00035481	2.137	4.09	5.508	2.726	2.916	2.86	0.667	2.539	1.767	1.657	2.739	2.036
Peu_00035501	0.01	1.108	0.01	0.175	3.4	0.503	0.761	0.566	0.465	0.258	0.163	0.152
Peu_00035516	0.378	2.234	0.471	0.563	1.396	1.654	1.219	0.454	1.34	0.278	0.423	1.603
Peu_00035565	28.854	30.211	29.691	89.239	53.222	47.119	58.378	48.255	51.349	149.993	71.865	91.045
Peu_00035575	0.371	0.833	0.538	0.881	0.922	2.436	1.844	1.038	1.469	0.46	0.698	2.082
Peu_00035611	1.045	0.459	0.426	2.335	1.514	1.592	2.982	3.219	4.663	4.892	1.945	2.217
Peu_00035624	0.519	1.204	0.625	0.055	0.425	1.494	0.288	0.436	0.248	0.25	0.38	0.617
Peu_00035631	0.191	0.181	0.016	0.52	0.603	0.389	0.301	0.749	0.508	1.344	1.236	0.859
Peu_00035751	5.93	2.22	2.493	10.707	8.793	7.398	9.216	5.926	6.711	13.404	6.26	4.066
Peu_00035780	0.111	0.079	0.023	0.479	0.677	0.647	0.495	1.063	0.957	1.443	1.274	0.792
Peu_00035898	0.14	0.098	0.269	0.772	0.822	1.577	1.539	0.681	0.683	2.126	0.389	0.563
Peu_00035913	1.842	0.795	3.115	5.149	1.8	3.622	5.619	6.017	3.299	5.226	1.981	6.98
Peu_00035917	4.631	0.452	5.365	7.124	2.746	7.725	8.929	9.002	5.051	8.769	2.28	10.23
Peu_00035929	3.022	1.105	1.119	1.708	1.143	0.914	0.823	0.543	1.235	1.686	1.188	1.116
Peu_00035962	0.998	2.116	0.459	1.378	0.865	0.03	0.882	1.254	0.119	1.267	1.332	2.508
Peu_00035966	6.429	7.372	14.508	7.571	11.223	20.277	5.113	13.013	8.548	7.087	4.799	11.912
Peu_00035973	4.201	4.077	5.316	1.034	1.201	3.756	1.728	1.129	2.211	0.44	1.27	1.544
Peu_00036113	1.517	1.303	1.19	1.74	2.372	1.798	1.108	1.815	1.196	1.648	2.751	1.394
Peu_00036141	4.932	4.616	21.448	5.09	1.315	22.185	3.068	3.526	0.01	0.831	1.396	2.044
Peu_00036151	27.152	38.196	15.015	44.042	36.784	49.361	27.252	35.359	4.894	48.492	45.553	18.916
Peu_00036164	1.914	3.721	0.01	1.244	0.944	0.788	0.701	0.055	0.01	1.112	0.558	1.013
Peu_00036217	0.468	9.71	0.031	1.18	5.263	0.01	0.45	0.056	0.003	4.277	5.621	0.007
Peu_00036224	0.948	5.242	0.01	0.32	0.501	0.292	0.01	1.721	0.01	1.153	0.362	0.01
Peu_00036239	0.486	2.274	2.133	4.177	2.958	2.31	0.887	2.434	0.728	3.74	1.886	4.515
Peu_00036290	0.01	0.747	0.204	3.043	0.164	1.012	0.496	1.015	1.066	0.137	2.42	2.958
Peu_00036291	0.154	0.486	0.486	1.635	1.199	0.894	0.411	0.581	1.036	1.095	0.862	2.443
Peu_00036315	0.01	1.402	0.01	3.762	3.697	1.652	3.167	5.064	0.01	6.804	4.431	1.017
Peu_00036334	19.207	21.139	0.01	22.339	39.687	11.724	20.029	24.227	0.397	19.189	37.277	2.62
Peu_00036347	3.263	0.961	2.986	1.376	1.11	1.492	0.321	0.454	0.448	0.196	0.446	0.66
Peu_00036354	0.01	0.915	0.01	1.004	2.303	0.408	0.01	0.09	0.01	1.711	2.527	1.623
Peu_00036393	0.01	0.525	0.594	0.616	0.636	0.533	1.779	0.304	0.629	2.577	1.051	0.981
Peu_00036428	0.367	0.387	0.874	3.571	1.622	1.186	1.423	8.883	7.296	5.952	1.644	4.034
Peu_00036525	3.438	4.193	3.259	2.755	1.631	1.782	1.731	1.618	0.593	1.478	1.17	1.251
Peu_00036531	0.241	1.18	0.221	7.568	0.01	0.01	11.318	1.045	1.786	28.245	1.504	2.814
Peu_00036552	0.692	3.285	0.01	0.01	0.424	0.164	0.01	0.01	1.481	0.01	0.01	0.615
Peu_00036554	0.574	0.239	0.52	0.704	1.246	1.441	0.724	0.428	0.545	2.207	0.816	2.079
Peu_00036569	0.898	1.762	0.654	0.773	3.681	1.705	2.229	1.46	1.329	2.83	2.21	1.73
Peu_00036571	0.515	0.604	0.322	0.591	0.782	0.707	0.817	0.704	0.237	1.06	2.179	0.939
Peu_00036623	2.267	3.386	2.625	1.282	4.512	1.359	1.401	4.772	4.348	2.026	3.134	1.527
Peu_00036653	1.09	2.448	2.176	6.816	4.17	5.744	9.623	6.511	5.221	9.046	4.349	6.229
Peu_00036655	2.211	0.01	1.882	1.289	0.512	0.01	3.427	0.889	0.42	0.785	1.032	0.431
Peu_00036657	2.529	2.265	1.894	2.32	4.323	4.858	4.109	2.544	1.582	4.131	7.642	5.58
Peu_00036658	1.047	2.314	0.318	0.916	1.355	0.824	1.394	1.192	1.145	1.48	1.18	0.772
Peu_00036693	1.091	3.718	1.052	0.964	1.324	0.358	0.45	3.075	1.359	1.203	0.889	1.207
Peu_00036744	1.472	2.456	3.698	5.591	2.851	5.577	4.564	4.877	7.659	8.532	7.275	9.198
Peu_00036745	1.29	1.262	0.32	2.008	2.359	2.899	3.272	2.03	1.36	3.52	2.138	2.67
Peu_00036751	0.491	0.775	0.995	2.07	1.272	1.201	2.232	1.967	1.693	3.137	1.128	1.409
Peu_00036759	63.642	52.065	47.313	0.61	3.331	0.301	0.563	1.005	0.378	0.526	0.159	0.535
Peu_00036782	1.221	0.442	1.642	4.264	3.518	5.122	2.464	6.504	1.65	6.327	8.046	7.442
Peu_00036831	0.221	0.29	0.01	0.861	0.01	0.893	0.659	0.919	1.371	3.399	0.23	0.252
Peu_00036844	0.01	0.527	0.01	0.324	0.442	1.194	0.888	0.703	0.802	0.743	1.713	1.394
Peu_00036877	3.503	0.992	2.256	6.646	3.033	6.552	4.694	2.946	2.976	6.495	2.598	5.222
Peu_00036900	0.91	0.863	1.198	1.826	1.136	1.806	1.08	0.815	0.796	1.96	1.171	1.217
Peu_00036951	0.299	0.534	1.008	1.336	0.365	0.699	0.284	0.573	1.37	1.127	1.338	0.786
Peu_00037000	2.552	2.9	3.839	1.877	2.757	4.804	2.494	2.899	2.181	0.867	2.129	0.979
Peu_00037033	0.278	0.841	0.106	0.494	1.492	4.521	1.525	1.867	0.989	28.637	3.651	7.89
Peu_00037148	0.496	0.255	0.392	0.68	0.141	0.336	1.623	0.941	0.579	5.985	1.629	5.046
Peu_00037202	1.288	1.008	2.784	2.932	4.638	7.343	1.548	0.941	0.803	13.704	20.747	14.577
Peu_00037203	0.469	1.181	2.485	0.771	1.365	2.807	1.104	0.781	0.406	0.785	1.287	1.685
Peu_00037228	2.832	4.024	6.448	1.987	5.21	4.701	2.828	2.606	1.676	1.641	3.141	4.361
Peu_00037232	1.83	1.063	3.041	0.746	2.934	2.228	2.041	1.289	2.725	1.328	1.959	4.131
Peu_00037274	1.29	2.321	0.887	1.034	1.371	0.765	0.116	0.151	0.149	0.599	1.337	0.978
Peu_00037294	0.692	0.519	0.781	0.867	2.767	1.9	2.515	3.234	2.78	1.644	3.381	3.448
Peu_00037304	0.73	1.404	0.797	2.935	6.212	4.83	3.558	5.507	4.419	2.619	3.284	3.584
Peu_00037323	1.197	3.504	1.966	1.405	4.856	3.912	1.666	2.592	1.223	1.629	3.408	4.411
Peu_00037347	2.129	5.768	3.714	5.094	6.526	3.615	4.591	2.688	0.948	7.894	6.176	3.686
Peu_00037364	0.498	2.263	1.242	3.663	5.911	1.922	3.295	3.822	3.861	6.303	6.643	7.07
Peu_00037368	0.434	1.496	0.622	0.5	1.452	1.571	0.428	0.674	0.834	0.497	0.707	0.996
Peu_00037408	0.003	0.003	0.123	0.377	1.696	1.099	0.109	0.085	0.048	0.171	0.259	0.368
Peu_00037411	0.226	0.753	0.406	0.341	1.026	0.787	0.641	0.732	0.888	0.59	0.892	1.074
Peu_00037448	2.61	3.269	4.016	1.57	3.01	2.23	4.363	3.353	3.555	2.099	1.046	0.965
Peu_00037454	0.003	1.096	0.01	0.949	4.798	1.485	0.13	0.125	0.007	0.302	0.95	0.68
Peu_00037459	0.599	1.446	1.391	0.837	2.22	2.096	1.965	2.895	1.289	0.573	1.503	2.491
Peu_00037506	0.162	0.172	0.327	0.14	0.194	0.135	0.957	0.789	0.369	2.415	1.139	3.584
Peu_00037529	0.382	0.762	1.313	0.167	0.424	0.295	0.037	0.381	0.226	0.146	0.294	1.058
Peu_00037556	0.075	0.391	1.41	1.318	1.555	1.225	1.066	2.154	1.774	0.933	1.802	1.887
Peu_00037557	0.977	0.707	3.157	2.298	2.709	2.21	0.591	1.423	0.214	1.038	1.645	1.546
Peu_00037563	0.299	1.718	2.752	0.286	2.654	1.324	1.302	1.269	0.941	1.04	0.503	0.707
Peu_00037593	0.226	0.21	0.074	1.606	1.398	0.32	1.196	0.937	0.289	1.53	1.664	0.696
Peu_00037635	0.04	0.208	0.029	1.061	2.738	0.482	1.151	1.236	0.523	0.577	1.461	0.492
Peu_00037663	0.01	0.01	0.385	4.362	0.746	0.01	0.692	0.945	2.644	1.554	0.766	0.589
Peu_00037676	0.898	0.098	0.905	3.411	2.768	3.127	2.259	1.532	2.426	3.317	2.805	1.864
Peu_00037704	0.864	0.217	0.226	1.347	0.095	0.058	0.202	0.027	0.021	1.004	0.001	0.142
Peu_00037719	0.109	0.953	0.01	1.223	5.104	3.277	0.007	0.007	0.01	0.007	0.657	0.626
Peu_00037736	0.087	0.047	0.277	0.509	1.178	1.248	1.373	0.97	0.932	2.539	1.91	0.804
Peu_00037807	0.611	0.088	0.54	1.541	3.036	2.286	2.932	3.43	1.769	5.158	4.457	2.556
Peu_00037862	0.368	0.057	0.727	0.328	0.505	1.128	1.257	0.338	0.69	0.385	0.52	1.771
Peu_00037904	0.78	1.987	1.092	2.047	3.502	1.958	1.925	1.067	2.35	1.943	2.957	2.35
Peu_00037933	0.251	0.01	0.475	0.145	0.484	0.583	1.194	0.681	1.766	0.829	0.417	7.501
Peu_00037958	0.105	0.045	0.01	0.666	0.01	0.084	0.596	1.862	2.078	0.235	0.742	0.403
Peu_00037959	0.01	0.01	0.01	0.01	0.01	0.01	0.66	3.692	3.139	0.476	0.178	0.319
Peu_00037967	0.097	0.101	0.543	0.01	0.324	0.236	0.764	1.551	1.002	0.38	0.893	0.225
Peu_00037970	0.555	0.01	0.01	0.226	1.828	0.01	2.307	4.439	0.223	0.592	0.292	1.589
Peu_00037971	0.654	4.326	7.746	1.862	1.501	0.454	1.243	0.992	0.735	0.441	1.041	0.923
Peu_00037983	1.016	1.062	1.622	4.633	2.365	2.816	5.058	5.661	6.165	5.736	1.442	12.873
Peu_00038008	0.159	0.01	0.484	0.074	0.192	0.288	0.58	2.248	2.5	0.838	1.154	2.465
Peu_00038053	7.865	9.067	16.072	16.91	7.307	11.392	15.371	22.228	23.533	12.989	12.735	60.929
Peu_00038069	0.379	0.749	1.423	0.01	0.506	0.928	1.101	0.222	1.183	0.439	0.12	0.782
Peu_00038081	4.844	2.711	2.445	4.022	5.4	4.498	3.235	2.929	2.368	4.878	4.795	3.743
Peu_00038094	4.497	2.11	2.139	5.613	4.487	8.469	4.448	3.534	7.384	8.413	7.487	10.296
Peu_00038118	1.402	0.01	0.01	0.17	0.01	0.234	0.289	0.01	0.709	2.524	0.01	0.01
Peu_00038138	0.01	0.01	0.01	2.252	1.107	0.415	1.019	0.834	2.531	8.14	0.891	0.01
Peu_00038210	6.102	9.615	14.508	2.34	3.244	3.393	3.986	6.603	3.519	1.652	4.276	3.741
Peu_00038212	0.563	0.945	2.512	0.764	7.178	5.374	2.285	2.096	1.255	4.204	7.106	24.071
Peu_00038220	0.306	0.267	0.365	1.344	1.362	1.226	0.745	1.125	0.234	1.612	1.404	3.344
Peu_00038263	0.156	0.075	0.01	0.362	0.331	0.333	0.64	0.663	0.509	1.271	0.828	1.596
Peu_00038330	0.909	0.264	1.073	0.01	0.236	0.693	0.483	0.852	1.573	0.01	0.219	0.01
Peu_00038334	0.611	0.062	0.768	0.588	1.415	1.191	0.236	0.805	0.698	0.131	0.362	0.216
Peu_00038338	2.131	2.322	2.405	6.704	8.146	7.243	3.065	4.979	2.416	8.628	5.834	5.888
Peu_00038339	0.843	1.074	0.353	2.157	1.855	0.643	2.917	1.637	0.549	2.402	0.645	2.062
Peu_00038347	1.136	1.042	0.699	2.454	1.86	1.777	1.856	1.859	1.552	2.739	1.83	1.1
Peu_00038375	0.188	0.239	0.415	0.599	0.866	0.998	0.216	0.447	0.475	1.066	1.081	0.755
Peu_00038381	0.16	0.001	0.173	1.363	0.358	1.09	0.1	0.528	0.515	1.812	1.476	0.185
Peu_00038413	0.298	0.298	0.225	1.037	1.14	0.487	1.3	0.286	0.747	1.347	0.505	0.911
Peu_00038468	4.066	2.425	5.966	9.71	17.086	9.434	10.584	8.148	10.938	13.42	15.355	9.699
Peu_00038479	0.381	0.817	0.657	0.671	0.577	1.683	0.918	0.791	1.054	0.624	0.688	1.305
Peu_00038516	1.122	3.002	3.616	2.34	2.315	3.654	1.877	2.07	2.558	1.077	2.281	4.449
Peu_00038565	8.584	8.536	13.204	6.912	7.682	16.675	6.209	5.98	7.625	4.319	5.213	9.695
Peu_00038583	1.181	0.527	0.347	2.566	2.786	0.611	1.589	2.382	1.444	2.41	1.23	1.797
Peu_00038584	1.359	3.308	3.7	2.312	1.585	7.439	2.994	3.003	3.687	3.757	3.357	5.556
Peu_00038585	8.055	5.694	4.451	2.823	3.864	7.795	2.305	2.709	1.06	4.089	3.632	6.067
Peu_00038631	7.591	7.415	7.824	5.859	8.487	7.542	4.913	4.16	4.406	3.516	6.14	5.562
Peu_00038640	0.187	0.961	0.096	0.664	0.73	0.845	1.16	0.999	0.521	1.055	0.834	1.088
Peu_00038671	0.258	0.325	0.212	0.894	1.243	0.53	1.007	0.427	0.486	0.735	1.202	1.301
Peu_00038724	4.91	1.719	1.776	3.877	2.878	1.452	1.183	1.427	8.189	2.042	1.801	1.37
Peu_00038745	1.08	1.289	0.872	1.978	1.177	1.008	0.795	0.958	2.642	2.645	2.613	2.058
Peu_00038818	1.994	0.738	2.04	3.198	2.726	6.459	2.845	3.361	2.173	0.988	2.02	2.97
Peu_00038872	0.467	0.146	0.084	0.606	0.956	0.724	2.021	5.052	5.701	1.821	0.822	1.033
Peu_00038923	0.01	0.01	0.01	1.3	1.911	0.643	0.576	1.235	4.626	1.086	2.435	3.914
Peu_00038986	0.102	0.195	0.007	0.513	0.639	0.771	1	0.814	0.613	1.112	0.945	1.05
Peu_00039075	7.749	6.828	7.804	6.605	7.822	9.75	14.541	26.923	30.921	2.387	5.871	8.123
Peu_00039156	11.646	3.349	1.965	0.5	1.694	1.14	0.01	0.01	0.01	0.01	0.01	0.01
Peu_00039171	1.879	3.563	3.109	5.299	2.997	4.39	4.504	3.581	4.948	1.896	2.16	5.035
Peu_00039224	0.88	0.413	0.813	1.826	2.374	1.634	0.856	1.773	1.033	1.195	2.335	1.402
Peu_00039229	7.567	5.125	6.84	13.982	9.094	19.315	14.97	10.29	9.821	17.404	17.305	24.875
Peu_00039319	6.508	7.513	4.625	9.415	10.209	7.645	6.727	8.434	5.215	7.883	14.593	5.224
Peu_00039321	2.528	1.991	5.167	10.689	6.553	9.383	6.028	5.34	6.43	14.076	6.338	13.57
Peu_00039335	0.701	1.377	1.497	2.422	0.583	2.045	1.932	0.973	1.269	3.398	1.115	3.182
Peu_00039359	0.653	0.997	2.237	1.612	1.152	2.563	1.595	2.797	2.795	0.297	0.101	0.385
Peu_00039360	0.898	7.255	6.613	3.31	3.436	7.087	4.891	6.602	5.856	0.284	0.37	0.986
Peu_00039368	0.282	0.076	0.199	0.679	0.815	1.227	1.101	0.488	0.974	0.058	0.088	0.066
Peu_00039383	1.399	4.359	1.51	2.563	1.901	0.707	1.189	1.211	1.152	0.619	0.967	0.519
Peu_00039501	1.427	3.729	2.757	1.162	0.772	1.697	1.203	0.804	1.016	1.054	0.35	1.158
Peu_00039521	1.477	10.441	3.406	1.033	3.026	3.348	3.101	3.115	3.736	1.877	2.681	3.899
Peu_00039533	9.01	42.133	30.271	2.113	4.176	6.619	9.769	7.361	12.838	2.301	1.266	3.267
Peu_00039535	0.112	1.664	1.408	0.192	0.829	1.016	0.01	0.01	0.01	0.01	0.01	0.306
Peu_00039563	0.48	0.01	1.897	0.01	0.01	2.156	0.23	0.311	1.474	0.107	0.01	0.174
Peu_00039564	0.775	0.01	5.453	0.01	0.322	1.825	0.01	0.312	0.01	0.01	0.55	1.657
Peu_00039599	1.142	0.867	1.149	0.652	1.468	0.234	0.761	0.167	0.346	0.664	0.626	1.071
Peu_00039694	0.683	1.015	0.173	0.301	1.044	0.191	0.075	0.01	0.01	0.069	0.08	0.08
Peu_00039697	3.332	3.339	4.721	4.482	8.385	5.571	3.446	3.165	5.999	4.764	5.323	8.21
Peu_00039705	1.126	3.517	0.01	3.68	9.867	5.617	5.623	0.403	10.408	2.999	2.45	4.281
Peu_00039759	0.447	0.33	3.213	1.915	0.538	5.209	5.529	2.149	3.702	2.117	1.838	11.253
Peu_00039785	1.414	2.157	1.572	5.823	2.319	3.41	2.42	3.149	2.785	2.877	1.691	2.21
Peu_00039918	0.597	0.317	0.388	0.248	0.711	0.4	1.181	7.129	4.743	8.043	4.913	1.532
Peu_00039933	1.75	3.068	2.79	2.31	5.124	2.607	3.561	6.109	5.376	3.899	3.797	3.231
Peu_00039984	0.842	0.696	1.589	0.633	0.857	1.124	1.493	0.417	0.585	0.128	0.164	0.425
Peu_00039997	3.261	0.01	0.01	3.915	0.01	0.01	0.699	0.01	0.01	0.182	0.01	0.01
Peu_00040030	0.01	0.882	0.01	4.652	1.694	0.01	0.515	0.889	0.01	0.785	0.237	0.01
Peu_00040071	3.401	17.727	21.719	2.825	4.649	4.168	0.785	3.33	3.002	1.455	1.859	3.901
Peu_00040118	1.42	3.509	0.01	1.242	2.824	1.15	0.01	1.634	1.475	0.01	2.289	0.519
Peu_00040121	0.558	1.033	0.01	0.308	0.457	0.625	0.01	0.298	0.295	0.01	1.216	0.014
Peu_00040122	1.993	1.509	0.01	0.999	0.665	0.356	0.01	0.293	0.51	0.028	1.024	0.274
Peu_00040123	2.213	1.007	0.01	0.01	0.01	0.01	0.01	0.01	0.01	0.01	0.2	0.01
Peu_00040126	2.288	1.452	0.131	0.894	0.946	0.01	0.01	1.846	0.146	0.01	0.081	0.01
Peu_00040135	0.543	1.479	0.01	0.545	1.144	0.35	0.01	0.261	0.306	0.01	0.293	0.288
Peu_00040189	7.279	5.855	5.3	5.741	7.108	6.574	5.498	5.318	1.997	5.534	6.342	2.603
Peu_00040282	1.181	13.905	12.406	4.259	0.972	5.434	0.99	4.864	2.527	0.01	1.108	2.834
Peu_00040301	0.191	0.354	0.01	0.821	0.569	0.729	4.004	8.111	5.01	1.508	1.77	1.749
Peu_00040313	0.35	0.307	0.235	1.512	1.004	1.124	0.74	0.842	0.756	1.706	0.648	0.616
Peu_00040315	0.899	3.373	4.183	10.649	4.62	3.682	11.225	0.858	17.088	16.791	8.213	8.512
Peu_00040351	0.249	0.076	0.41	0.217	0.796	0.403	0.829	1.318	1.281	1.826	1.793	2.361
Peu_00040450	7.517	23.541	15.487	10.339	12.987	15.976	3.776	6.881	4.01	5.116	9.521	8.407
Peu_00040451	0.01	0.01	0.149	0.01	0.01	0.01	0.989	1.182	0.722	1.682	0.01	2.756
Peu_00040499	3.884	0.944	0.056	6.663	2.487	0.681	1.095	2.151	0.708	1.397	2.976	0.666
Peu_00040510	0.311	4.527	4.877	0.757	0.763	12.44	0.615	2.078	0.323	0.182	2.901	6.659
Peu_00040518	0.01	1.575	0.01	0.01	1.61	0.148	0.01	0.01	0.01	0.01	0.01	0.01
Peu_00040628	18.275	11.985	12.506	93.711	27.267	57.55	84.059	40.344	60.365	76.518	36.68	166.462
Peu_00040638	0.685	1.677	1.63	1.961	4.004	3.786	1.762	1.677	2.488	1.342	1.767	2.776
Peu_00040642	0.091	0.759	0.889	0.08	0.334	0.786	0.442	0.449	3.046	0.68	0.506	2.101
Peu_00040659	2.943	14.017	14.223	6.689	13.933	16.384	2.646	24.685	18.653	2.677	27.795	15.874
Peu_00040677	89.088	70.095	86.623	41.22	35.134	38.865	37.524	30.049	45.521	29.326	19.004	26.45
Peu_00040719	3.726	4.477	2.298	3.716	4.287	0.772	1.092	1.389	1.185	1.469	0.51	0.637
Peu_00040761	0.549	4.045	11.684	0.408	1.046	0.484	0.275	1.549	0.521	0.39	2.392	3.884
Peu_00040836	4.58	1.934	4.85	0.01	0.01	1.686	0.01	0.01	0.01	0.01	0.01	0.01
Peu_00040945	0.351	4.835	0.11	1.008	3.4	0.544	1.277	0.392	0.088	2.912	1.271	0.392
Peu_00040963	1.385	1.332	2.692	1.159	1.435	2.52	1.616	1.013	0.649	1.212	1.12	1.924
Peu_00041005	5.537	12.003	21.358	2.38	6.992	1.834	1.564	21.4	7.844	3.203	12.209	41.403
Peu_00041007	1.717	1.676	2.166	0.962	0.638	1.412	1.355	1.461	0.064	0.468	0.456	0.478
Peu_00041067	1.502	2.045	1.299	1.742	1.311	1.046	0.963	0.667	0.603	1.639	0.457	1.11
Peu_00041083	0.01	0.976	0.01	2.089	10.616	0.01	3.236	1.023	0.01	0.782	2.467	0.01
Peu_00041085	0.01	0.702	0.01	1.653	4.243	0.354	0.172	0.01	0.01	0.007	0.007	0.029
Peu_00041087	76.265	90.618	81.153	83.291	53.222	74.862	101.753	75.226	85.235	61.029	67.858	82.492
Peu_00041093	0.819	4.759	12.336	1.482	4.086	0.925	0.946	5.258	4.03	1.443	6.842	10.742
Peu_00041106	0.805	0.763	0.69	0.36	1.398	1.986	0.511	0.723	0.185	0.659	1.404	1.165
Peu_00041129	0.254	0.243	0.253	1.26	0.423	2.054	0.608	1.259	2.052	1.651	0.903	3.596
Peu_00041167	0.232	0.901	0.668	0.889	0.943	0.769	1.148	0.976	0.498	1.107	0.828	1.76
Peu_00041180	6.263	3.1	6.442	4.922	1.038	1.248	2.171	0.615	0.839	0.319	0.168	0.553
Peu_00041186	1.305	0.682	1.833	4.118	1.157	1.411	4.431	1.037	7.533	3.687	2.227	5.814
Peu_00041209	0.483	1.558	2.529	0.042	0.345	0.008	0.219	1.311	0.119	0.203	0.405	0.419
Peu_00041426	0.834	1.55	1.165	2.603	2.373	1.718	1.012	0.789	1.031	1.223	1.634	1.507
Peu_00041509	11.343	8.938	9.553	16.031	17.636	25.125	17.311	19.069	4.779	11.86	16.73	11.317
Peu_00041564	3.296	2.734	0.01	0.01	0.01	1.027	0.27	0.302	0.01	0.01	0.01	0.01
Peu_00041570	0.538	0.397	0.036	0.064	0.819	0.048	3.758	0.584	0.023	1.169	0.298	0.071
Peu_00041571	1.088	0.26	1.144	1.608	1.455	0.524	0.752	0.42	0.079	0.154	0.435	0.135
Peu_00041590	2.127	8.308	7.466	0.8	0.649	0.459	0.507	0.437	0.793	0.277	0.124	0.165
Peu_00041596	1.123	1.432	8.436	5.198	13.47	23.692	2.511	3.375	2.211	0.948	3.35	4.112
Peu_00041615	1.316	0.336	0.299	1.305	0.32	0.46	1.358	0.707	1.1	2.379	0.879	0.405
Peu_00041650	0.035	2.595	1.321	0.883	2.658	0.628	0.528	0.453	0.555	0.508	0.459	0.636
Peu_00041690	5.818	5.947	7.669	6.868	7.727	8.706	10.685	9.486	13.386	14.358	11.258	14.465
Peu_00041730	4.237	2.83	26.744	0.993	2.016	12.544	6.947	9.171	69.871	9.871	6.281	46.195
Peu_00041748	4.642	5.911	3.331	7.69	9.185	6.239	3.091	3.931	3.502	3.322	5.584	4.444
Peu_00041792	0.296	0.01	0.269	1.894	0.721	1.84	0.787	0.913	0.053	2.581	0.269	0.889
Peu_00041808	1.052	0.953	0.66	3.345	4.62	2.652	1.381	2.311	1.133	1.975	2.741	2.113
Peu_00041817	0.01	0.525	0.513	6.371	5.327	4.507	0.836	0.01	2.045	0.01	1.64	2.22
Peu_00041841	0.409	0.252	0.796	3.979	1.814	1.469	3.031	1.113	1.3	2.123	0.82	0.921
Peu_00041877	0.01	0.617	0.01	0.01	3.276	0.217	0.576	1.745	0.732	0.01	0.896	0.01
Peu_00041918	0.038	0.01	0.881	1.512	0.059	2.631	0.272	0.01	0.181	0.595	0.01	0.759
Peu_00041922	0.01	0.01	1.888	0.01	0.01	5.211	0.858	1.662	1.237	0.314	0.01	1.076
Peu_00041959	1.488	2.603	5.714	2.445	3.312	4.692	9.184	12.185	38.425	9.48	6.608	17.263
Peu_00041980	0.79	0.726	0.336	0.917	0.007	0.617	1.861	0.442	0.623	1.583	0.133	1.055
Peu_00042163	1.686	1.102	0.891	1.852	1.119	0.722	3.679	4.762	4.888	3.491	0.964	3.015
Peu_00042181	0.56	0.39	1.562	0.34	0.263	0.476	1.619	0.795	0.193	1.781	0.481	3.082
Peu_00042215	7.211	4.551	0.01	5.839	4.497	2.125	9.765	17.155	43.118	9.389	8.247	14.041
Peu_00042248	11.338	7.241	6.789	14.516	11.303	9.485	5.869	7.968	5.407	13.48	9.524	9.146
Peu_00042269	1.427	0.933	1.046	4.856	0.71	0.831	2.563	2.414	1.35	2.013	0.697	0.378
Peu_00042296	11.595	7.778	33.537	9.994	26.697	36.074	2.977	9.587	5.317	2.387	11.047	15.408
Peu_00042365	0.271	0.644	1.99	1.649	0.937	2.447	1.622	0.515	2.539	1.73	2.233	2.165
Peu_00042367	0.01	3.02	0.01	0.628	0.77	0.01	1.545	0.581	0.01	0.393	3.937	1.069
Peu_00042380	1.264	1.248	1.765	0.909	0.088	1.114	2.626	1.21	1.005	1.431	1.064	2.89
Peu_00042381	3.994	2.501	6.812	2.869	0.684	5.577	2.813	1.784	1.165	1.995	1.646	5.199
Peu_00042382	0.688	0.492	0.872	1.295	1.998	0.389	0.763	1.407	2.591	1.717	1.876	1.332
Peu_00042401	2.157	1.318	0.623	0.811	1.06	0.604	0.609	0.2	0.393	0.284	0.443	0.286
Peu_00042402	1.196	0.699	0.348	1.092	0.508	0.272	0.45	0.292	0.299	0.437	0.294	0.198
Peu_00042405	3.565	3.596	3.708	2.248	0.969	1.392	0.754	0.943	1.329	1.056	1.092	1.027
Peu_00042455	1.079	1.709	2.044	2.4	1.843	2.14	0.837	1.253	1.158	0.506	1.785	2.931
Peu_00042493	0.729	1.138	0.42	0.863	0.944	1.239	1.202	0.82	1.086	1.859	0.614	0.677
Peu_00042604	2.084	4.251	1.762	1.102	2.13	1.592	1.049	2.773	0.817	0.537	1.584	1.469
Peu_00042802	3.367	0.722	2.463	2.327	1.58	4.099	5.866	2.013	4.072	4.707	1.646	4.209
Peu_00042833	1.864	1.043	0.423	1.918	2.97	6.17	1.062	1.451	1.266	1.197	0.591	2.997
Peu_00042900	0.688	0.428	0.386	0.885	0.448	0.557	1.044	0.585	1.495	1.044	1.014	0.909
Peu_00042992	3.299	5.578	8.918	6.912	5.337	3.49	7.573	4.935	5.546	7.977	2.488	2.807
Peu_00042996	0.126	1.159	0.966	2.668	1.937	2.188	1.184	0.952	0.778	1.391	1.266	0.977
Peu_00043012	0.567	0.64	2.132	0.445	0.649	8.221	0.133	0.171	1.509	0.01	0.13	1.709
Peu_00043094	3.28	3.072	3.952	2.472	1.895	2.466	1.363	1.951	1.219	1.08	1.516	1.887
Peu_00043095	1.529	3.452	5.199	2.555	1.989	27.31	0.972	1.108	3.959	0.126	0.767	2.627
Peu_00043153	0.599	3.213	1.298	6.372	4.042	6.426	3.014	2.194	5.121	2.644	3.649	6.094
Peu_00043165	5.089	5.052	8.626	12.89	12.811	22.241	16.968	13.526	20.389	15.27	16.288	17.305
Peu_00043174	1.079	1.194	2.986	0.738	0.936	0.933	0.833	0.225	0.884	0.489	0.505	0.077
Peu_00043215	14.451	12.872	13.153	13.725	20.35	19.157	21.026	19.556	18.739	12.363	12.094	11.957
Peu_00043233	0.984	10.288	9.993	0.01	9.178	3.035	0.844	4.875	4.394	7.775	22.427	3.528
Peu_00043305	3.979	13.355	25.306	2.446	14.234	9.341	2.081	6.187	2.189	4.804	14.011	3.588
Peu_00043321	2.017	8.424	14.081	12.567	8.447	11.415	3.839	15.713	10.548	9.301	14.949	17.444
Peu_00043369	3.152	9.266	14.235	1.795	6.345	3.619	0.925	1.6	0.597	1.773	3.911	1.487
Peu_00043421	1.766	0.01	3.202	12.449	33.437	23.362	6.025	22.74	2.709	8.441	21.959	4.623
Peu_00043422	26.744	12.663	13.779	23.888	28.305	20.777	8.732	12.596	7.053	16.498	23.508	13.735
Peu_00043434	0.101	0.01	0.01	0.857	0.415	0.099	0.288	0.804	0.411	2.342	0.772	1.015
Peu_00043449	1.297	0.707	1.701	2.192	0.431	0.895	0.805	0.372	1.399	1.189	0.373	3.091
Peu_00043518	0.092	0.261	0.061	1.471	1.005	0.851	0.935	1.237	0.69	1.665	1.025	1.603
Peu_00043522	0.01	0.01	0.01	11.762	2.796	1.614	0.204	1.02	0.892	0.891	0.452	0.458
Peu_00043523	0.071	0.112	0.022	3.434	2.083	1.308	0.809	0.462	0.395	2.057	2.142	0.607
Peu_00043538	0.472	0.32	0.541	1.003	1.753	2.15	0.889	0.762	0.448	1.983	1.626	2.097
Peu_00043548	0.947	1.573	0.735	1.11	1.731	1.043	0.192	0.144	0.616	0.161	0.327	0.521
Peu_00043564	1.097	1.445	1.5	2.29	1.298	1.792	1.314	0.853	2.582	2.041	1.925	4.029
Peu_00043576	0.01	0.01	0.01	5.782	0.93	3.199	0.01	0.01	0.01	1.058	2.51	0.836
Peu_00043625	0.2	0.261	0.519	3.754	3.476	2.834	2.033	2.762	2.651	6.135	3.091	6.17
Peu_00043645	0.01	0.434	2.405	2.834	3.157	4.182	2.964	1.537	5.728	1.053	2.413	3.881
Peu_00043650	0.805	1.007	0.982	0.01	3.395	0.628	0.444	2.517	0.512	0.442	4.36	1.598
Peu_00043660	0.607	1.044	0.725	0.136	2.089	0.812	0.315	1.082	0.01	0.491	0.569	0.525
Peu_00043684	42.346	62.804	54.564	34.379	57.468	30.627	43.201	65.571	38.646	40.136	84.585	35.101
Peu_00043688	0.01	0.01	1.34	9.125	4.445	1.35	11.305	3.175	5.296	18.64	4.802	0.73
Peu_00043709	0.318	0.251	1.308	3.112	3.997	3.802	3.276	1.285	1.62	1.544	5.896	3.127
Peu_00043780	0.585	0.276	0.364	0.389	0.925	1.239	0.719	0.157	0.395	1.994	1.368	1.774
Peu_00043854	1.06	1.63	1.666	0.928	1.574	1.89	1.683	1.183	1.583	2.679	0.946	1.722
Peu_00043942	0.528	0.158	1.099	2.161	2.697	2.402	5.105	2.415	2.408	3.171	4.135	4.045
Peu_00044021	68.549	84.403	58.588	71.095	27.543	34.491	38.737	18.985	47.704	73.173	43.787	30.04
Peu_00044047	0.47	0.958	1.872	2.333	2.678	3.103	2.906	3.326	4.477	3.018	2.251	4.541
Peu_00044061	0.083	0.01	0.01	0.01	1.152	0.188	0.131	1.059	0.193	0.298	0.313	0.202
Peu_00044074	0.01	0.01	1.661	0.01	0.331	0.01	0.01	2.112	0.01	0.725	0.2	0.01
Peu_00044166	2.047	1.776	7.013	7.974	10.322	11.341	1.577	1.8	1.286	7.911	8.17	8.685
Peu_00044186	0.724	1.273	1.022	2.079	2.17	3.069	1.441	1.148	1.925	4.689	2.12	1.937
Peu_00044229	0.374	0.309	0.239	0.629	1.058	0.209	0.845	0.526	1.582	1.906	1.351	0.659
Peu_00044276	0.019	0.01	0.01	0.081	0.052	0.039	0.02	0.044	0.115	4.594	1.465	1.073
Peu_00044284	1.239	1.598	1.03	2.792	4.245	2.916	1.768	1.613	1.87	1.75	1.655	1.99
Peu_00044289	3.914	6.03	10.095	5.02	8.144	13.086	4.962	6.05	5.087	7.169	9.008	9.438
Peu_00044332	1.33	0.01	0.433	0.162	0.787	0.245	0.553	0.01	0.01	2.263	0.418	1.348
Peu_00044363	0.01	0.01	0.01	0.01	0.01	0.01	0.01	0.085	0.01	2.516	2.108	1.113
Peu_00044392	2.987	0.992	0.974	5.934	2.573	3.791	2.684	3.477	0.857	2.338	2.072	0.552
Peu_00044455	0.167	0.01	0.01	0.965	1.731	0.01	0.654	0.137	2.241	2.406	3.179	0.258
Peu_00044521	1.912	1.657	3.58	4.526	0.01	2.423	4.379	1.489	5.092	4.279	2.346	3.578
Peu_00044552	0.01	0.653	1.915	0.01	0.01	0.543	0.01	0.129	0.01	0.01	0.086	3.291
Peu_00044561	0.01	0.007	0.443	2.35	0.548	0.003	0.242	0.68	0.01	0.405	3.52	6.039
Peu_00044607	0.54	0.4	1.529	5.093	4.14	4.742	4.852	5.376	2.36	6.886	2.972	6.59
Peu_00044608	9.258	4.993	7.572	2.82	1.905	1.977	1.887	1.611	1.251	2.968	1.487	1.134
Peu_00044609	1.194	2.361	2.133	1.489	1.378	1.227	0.576	0.939	0.928	2.113	1.066	1.329
Peu_00044612	1.177	0.635	0.682	2.679	6.655	1.686	0.649	1.703	0.27	0.43	2.216	1.447
Peu_00044666	2.325	4.944	5.311	2.699	1.209	1.153	1.599	1.04	1.081	3.24	1.22	1.785
Peu_00044679	8.862	14.666	34.84	3.64	4.437	2.53	1.888	2.234	4.303	2.363	4.865	4.489
Peu_00044696	1.562	4.089	2.571	1.969	1.249	1.343	1.296	0.902	0.821	2.291	1.227	1.119
Peu_00044728	2.281	12.834	3.077	8.336	4.466	3.484	3.345	2.291	1.845	3.517	5.545	4.076
Peu_00044729	0.739	0.232	0.047	2.136	3.307	0.68	0.355	0.391	0.161	0.366	0.69	0.331
Peu_00044730	1.819	0.565	0.01	4.095	8.556	3.585	0.232	1.51	0.607	0.96	1.92	1.603
Peu_00044731	0.188	0.154	0.027	0.881	1.183	1.14	0.4	0.37	0.101	0.196	0.41	0.433
Peu_00044732	0.283	0.578	0.132	1.364	1.756	0.747	0.281	0.363	0.047	0.198	0.114	0.226
Peu_00044753	0.73	3.517	13.958	1.155	4.635	3.172	1.464	2.172	1.099	1.034	2.752	4.513
Peu_00044754	0.493	0.493	0.598	1.397	2.813	0.416	1.047	0.01	0.01	0.01	1.8	0.01
Peu_00044800	2.229	12.296	40.465	4.726	7.059	3.266	5.477	4.509	2.519	7.604	7.649	9.872
Peu_00044804	0.01	0.01	1.205	2.537	2.186	4.94	1.111	8.584	2.164	16.19	6.238	3.885
Peu_00044839	0.01	0.01	0.01	0.848	0.01	0.01	4.132	2.206	0.01	5.972	1.076	0.01
Peu_00044920	0.25	0.18	0.343	0.626	0.636	0.246	0.922	0.726	1.122	1.496	0.172	0.787
Peu_00044980	0.303	0.268	1.1	0.291	0.602	0.892	0.554	0.719	1.431	0.332	0.483	1.48
Peu_00045017	1.86	2.906	3.663	0.01	2.536	5.615	6.423	4.834	0.669	3.278	0.782	0.265
Peu_00045018	0.956	0.95	1.225	0.054	0.757	2.6	2.835	1.874	0.086	1.293	0.142	0.155
Peu_00045061	0.294	1.95	0.124	1.324	0.489	1.142	0.695	1.262	0.395	1.033	0.502	0.615
Peu_00045111	0.929	2.765	3.97	0.01	0.281	0.507	0.594	0.01	0.01	0.01	0.01	0.01
Peu_00045121	1.799	1.005	0.25	3.292	2.112	2.273	0.963	1.422	0.058	3.717	1.922	1.771
Peu_00045142	0.01	0.01	0.01	0.01	6.583	0.01	0.01	1.841	0.01	0.01	2.993	0.01
Peu_00045143	5.988	11.117	11.269	12.123	18.506	13.589	11.786	10.375	6.831	12.434	16.078	12.992
Peu_00045148	0.079	0.251	0.057	0.195	0.981	0.107	0.412	1.189	0.58	0.96	1.433	0.635
Peu_00045176	0.45	1.593	0.926	1.162	2.858	3.368	2.11	2.181	3	3.294	2.876	0.987
Peu_00045184	0.574	0.351	0.699	0.01	0.347	2.103	2.056	2.2	0.116	1.488	0.082	0.449
Peu_00045249	0.066	0.058	0.053	0.313	0.134	0.045	0.229	0.68	0.24	0.42	1.199	1.032
Peu_00045251	20.933	24.804	1.715	11.949	5.004	0.01	2.572	8.011	0.01	8.606	27.689	2.094
Peu_00045283	0.483	0.97	0.293	0.048	0.122	0.204	1.15	1.214	0.871	0.633	1.152	2.142
Peu_00045345	10.127	6.842	8.083	19.678	11.865	29.05	9.191	7.997	8.403	13.761	10.739	18.262
Peu_00045356	2.728	4.378	1.181	1.158	1.385	2.667	0.963	1.301	0.126	0.055	0.358	0.075
Peu_00045442	0.01	0.19	1.876	0.01	0.01	1.378	0.01	0.01	0.142	0.01	0.01	0.094
Peu_00045528	0.01	0.01	0.01	0.01	0.01	0.332	0.01	2.993	4.82	0.01	1.64	0.01
Peu_00045545	1.093	1.942	3.377	0.344	0.144	0.198	0.349	0.322	0.922	0.01	0.288	1.134
Peu_00045573	0.051	1.918	1.343	0.726	1.235	2.416	0.3	1.335	0.363	0.289	0.711	0.753
Peu_00045595	2.864	0.387	1.531	1.299	0.095	0.123	1.665	0.135	1.573	1.39	0.346	1.298
Peu_00045626	0.736	0.613	0.534	0.602	0.421	1.828	1.022	0.276	0.727	0.889	0.709	1.271
Peu_00045653	15.125	12.069	5.725	0.416	0.31	0.01	1	0.01	0.01	0.01	0.01	0.01
Peu_00045661	0.87	0.367	1.178	1.759	1.463	2.227	1.268	0.835	1.093	1.588	0.616	1.223
Peu_00045702	1.209	1.455	1.008	2.524	2.667	1.533	1.1	0.914	0.567	1.256	2.436	0.744
Peu_00045743	3.882	1.54	1.991	1.619	3.276	4.252	2.548	0.717	2.921	3.643	2.507	3.69
Peu_00045759	2.001	0.01	0.436	5.119	0.961	0.883	2.017	0.087	0.789	1.319	0.007	1.745
Peu_00045780	2.414	0.706	1.396	1.283	0.266	1.247	0.612	0.206	0.213	0.898	0.114	0.752
Peu_00045823	1.328	1.731	1.295	0.845	2.677	1.133	0.712	0.916	0.898	0.97	1.205	0.841
Peu_00045824	2.487	0.314	0.523	3.244	0.706	0.391	1.711	0.867	0.408	3.917	1.893	0.76
Peu_00045840	10.42	1.174	0.01	3.422	0.736	0.01	0.01	0.01	0.01	0.01	0.01	0.01
Peu_00045851	1.651	1.249	2.031	0.864	2.043	0.757	0.405	0.507	0.945	0.585	1.171	1.632
Peu_00045889	0.695	0.545	1.379	1.164	1.524	3.498	0.766	0.155	0.506	2.477	1.16	1.432
Peu_00045890	0.335	0.56	1.279	1.812	2.631	5.858	1.361	0.884	0.345	2.864	1.487	1.875
Peu_00045894	1.594	3.422	3.018	1.494	4.579	4.906	2.166	3.408	1.605	1.965	4.175	3.612
Peu_00045949	1.487	2.446	0.977	2.99	8.135	5.126	2.164	5.367	0.933	3.059	4.465	3.692
Peu_00045958	1.347	1.876	0.738	0.984	1.741	0.685	0.655	0.337	0.451	1.774	1.47	1.028
Peu_00045995	0.769	1.7	0.308	2.016	7.322	0.025	3.66	2.915	2.261	7.393	3.397	4.84
Peu_00046002	0.01	0.798	0.105	0.01	1.395	0.01	0.056	0.113	0.01	0.01	1.277	0.202
Peu_00046019	0.319	4.073	0.921	4.002	3.682	2.191	2.467	12.616	1.687	1.395	6.568	8.727
Peu_00046020	0.262	1.024	0.432	0.738	0.948	0.153	1.578	0.033	0.124	1.873	0.608	0.364
Peu_00046083	0.393	1.465	0.788	0.901	2.73	1.347	1.698	2.955	1.576	2.277	2.361	0.576
Peu_00046113	0.026	0.294	0.215	0.094	0.633	1.985	0.609	0.497	0.18	0.821	1.006	0.993
Peu_00046146	0.311	0.466	0.292	2.823	0.705	0.28	0.298	0.742	0.41	0.327	0.205	1.152
Peu_00046160	0.242	0.122	0.148	1.125	0.348	0.096	0.769	0.059	0.094	1.663	0.374	0.318
Peu_00046168	0.249	0.768	0.47	1.419	2.145	1.198	2.439	2.272	0.904	2.799	1.866	1.148
Peu_00046172	0.675	2.184	0.892	3.063	2.741	1.915	2.114	2.127	1.225	4.407	3.141	1.955
Peu_00046179	2.074	1.022	1.107	2.414	1.708	4.773	0.64	0.01	0.01	0.828	1.436	1.031
Peu_00046181	1.219	0.539	0.681	2.186	1.166	2.245	2.146	1.63	1.989	3.687	0.966	1.592
Peu_00046186	0.054	0.71	0.393	1.171	7.548	0.007	2.486	3.906	1.796	5.346	4.21	2.83
Peu_00046187	0.323	1.492	0.054	2.251	5.173	0.01	4.301	2.89	2.531	7.257	4.261	4.831
Peu_00046188	4.461	5.68	2.307	0.936	3.086	2.849	4.336	0.417	0.767	2.025	1.311	2.075
Peu_00046202	0.01	0.01	0.01	0.154	2.78	0.01	0.167	1.068	0.162	0.01	1.461	0.291
Peu_00046214	0.327	0.734	0.612	1.144	1.409	1.337	0.488	0.91	0.423	1.234	1.304	0.579
Peu_00046216	0.108	0.063	0.003	0.376	1.324	0.887	0.503	0.286	0.021	1.389	0.398	0.196
Peu_00046231	1.387	2.096	2.756	3.731	7.094	10.017	2.092	1.267	0.988	7.504	3.491	2.743
Peu_00046268	0.18	0.501	1.075	0.01	0.644	1.446	0.139	0.21	0.01	0.565	0.01	0.279
Peu_00046271	3.07	4.704	7.956	3.259	5.475	4.598	0.871	7.402	7.519	2.391	11.227	13.536
Peu_00046310	0.876	0.929	0.729	1.499	2.336	1.628	2.707	3.147	1.512	3.593	3.032	2.883
Peu_00046314	0.673	0.716	1.073	2.181	0.561	1.476	2.845	1.768	1.47	5.249	1.893	3.808
Peu_00046321	0.437	2.711	0.218	2.608	9.402	0.01	7.314	4.937	4.335	19.289	6.969	11.403
Peu_00046325	1.028	2.234	0.329	0.01	2.186	2.087	1.973	0.348	0.654	0.375	2.038	0.716
Peu_00046365	2.644	1.846	2.236	4.254	2.307	3.573	3.328	3.359	1.539	7.121	3.536	3.456
Peu_00046397	0.524	2.81	0.01	0.01	0.231	0.01	0.01	2.287	0.01	0.01	5.198	0.01
Peu_00046455	1.579	1.285	2.973	2.96	2.554	5.452	4.306	2.794	2.716	7.913	3.701	3.7
Peu_00046460	2.047	2.916	4.087	3.73	3.53	1.584	2.638	1.253	2.328	8.349	2.59	2.795
Peu_00046470	0.268	2.936	0.01	0.01	0.252	0.326	3.296	0.01	0.01	3.626	0.729	0.01
Peu_00046485	3.604	6.488	5.395	16.398	8.001	8.494	10.282	6.857	5.696	28.411	12.491	6.24
Peu_00046554	0.01	1.356	0.27	3.571	1.828	1.138	2.748	3.11	8.713	2.595	2.806	13.415
Peu_00046591	0.264	0.629	0.358	1.719	2.749	1.426	1.021	1.571	0.84	0.807	1.367	1.651
Peu_00046627	1.912	6.997	8.178	0.165	1.375	5.854	0.096	0.949	4.061	1.399	0.636	1.199
Peu_00046661	0.719	1.445	1.156	0.128	0.07	0.125	0.833	0.074	0.304	1.92	0.093	0.958
Peu_00046692	0.77	1.93	1.111	2.864	2.585	1.552	1.37	1.886	1.381	1.04	1.122	1.293
Peu_00046693	2.682	4.296	3.698	4.266	6.531	5.44	3.483	3.322	3.178	5.512	4.223	4.542
Peu_00046705	3.241	8.046	4.155	5.423	4.192	2.872	3.327	4.093	3.448	4.299	3.919	3.122
Peu_00046728	0.825	0.991	0.705	1.102	1.185	3.907	3.019	2.505	2.454	1.293	0.654	2.89
Peu_00046842	0.704	0.259	1.066	2.139	2.172	2.543	2.199	2.097	1.99	2.699	2.933	3.83
Peu_00046843	51.354	48.34	53.705	20.039	37.447	56.407	33.345	50.645	14.944	19.086	27.562	29.52
Peu_00046864	1.528	3.353	3.367	1.799	2.289	4.196	2.686	1.05	3.357	1.852	2.321	0.787
Peu_00046873	0.399	0.328	0.157	1.126	1.214	0.843	1.075	0.277	0.252	1.345	0.772	0.238
Peu_00046894	0.375	0.842	0.206	1.264	1.473	0.211	0.194	0.8	0.248	0.545	1.381	0.745
Peu_00046919	23.938	21.071	14.528	27.055	18.969	13.392	15.662	17.386	18.814	22.908	19.598	15.774
Peu_00046934	2.218	2.559	5.931	2.517	2.313	1.236	1.676	1.758	1.301	0.766	1.259	1.1
Peu_00046964	0.01	0.01	0.584	2.008	0.144	0.312	0.303	0.455	0.135	0.496	1.049	0.818
Peu_00046969	0.087	0.121	0.043	1.507	0.359	0.567	0.41	0.095	0.099	1.286	0.058	0.427
Peu_00046985	0.174	0.139	0.274	1.524	0.504	0.549	1.137	0.442	0.478	1.171	1.034	0.428
Peu_00047010	1.1	0.675	0.853	0.576	2.234	1.219	2.919	3.112	0.69	1.626	0.892	1.412
Peu_00047077	0.277	0.633	0.378	0.626	0.81	0.183	1.267	0.533	1.722	0.535	0.158	0.145
Peu_00047124	1.119	1.797	1.976	2.59	1.938	2.775	1.682	1.432	2.648	1.035	1.054	1.667
Peu_00047172	4.506	1.104	0.89	3.569	2.184	2.3	2.861	3.174	2.906	7.649	4.449	6.375
Peu_00047174	0.028	0.559	0.01	2.709	0.815	0.98	1.661	0.983	1.589	3.09	2.005	1.193
Peu_00047196	1.12	0.968	2.313	2.575	0.931	9.033	0.679	4.535	13.785	3.114	5.337	19.242
Peu_00047197	0.203	0.783	0.725	0.426	0.894	1.621	1.009	0.763	3.061	0.755	2.418	3.065
Peu_00047199	1.272	0.948	1.57	1.734	1.565	1.06	0.638	1.824	2.581	1.273	1.212	3.594
Peu_00047227	0.529	0.225	0.322	1.957	1.056	1.845	0.863	0.595	0.202	2.704	0.559	2.569
Peu_00047291	1.009	0.223	0.439	0.01	1.142	1.118	1.909	0.196	0.329	1.131	0.01	0.385
Peu_00047341	1.824	3.184	3.078	3.946	4.806	3.949	1.653	2.399	1.471	3.059	3.477	2.812
Peu_00047348	2.097	2.631	2.257	6.139	8.833	4.691	2.939	6.254	5.256	5.582	11.81	6.417
Peu_00047367	1.863	1.029	0.108	0.638	0.218	0.311	0.476	1.084	0.001	1.335	0.472	0.232
Peu_00047368	18.84	18.505	0.01	6.002	3.486	0.97	7.897	4.778	0.132	6.287	1.974	0.01
Peu_00047393	13.477	23.653	31.574	13.854	19.147	20.532	17.753	20.891	19.796	11.113	30.344	25.993
Peu_00047453	2.435	3.902	2.605	5.039	5.409	2.298	2.601	2.642	1.011	1.239	1.442	0.337
Peu_00047455	1.97	0.807	5.659	5.107	0.921	3.306	4.105	0.278	0.525	2.069	1.933	4.048
Peu_00047459	0.001	1.023	0.44	0.204	1.413	0.029	0.001	0.01	0.278	0.267	0.768	1.076
Peu_00047496	0.321	0.29	1.164	0.758	0.719	1.075	0.748	0.635	0.744	0.87	1.123	1.289
Peu_00047504	3.979	2.846	5.258	8.876	5.766	12.998	6.727	9.673	8.421	6.146	9.016	16.947
Peu_00047520	0.278	0.184	0.01	1.456	0.243	0.01	0.479	0.744	1.059	0.703	0.333	0.293
Peu_00047526	0.663	0.147	0.459	1.494	0.521	1.417	1.481	1.681	1.032	2.116	1.636	1.533
Peu_00047527	0.34	0.392	0.272	1.106	0.874	1.652	1.321	1.439	0.911	1.82	1.641	2.117
Peu_00047532	54.59	5.93	17.974	81.744	11.435	33.198	47.303	21.179	58.605	21.385	20.645	64.068
Peu_00047533	1.048	6.607	0.786	4.362	7.14	0.01	4.91	4.835	2.058	3.271	2.315	4.22
Peu_00047541	10.241	11.795	5.558	22.755	13.651	6.105	11.186	12.972	6.497	23.939	12.538	15.74
Peu_00047547	6.053	13.965	38.062	1.639	10.821	32.233	9.191	12.906	4.465	11.577	20.374	16.428
Peu_00047552	1.111	0.576	1.176	1.265	1.538	2.141	1.037	1.961	4.097	0.81	2.531	8.069
Peu_00047672	0.47	0.01	0.477	0.682	0.084	1.276	0.795	0.717	2.764	0.313	0.312	4.214
Peu_00047673	8.106	11.45	2.256	4.014	11.769	1.078	5.199	8.499	16.181	9.238	11.085	5.925
Peu_00047690	0.64	0.533	0.177	1.192	0.837	0.082	0.266	0.635	0.393	1.155	0.553	0.942
Peu_00047707	1.13	2.122	2.443	3.862	3.293	0.883	1.504	1.251	0.914	1.302	1.032	0.289
Peu_00047761	1.313	0.804	0.309	1.383	0.43	0.306	0.274	0.01	2.016	5.361	2.058	0.666
Peu_00047791	0.037	0.012	0.068	1.585	0.645	0.935	0.438	0.342	0.151	2.099	0.781	1.499
Peu_00047923	0.157	0.003	0.032	3.692	0.967	3.048	2.232	0.565	0.762	9.116	2.194	4.653
Peu_00047925	9.426	3.978	4.146	25.569	17.574	14.216	37.416	22.253	21.215	23.478	22.155	44.024
Peu_00047939	0.01	0.026	0.172	0.856	0.426	1.421	0.815	0.273	0.145	1.384	0.038	1.304
Peu_00047943	2.905	2.631	2.452	3.99	9.73	8.334	1.393	0.9	0.334	3.162	11.263	1.817
Peu_00047945	1.318	0.214	0.228	1.409	1.462	0.971	0.451	0.694	0.595	1.1	1.286	0.915
Peu_00047958	0.416	0.097	0.358	0.761	1.261	0.587	0.802	1.621	0.973	0.699	1.093	0.873
Peu_00047963	0.004	0.015	0.051	1.632	0.858	1.113	0.477	0.258	0.214	2.718	1.293	2.044
Peu_00047990	0.01	0.067	0.138	0.098	0.01	1.14	0.241	1.269	0.877	0.414	0.546	1.214
Peu_00048002	0.665	0.01	0.105	1.106	0.368	1.05	1.979	1.429	1.195	1.182	0.068	0.91
Peu_00048052	0.149	0.016	0.025	0.5	0.266	0.655	0.185	0.052	0.165	2.404	0.899	1.038
Peu_00048082	0.01	0.01	0.01	0.108	0.01	0.01	0.377	0.236	1.668	0.366	0.235	2.685
Peu_00048093	5.744	3.109	2.207	0.215	0.075	0.114	0.001	0.13	0.657	0.004	0.041	0.265
Peu_00048094	1.431	11.497	3.937	0.026	1.286	0.148	0.08	1.147	1.306	0.268	1.762	0.842
Peu_00048096	2.428	4.88	3.362	0.037	0.295	0.022	0.091	0.295	1.155	0.098	0.059	0.207
Peu_00048097	2.3	4.284	3.895	0.169	0.042	0.01	0.01	0.138	1.553	0.082	0.031	0.285
Peu_00048099	2.9	1.81	1.056	0.611	0.19	0.122	0.01	0.198	0.325	0.092	0.01	0.742
Peu_00048106	19.072	90.354	29.773	1.051	5.923	1.35	0.363	6.312	7.179	0.24	6.185	3.338
Peu_00048108	2.066	1.493	1.434	0.053	0.109	0.01	0.01	0.049	0.159	0.123	0.055	0.007
Peu_00048109	1.891	16.386	7.667	0.065	0.918	0.072	0.073	0.083	0.833	0.025	0.815	0.721
Peu_00048111	1.527	2.453	1.108	0.03	0.365	0.047	0.319	0.389	0.273	0.091	0.21	0.118
Peu_00048160	0.846	8.166	0.809	1.866	0.674	2.941	0.01	0.01	0.01	0.627	0.01	0.01
Peu_00048381	12.657	18.775	15.23	22.669	22.314	17.706	11.616	12.152	8.56	12.504	8.214	7.562
Peu_00048386	0.79	1.484	1.584	1.859	1.437	2.569	0.998	2.14	1.355	2.079	3.353	3.186
Peu_00048409	17.558	89.054	40.227	25.227	44.983	32.561	26.757	45.372	29.579	33.863	44.548	39.484
Peu_00048419	7.105	9.428	5.741	11.544	14.077	6.319	6.118	9.266	4.128	5.86	11.083	8.342
Peu_00048433	1.589	0.869	1.679	0.072	0.068	0.072	0.135	0.064	0.213	0.153	0.01	0.01
Peu_00048451	0.943	0.375	0.01	0.707	1.035	1.208	8.598	16.189	5.852	1.579	2.003	1.447
Peu_00048452	2.852	2.549	18.688	20.108	10.21	26.467	24.831	18.166	11.338	17.74	7.916	18.578
Peu_00048581	1.64	1.369	6.697	1.586	0.6	2.315	1.08	0.629	0.751	3.544	0.928	4.867
Peu_00048613	0.399	0.59	0.635	2.286	2.083	2.84	2.117	2.053	1.842	3.446	2.69	4.114
Peu_00048808	41.8	17.453	9.857	31.865	26.764	17.671	13.465	20.984	10.649	14.384	21.047	14.411
Peu_00048873	2.378	1.78	0.388	1.059	0.778	0.289	0.329	0.01	0.15	0.602	0.753	0.384
Peu_00049053	0.643	2.115	1.664	2.435	1.418	3.186	0.828	1.187	1.197	1.838	2.143	2.211
Peu_00049063	1.163	1.756	1.764	1.894	1.987	2.152	2.99	2.49	2.381	2.461	2.121	2.503
Peu_00049102	69.747	62.544	81.038	50.788	108.609	160.475	231.219	273.04	211.055	234.332	207.355	252.724
Peu_00049106	0.712	0.372	0.766	1.58	1.978	2.946	5.323	7.415	4.966	5.373	1.853	1.671
Peu_00049151	0.631	0.216	0.485	1.947	1.102	3.856	6.121	4.7	3.276	4.921	2.552	1.456
Peu_00049152	0.716	0.01	0.311	0.999	0.474	1.389	1.398	1.722	1.523	1.329	0.699	0.933
Peu_00049154	2.122	1.493	1.572	5.299	8.046	5.255	2.25	4.552	1.887	5.092	5.644	5.592
Peu_00049168	0.69	1.077	0.677	1.594	0.933	0.909	1.411	0.907	1.215	0.986	1.331	1.315
Peu_00049214	493.777	108.319	243.499	712.184	56.612	203.772	376.966	106.001	311.849	82.957	105.273	619.851
Peu_00049248	0.54	0.42	0.48	0.374	1.153	1.004	0.198	0.001	0.403	0.722	0.412	0.73
Peu_00049267	0.963	0.594	0.193	0.727	1.326	1.178	0.57	0.118	0.06	1.016	0.384	0.126
Peu_00049448	12.194	8.783	7.778	18.094	20.819	22.958	24.829	21.534	26.337	30.023	26.347	25.168
Peu_00049486	1.848	21.216	20.372	5.455	17.062	24.463	17.398	16.337	34.933	9.454	8.886	20.232
Peu_00049489	1.43	2.047	1.83	5.764	9.464	9.593	3.281	4.753	3.823	4.036	3.02	4.15
Peu_00049490	1.955	2.631	2.438	8.086	16.138	14.97	4.721	5.425	6.012	5.04	4.351	7.207
Peu_00049557	0.517	2.498	1.025	1.135	1.596	1.414	1.186	1.049	1.469	0.974	1.274	1.522
Peu_00049561	0.01	1.126	0.133	0.71	1.091	3.869	1.452	0.295	0.585	0.01	0.09	0.066
Peu_00049614	0.801	0.01	0.01	1.808	0.01	0.636	0.139	1.018	0.01	0.01	0.391	0.347
Peu_00049626	33.174	29.844	21.734	46.771	46.839	44.239	47.471	61.596	14.571	66.658	75.397	35.447
Peu_00049667	8.222	5.851	5.82	10.642	9.809	10.823	6.998	5.594	2.718	17.814	10.705	9.988
Peu_00049671	2.4	6.082	6.438	1.87	7.538	3.708	0.864	4.077	1.396	5.958	4.897	1.148
Peu_00049766	1.252	14.664	11.744	4.717	39.324	33.11	16.011	19.16	38.527	16.615	9.53	33.263
Peu_00049813	1.341	1.323	0.819	1.687	2.223	2.08	0.793	1.088	0.926	2.779	1.776	1.882
Peu_00049875	0.55	1.147	1.229	2.538	1.988	2.149	1.981	1.251	1.369	2.757	2.006	3.004
Peu_00049934	5.063	19.019	17.339	9.154	13.412	25.378	15.045	3.39	24.423	5.717	7.752	18.173
Peu_00049944	1.114	1.93	0.459	1.599	1.687	1.613	5.768	2.202	2.529	4.857	2.069	2.203
Peu_00049957	0.01	2.438	0.01	0.01	0.127	8.916	1.201	0.01	0.693	0.01	0.01	0.01
Peu_00050050	4.318	7.568	5.194	4.438	5.197	3.484	5.15	3.812	5.081	4.693	3.756	2.889
Peu_00050113	1.331	2.194	1.238	0.991	0.754	0.742	0.706	0.995	0.741	0.498	0.621	0.358
Peu_00050203	4.129	0.949	4.661	2.61	1.873	10.352	2.463	0.879	3.147	4.903	5.397	8.707
Peu_00050216	4.259	11.104	6.009	5.865	8.252	8.449	2.326	1.644	1.04	3.182	3.112	2.018
Peu_00050301	0.948	0.933	1.172	1.18	2.319	1.895	0.665	1.053	0.951	1.841	1.963	2.859
Peu_00050364	3.026	4.396	3.988	5.164	5.336	6.384	3.497	2.565	1.904	3.633	2.925	4.334
Peu_00050395	8.546	13.983	17.025	14.077	16.622	18.347	22.119	23.118	17.144	17.707	17.472	21.305
Peu_00050405	7.381	7.799	5.225	0.99	0.503	0.4	0.131	0.065	0.077	1.212	0.769	0.193
Peu_00050445	40.708	33.054	44.419	49.957	95.111	69.844	74.368	107.263	67.512	102.669	111.509	99.976
Peu_00050483	1.628	2.089	3.16	0.04	0.056	0.148	0.109	0.089	0.19	0.01	0.025	0.01
Peu_00050537	1.926	2.663	6.019	1.98	1.29	0.133	0.73	2.01	1.199	0.527	1.011	1.899
Peu_00050544	0.331	8.478	0.878	4.643	10.289	12.293	3.607	11.079	12.247	0.907	4.307	8.606
Peu_00050571	9.018	1.996	2.224	6.903	4.241	6.193	2.764	5.669	2.473	7.214	5.376	6.467
Peu_00050642	1.283	2.07	1.871	0.737	1.57	1.356	0.811	0.477	0.497	0.454	0.683	0.409
Peu_00050724	0.257	0.551	1.726	1.225	1.082	1.169	0.546	0.253	1.113	2.33	0.782	1.318
Peu_00050744	0.915	1.053	1.046	1.321	1.107	0.614	0.396	0.802	1.555	0.725	0.321	1.41
Peu_00050745	0.349	0.828	2.263	0.9	0.342	0.681	0.982	0.679	0.732	0.78	0.781	1.38
Peu_00050882	41.156	18.797	23.577	130.793	26.151	72.468	60.54	29.474	76.832	33.265	16.34	96.229
Peu_00050894	0.853	0.348	0.01	3.678	6.345	7.064	0.55	1.598	2.311	1.709	3.095	1.426
Peu_00050898	35.331	4.251	7.039	34.122	6.066	11.986	13.535	4.467	16.102	23.406	30.051	87.71
Peu_00050981	0.271	1.018	0.88	3.503	1.491	1.717	1.527	0.269	0.794	2.561	1.529	1.786
Peu_00050982	4.13	6.965	6.266	14.183	9.994	8.392	2.868	3.062	2.143	2.191	3.276	4.184
Peu_00050984	3.166	2.188	2.458	9.186	5.126	4.583	4.915	8.018	7.148	19.832	7.446	12.723
Peu_00050992	0.01	0.224	0.204	0.924	0.45	1.042	0.512	0.481	0.435	1.358	0.738	1.075
Peu_00051005	2.823	2.504	5.688	5.998	1.992	6.312	2.124	1.897	2.568	6.403	3.96	5.243
Peu_00051043	32.566	45.208	59.993	32.074	25.509	32.647	26.669	31.36	41.921	33.219	39.168	31.397
Peu_00051081	0.01	0.01	0.197	0.108	1.273	0.188	0.668	0.01	0.466	1.064	0.123	0.187
Peu_00051143	0.284	0.593	0.344	1.075	2.585	1.68	0.56	0.946	1.186	0.483	0.468	0.862
Peu_00051224	1.527	6.501	7.369	2.673	2.166	8.082	2.994	3.182	5.385	4.85	2.012	4.004
Peu_00051332	1.252	3.674	3.097	2.72	4.295	3.336	3.381	3.044	3.257	3.51	2.1	4.361
Peu_00051392	2.804	1.018	1.704	2.254	2.801	1.164	1.967	1.028	1.665	3.209	2.572	3.343
Peu_00051414	41.451	22.202	38.274	20.945	23.751	18.753	13.433	13.155	15.073	11.699	16.82	17.846
Peu_00051431	1.616	1.172	0.714	2.83	2.551	1.974	2.071	2.671	2.133	6.411	2.195	3.104
Peu_00051501	0.01	0.865	1.497	0.459	0.443	2.485	1.115	1.241	0.606	1.011	1.112	3.101
Peu_00051521	0.814	0.942	1.84	0.148	0.467	1.21	1.168	1.173	1.727	0.851	0.519	0.846
Peu_00051584	18.865	33.839	9.403	30.999	22.846	32.077	18.041	17.038	23.586	43.125	22.368	27.692
Peu_00051618	6.256	8.896	4.034	9.514	6.696	8.186	10.405	4.396	6.126	15.997	10.729	5.962
Peu_00051623	0.3	0.638	0.234	1.414	0.108	1.11	3.012	0.729	1.692	1.816	0.176	0.478
Peu_00051648	0.735	0.113	0.836	1.244	1.592	0.35	1.731	0.106	0.354	5.343	2.885	0.109
Peu_00051649	0.716	2.298	4.144	3.125	4.673	0.994	4.166	1.518	1.056	14.566	10.545	2.092
Peu_00051700	0.01	0.01	1.057	0.01	1.474	0.543	4.538	2.976	2.984	17.45	4.018	1.937
Peu_00051702	0.655	1.566	0.374	1.842	2.853	0.99	1.207	1.027	0.704	1.278	1.415	1.128
Peu_00051715	0.01	0.126	0.01	0.784	1.511	0.527	2.762	1.424	1.08	5.709	1.708	1.384
Peu_00051871	0.132	0.232	0.061	1.188	0.972	0.917	0.893	1.48	0.997	1.13	1.384	1.01
Peu_00051954	4.555	4.087	2.785	8.186	9.814	7.21	4.359	6.653	3.009	9.949	8.87	9.301
Peu_00051968	9.112	10.003	13.992	12.924	16.517	12.761	7.289	10.681	4.626	18.716	13.839	13.46
Peu_00052045	4.146	3.559	4.141	3.905	3.892	4.259	3.55	4.201	2.95	3.331	3.41	4.086
Peu_00052048	0.693	0.718	1.095	3.375	3.362	6.151	2.35	2.675	1.075	1.514	0.838	0.775
Peu_00052065	3.402	0.727	2.033	2.205	2.925	6.084	8.751	6.323	1.304	5.379	1.737	2.281
Peu_00052070	2.024	1.517	3.154	0.893	1.592	1.334	1.832	1.733	1.416	3.015	1.804	1.954
Peu_00052074	8.873	11.334	7.504	7.771	8.66	10.623	2.082	3.339	2.254	5.215	3.799	5.426
Peu_00052075	2.365	3.782	4.783	2.304	4.432	4.876	0.996	1.436	1.204	2.678	2.542	3.255
Peu_00052077	2.059	1.027	0.953	0.184	1.575	0.392	1.064	0.091	4.268	0.835	0.696	1.51
Peu_00052100	0.966	1.123	2.335	1.399	1.614	2.151	0.427	0.1	0.731	1.352	0.979	1.094
Peu_00052106	0.835	2.024	1.153	2.929	2.42	3.708	2.334	1.953	1.258	0.651	1.551	0.197
Peu_00052143	0.432	1.02	1.312	0.908	0.897	1.47	0.303	0.435	0.211	0.686	1.461	2.108
Peu_00052147	0.604	1.308	3.429	0.135	0.046	0.01	0.098	0.01	0.063	0.106	0.085	0.01
Peu_00052166	1.791	4.31	0.517	0.446	1.006	0.01	0.581	1.009	0.511	0.527	0.01	0.604
Peu_00052199	15.327	16.28	18.587	7.598	9.531	11.532	3.293	2.844	2.756	9.113	7.186	7.457
Peu_00052200	1.156	3.666	4.088	2.009	1.834	1.51	0.718	0.149	0.637	1.22	1.198	1.214
Peu_00052214	0.46	0.813	0.385	0.726	0.919	1.195	1.304	1.267	0.976	1.076	1.014	0.803
Peu_00052229	1.227	0.01	2.365	4.741	0.748	0.023	0.473	0.01	0.01	1.703	1.822	0.607
Peu_00052263	0.01	0.01	0.01	1.062	0.389	1.205	0.601	0.867	0.368	0.492	0.501	0.82
Peu_00052264	1.808	1.099	4.131	2.02	2.993	3.484	0.946	3.756	2.421	1.12	2.048	3.039
Peu_00052283	0.76	1.028	0.454	0.494	2.038	0.983	0.726	1.186	0.126	1.25	1.607	0.342
Peu_00052295	1.323	1.175	0.707	1.624	1.816	1.43	2.484	2.011	0.679	1.926	1.572	2.147
Peu_00052353	8.331	11.782	7.286	12.243	11.073	11.297	6.914	7.716	6.307	10.933	11.728	11.741
Peu_00052388	1.141	0.991	2.646	0.296	0.582	0.99	0.489	0.283	0.122	0.469	0.156	0.367
Peu_00052409	0.284	0.91	0.199	1.121	1.377	0.281	0.717	0.29	0.207	0.861	0.749	0.422
Peu_00052435	18.623	14.956	24.018	11.955	11.727	9.051	2.761	1.093	1.938	4.265	4.43	5.797
Peu_00052438	0.01	0.01	1.731	0.01	0.01	1.367	0.01	0.01	1.562	0.01	0.01	0.843
Peu_00052454	10.332	4.79	3.474	6.47	10.037	6.002	3.304	5.1	1.99	5.605	5.026	6.254
Peu_00052487	0.433	0.189	0.05	0.169	0.349	0.366	1.158	0.375	0.688	1.581	0.654	0.391
Peu_00052526	0.01	0.373	0.419	0.474	1.095	1.1	0.552	0.894	0.524	0.733	1.061	0.537
Peu_00052571	0.01	0.642	3.423	0.416	0.163	1.276	0.615	0.69	0.406	0.891	0.056	0.495
Peu_00052635	0.123	0.157	0.167	0.34	0.25	0.774	0.297	0.613	0.165	1.65	0.455	1.73
Peu_00052637	0.318	1.31	0.458	1.573	1.416	1.858	0.808	1.901	0.457	3.809	3.25	6.876
Peu_00052762	0.856	6.571	8.32	0.581	1.444	2.593	2.916	0.01	0.708	1.311	0.319	0.01
Peu_00052862	1.574	3.295	5.051	3.277	29.914	52.955	2.99	13.199	1.894	2.472	19.263	18.649
Peu_00052909	0.421	0.27	0.293	0.312	0.287	0.212	0.407	1.826	1.151	0.739	0.193	1.04
Peu_00052923	0.348	2.346	4.012	3.276	16.508	20.219	4.065	15.136	8.737	6.022	11.082	6.023
Peu_00052941	3.365	4.268	2.626	3.874	5.197	2.623	2.854	3.679	1.519	3.445	3.919	3.386
Peu_00053022	2.299	0.308	0.403	2.276	1.448	1.408	0.453	0.342	0.137	0.151	0.001	0.032
Peu_00053027	2.056	1.896	1.187	2.547	1.469	0.98	0.587	0.3	0.047	0.238	0.046	0.007
Peu_00053133	1.745	0.879	1.332	0.25	0.756	0.54	0.329	2.588	0.716	1.061	0.789	0.668
Peu_00053167	2.346	1.69	0.485	1.745	1.004	0.803	2.345	2.411	2.333	3.017	1.437	1.686
Peu_00053182	32.412	18.092	27.345	41.163	44.916	52.33	46.528	36.691	41.779	48.774	39.438	55.644
Peu_00053226	22.687	14.316	25.388	41.133	45.18	55.912	26.25	80.089	34.704	30.642	41.643	23.344
Peu_00053232	3.651	6.01	9.331	5.098	6.203	5.234	6.58	7.018	7.064	4.524	5.816	6.355
Peu_00053239	5.465	5.732	5.902	6.826	8.834	7.773	10.575	5.074	8.037	6.713	9.833	5.236
Peu_00053300	9.466	35.977	10.551	3.607	10.518	14.164	13.685	4.253	2.272	0.01	1.322	3.953
Peu_00053301	6.627	0.491	0.613	18.961	0.851	0.572	4.034	12.061	0.794	3.56	1.13	2.048
Peu_00053302	1.453	3.245	3.039	1.708	1.453	1.947	0.599	1.159	0.896	2.014	1.52	1.8
Peu_00053323	0.958	1.248	1.477	2.823	4.344	2.992	3.265	4.023	2.731	4.757	4.131	6.613
Peu_00053342	0.167	0.72	1.399	0.537	0.027	2.376	1.935	9.196	3.614	0.099	0.569	2.827
Peu_00053352	1.507	1.055	0.567	2.83	1.694	0.437	0.557	0.587	0.354	0.046	0.048	0.02
Peu_00053357	3.091	1.524	0.336	0.36	0.712	0.392	3.645	4.855	5.794	1.353	0.904	1.004
Peu_00053361	0.684	0.201	0.007	1.606	3.622	2.116	2.729	0.829	0.604	2.684	1.753	1.058
Peu_00053362	0.193	0.498	0.017	0.705	0.844	1.048	1.195	0.11	0.081	0.527	0.531	0.468
Peu_00053363	0.26	0.338	0.063	0.238	0.001	1.167	0.178	0.074	0.001	1.489	0.831	0.041
Peu_00053365	0.751	1.216	0.581	1.362	1.199	1.138	0.714	0.605	0.649	0.967	1.271	0.93
Peu_00053367	0.091	0.335	0.026	0.78	0.568	0.917	1.686	1.075	1.077	0.381	0.269	0.028
Peu_00053384	2.52	17.593	1.242	5.053	3.387	2.401	0.411	0.528	0.01	0.568	0.01	0.01
Peu_00053393	0.936	1.97	1.921	0.407	2.38	0.334	0.221	0.695	0.255	0.997	1.391	0.393
Peu_00053440	1.067	0.243	1.41	0.903	0.166	0.139	0.312	0.01	0.309	0.15	0.01	0.095
Peu_00053479	0.01	1.048	8.343	13.169	12.032	70.514	22.98	30.375	16.5	13.672	3.539	6.593
Peu_00053480	0.223	0.862	3.266	10.861	9.799	61.887	15.86	13.132	7.733	9.76	2.224	3.207
Peu_00053481	0.01	1.328	14.727	17.991	7.921	83.069	15.014	13.512	14.116	6.823	4.893	9.556
Peu_00053482	0.265	1.081	6.276	14.598	17.684	104.489	19.739	34.136	12.001	8.978	3.522	10.593
Peu_00053555	1.685	4.374	0.575	4.266	5.576	2.393	2.083	5.148	2.471	5.298	5.217	1.982
Peu_00053561	0.592	0.503	0.003	3.047	1.831	0.893	1.834	1.291	0.151	0.904	1.884	1.005
Peu_00053569	0.01	0.063	0.048	1.331	1.324	0.687	1.838	1.92	0.943	1.856	1.702	0.793
Peu_00053628	1.047	0.538	0.551	1.568	1.571	0.219	0.651	0.492	0.039	0.036	0.055	0.028
Peu_00053639	1.103	1.472	2.02	1.973	2.775	2.844	3.06	3.312	4.854	2.232	2.097	2.436
Peu_00053643	0.535	0.163	0.261	1.865	3.112	2.825	1.636	2.072	1.332	4.017	3.024	3.93
Peu_00053684	0.01	0.01	0.068	1.391	1.74	0.109	0.261	0.84	0.662	0.689	0.673	0.035
Peu_00053689	0.54	0.01	0.01	0.371	2.248	0.098	1.7	10.663	5.585	0.431	2.757	0.864
Peu_00053693	0.168	3.703	0.01	2.633	5.603	14.204	2.381	1.354	2.066	11.723	15.943	9.036
Peu_00053728	0.873	0.814	0.264	1.952	2.733	3.508	1.809	1.646	1.263	3.29	3.204	2.514
Peu_00053774	1.49	3.824	2.7	0.586	1.277	2.797	7.853	2.021	3.115	3.618	2.137	3.83
Peu_00053797	0.01	0.583	0.761	1.739	0.132	2.82	2.469	0.569	0.272	2.415	0.262	0.154
Peu_00053840	8.599	4.312	10.144	0.465	1.704	1.268	1.03	2.066	1.035	0.418	2.691	1.263
Peu_00053842	0.408	0.552	0.438	1.239	1.118	0.831	0.236	1.195	0.417	0.466	0.39	0.638
Peu_00053858	4.463	1.577	1.252	2.95	3.338	1.547	0.994	0.486	0.037	0.137	0.067	0.01
Peu_00053898	1.918	1.443	3.149	1.225	3.073	2.959	3.04	2.214	2.792	2.129	4.109	3.443
Peu_00053940	0.01	0.01	0.01	1.292	0.01	0.208	1.373	0.328	0.413	2.847	0.103	0.096
Peu_00053943	0.01	0.007	0.01	0.368	1.204	1.219	1.497	0.465	0.976	3.459	2.749	1.498
Peu_00053957	0.01	0.01	0.01	2.955	0.01	0.01	0.848	0.01	0.01	1.32	0.01	0.01
Peu_00053975	0.391	0.096	0.384	0.377	0.528	0.556	0.405	0.331	0.536	2.039	1.178	0.71
Peu_00053986	7.843	12.155	31.197	5.312	7.333	14.472	3.103	6.221	4.768	4.733	7.148	11.469
Peu_00054036	0.273	0.708	0.552	0.656	1.541	0.955	0.325	1.011	0.348	0.522	1.808	0.837
Peu_00054051	0.01	0.01	0.479	0.01	0.024	0.01	0.01	2.946	1.71	0.01	1.87	2.399
Peu_00054101	1.558	0.223	0.181	1.453	0.645	1.275	0.063	0.138	0.531	0.09	0.172	0.441
Peu_00054106	1.966	0.219	0.368	1.498	0.351	0.23	0.115	0.001	0.392	0.203	0.439	1.193
Peu_00054121	0.001	0.065	0.01	1.027	0.172	0.01	0.909	0.02	0.541	0.781	1.896	0.401
Peu_00054124	0.168	0.01	0.01	1.175	1.277	0.01	0.504	0.662	0.434	0.994	0.067	0.829
Peu_00054234	0.01	1.145	6.334	0.821	2.537	5.782	0.444	3.691	2.427	0.317	0.685	0.491
Peu_00054277	4.833	0.517	8.75	0.502	2.47	4.538	4.933	5.664	5.488	1.205	2.094	5.544
Peu_00054368	0.601	1.172	1.602	2.601	1.831	2.35	2.923	2.258	0.994	1.718	2.014	1.988
Peu_00054374	2.752	4.485	5.458	7.597	5.149	8.664	8.091	7.57	7.771	8.479	2.923	3.586
Peu_00054378	0.643	1.079	2.103	0.461	0.383	1.634	0.509	0.372	0.846	0.211	0.146	0.599
Peu_00054504	0.01	0.01	0.01	0.753	0.8	0.01	0.01	1.022	1.104	1.424	2.774	3.386
Peu_00054530	1.245	5.032	3.107	0.519	2.85	2.359	0.789	1.174	0.291	0.292	0.492	0.66
Peu_00054560	0.01	0.323	1.991	0.01	0.372	0.01	0.01	8.538	1.011	0.658	5.696	1.08
Peu_00054582	0.04	2.236	2.181	0.8	4.37	6.252	0.132	0.457	4.608	0.119	3.21	7.595
Peu_00054583	0.205	1.547	1.772	0.402	2.007	5.053	0.065	0.44	4.48	0.162	3.007	6.298
Peu_00054592	0.355	0.965	1.267	1.023	1.687	2.644	0.625	0.755	1.842	0.06	1.579	2.579
Peu_00054601	0.208	0.295	1.898	1.092	2.313	4.159	0.719	0.512	3.042	1.682	2.568	5.11
Peu_00054612	10.093	6.488	6.852	4.262	5.129	6.472	7.808	3.906	2.134	5.331	9.161	6.691
Peu_00054618	0.919	0.228	1.147	1.505	0.185	1.881	1.672	0.329	1	1.244	0.169	1.868
Peu_00054631	12.275	2.082	3.644	7.149	2.507	5.456	5.035	12.403	6.496	2.271	1.315	3.197
Peu_00054644	3.383	3.525	2.39	3.052	3.999	8.975	6.89	3.023	2.123	6.109	2.669	4.905
Peu_00054689	1.485	1.979	1.757	1.964	2.388	4.823	3.887	1.94	1.809	3.384	1.913	3.719
Peu_00054718	0.27	0.125	0.653	1.011	0.767	1.522	1.008	0.304	0.614	0.955	0.098	1.593
Peu_00054724	4.976	5.021	2.913	1.602	2.826	8.945	8.421	5.954	5.885	7.797	6.219	8.627
Peu_00054743	0.126	0.035	1.945	0.032	0.03	4.855	0.101	0.082	1.03	0.11	0.061	1.876
Peu_00054759	3.25	5.269	3.869	9.028	11.837	3.111	5.184	11.909	7.667	13.838	9.707	8.51
Peu_00054761	22.225	16.403	16.317	13.12	22.378	16.042	7.999	11.264	4.233	3.937	10.415	4.012
Peu_00054768	0.01	0.01	1.42	0.185	0.076	2.655	0.238	0.01	0.444	0.073	0.01	0.865
Peu_00054802	0.735	1.128	0.503	1.797	3.644	0.304	1.855	4.615	2.678	4.593	4.894	2.306
Peu_00054812	12.698	3.635	3.635	10	3.407	3.188	4.556	1.05	0.577	4.378	0.919	0.749
Peu_00054817	5.148	1.637	2.028	6.691	1.672	2.027	0.942	1.171	0.284	3.311	0.751	0.475
Peu_00054828	11.718	8.484	15.101	7.841	11.463	29.791	10.583	7.325	4.85	8.456	8.86	11.067
Peu_00054829	0.899	1.778	0.489	0.695	0.768	0.827	0.583	0.272	0.14	1.999	1.452	2.691
Peu_00054911	0.01	0.01	1.546	1.107	1.879	1.592	0.57	2.301	4.867	4.2	5.395	2.222
Peu_00054970	1.766	4.208	0.168	0.01	0.052	0.01	0.188	0.047	0.122	0.01	0.01	0.468
Peu_00054994	0.292	0.17	0.01	1.504	0.123	0.163	0.316	0.147	0.287	0.201	0.508	1.378
Peu_00055009	0.081	0.349	0.842	0.713	1.082	1.865	0.484	1.326	1.113	0.562	1.035	1.002
Peu_00055029	0.001	0.06	0.007	2.991	2.59	1.192	1.027	0.45	0.005	3.898	1.335	0.968
Peu_00055069	0.171	0.032	0.01	3.284	1.12	0.252	0.537	0.038	0.071	3.997	1.799	0.463
Peu_00055129	2.613	1.258	0.97	7.198	6.955	5.927	3.336	5.021	2.771	2.716	7.698	7.696
Peu_00055282	0.523	0.458	0.373	3.972	3.606	3.165	3.633	3.736	2.564	6.885	2.682	3.683
Peu_00055310	0.121	0.022	0.021	3.415	1.872	0.643	0.763	0.205	0.062	6.541	1.59	0.896
Peu_00055324	1.469	1.068	0.426	2.003	2.364	1.896	1.401	1.352	1.007	1.632	1.559	1.828
Peu_00055327	0.292	0.158	0.314	1.177	1.053	0.257	1.155	0.887	0.324	1.513	0.826	0.844
Peu_00055349	19.302	20.798	17.178	11.047	3.001	5.972	1.872	4.366	1.144	0.66	1.796	0.454
Peu_00055351	1.025	0.879	0.776	1.579	1.968	2.551	1.493	1.064	1.057	2.1	1.928	1.884
Peu_00055408	0.491	0.01	1.435	0.153	0.216	4.836	0.661	1.161	0.543	0.01	2.327	1.056
Peu_00055428	0.007	0.203	0.007	0.097	1.008	1.421	0.06	0.003	0.003	0.063	0.127	0.097
Peu_00055496	0.01	0.104	0.706	0.137	0.498	0.748	0.325	1.868	1.224	0.506	0.705	0.534
Peu_00055515	0.588	0.465	0.45	1.884	2.812	2.654	1.146	2.27	1.585	2.083	2.541	2.606
Peu_00055528	0.01	0.01	0.01	1.167	1.216	0.845	1.733	0.865	0.01	2.321	0.01	2.059
Peu_00055585	0.636	0.01	0.569	1.103	0.965	1.481	1.854	1.833	0.302	2.518	1.772	1.878
Peu_00055608	0.01	0.01	1.875	0.01	0.01	0.01	0.01	0.01	0.946	0.01	0.955	7.968
Peu_00055641	0.335	0.01	3.897	0.01	0.01	9.852	0.01	0.57	3.416	0.276	0.512	7.371
Peu_00055688	0.01	0.01	0.01	0.01	3.176	0.568	0.01	0.01	0.01	12.822	3.541	15.923
Peu_00055689	0.01	0.01	0.01	0.165	0.093	0.146	0.01	0.01	0.01	3.707	0.341	2.079
Peu_00055704	1.077	1.589	1.33	1.082	0.711	1.134	0.697	0.728	1.073	1.321	0.66	0.669
Peu_00055872	4.533	11.794	10.114	2.073	3.403	2.945	0.809	0.527	0.678	0.277	0.561	0.678
Peu_00055942	13.186	13.428	18.851	13.942	11.315	12.59	15.437	15.384	17.561	15.92	11.247	15.803
Peu_00055949	0.395	3.145	3.092	12.297	3.164	5.183	2.211	0.456	0.01	2.74	0.342	0.645
Peu_00056007	2.841	3.738	5.647	2.394	1.629	4.303	2.307	2.145	2.413	0.793	0.335	2.866
Peu_00056010	0.272	0.385	1.432	1.135	3.025	4.639	2.854	0.771	1.846	3.323	1.528	5.664
Peu_00056032	1.01	2.357	4.032	2.792	6.114	5.095	3.423	13.366	11.051	1.746	7.242	1.921
Peu_00056115	3.267	5.248	4.504	2.782	4.872	3.697	2.933	1.994	3.057	2.604	4.251	2.765
Peu_00056215	0.01	2.522	0.01	0.01	4.165	0.129	0.01	0.01	0.01	0.01	0.01	0.01
Peu_00056228	1.149	0.926	0.997	1.565	1.442	3.621	1.307	0.98	1.714	1.06	1.169	1.226
Peu_00056260	13.079	0.01	7.507	5.688	5.152	0.768	1.218	8.942	1.331	0.597	5.449	0.44
Peu_00056289	2.967	0.987	1.849	2.464	2.306	4.341	3.956	2.08	2.8	4.731	2.915	4.327
Peu_00056303	0.487	1.035	0.739	0.934	1.692	1.464	0.699	0.34	1.318	1.707	1.042	2.453
Peu_00056311	0.959	0.085	0.01	1.351	0.429	0.131	0.176	0.046	0.08	1.655	1.354	2.382
Peu_00056312	0.892	0.044	2.515	0.23	0.794	2.821	1.905	3.516	3.198	0.973	1.151	1.591
Peu_00056382	0.11	0.912	1.246	1.144	0.625	1.024	0.268	0.96	1.85	0.247	0.826	0.825
Peu_00056396	0.158	0.092	0.534	0.152	0.402	0.865	0.292	1.178	0.883	0.501	1.085	0.601
Peu_00056444	0.835	1.168	0.346	0.748	2.397	1.98	1.132	0.139	0.617	1.156	1.213	0.34
Peu_00056496	0.01	0.268	11.159	0.01	3.964	4.146	1.533	9.987	10.221	0.64	0.886	0.918
Peu_00056527	2.363	3.617	10.247	6.097	10.417	10.022	10.58	16.041	9.974	11.622	9.277	7.858
Peu_00056552	0.72	0.505	0.316	0.01	0.692	2.072	0.288	0.01	0.158	0.856	1.451	0.514
Peu_00056587	0.524	0.01	0.01	0.591	7.161	3.137	2.28	9.257	8.713	1.055	13.27	3.29
Peu_00056589	1.075	1.064	0.703	0.124	0.442	0.01	0.01	0.468	0.205	0.01	0.409	0.217
Peu_00056601	0.079	0.01	0.265	0.448	1.224	1.798	0.01	0.189	1.235	0.26	0.01	0.01
Peu_00056611	2.639	2.746	2.246	1.671	2.285	1.788	1.666	2.374	2.797	1.864	2.742	1.975
Peu_00056745	2.948	1.489	0.863	0.914	0.934	1.061	0.268	0.124	0.116	0.177	0.098	0.122
Peu_00056876	0.517	1.273	1.124	1.572	2.512	2.939	1.791	2.202	1.475	2.883	2.792	3.916
Peu_00056901	37.665	32.288	23.372	7.041	9.985	4.672	2.819	8.959	2.65	3.085	5.009	4.247
Peu_00056928	3.03	7.117	7.26	10.579	12.98	14.054	1.847	10.328	14.439	16.346	19.635	15.847
Peu_00056973	1.994	2.183	2.02	5.776	5.177	4.754	0.744	2.411	6.545	2.682	3.096	2.607
Peu_00056994	1.531	2.801	3.396	7.593	8.658	7.463	4.559	6.666	5.894	11.053	9.627	9.533
Peu_00057018	3.365	0.154	2.719	2.055	0.758	2.483	0.291	0.168	0.898	2.124	1.525	3.936
Peu_00057031	0.627	0.416	0.01	1.308	0.788	0.807	2.016	0.349	0.01	2.127	0.906	0.732
Peu_00057116	0.778	1.932	1.444	0.01	1.868	10.818	1.459	2.774	0.01	3.104	2.725	0.01
Peu_00057143	1.099	0.081	1.619	1.519	0.273	1.112	0.55	0.267	1.096	0.441	0.822	1.165
Peu_00057145	0.223	0.804	0.136	1.002	1.245	1.007	0.357	0.971	0.663	1.042	0.926	3.197
Peu_00057146	0.105	0.13	0.449	0.587	0.362	0.364	1.11	1.051	0.868	0.989	1.037	1.957
Peu_00057152	1.633	1.789	1.756	3.636	3.086	2.618	4.204	2.899	2.24	4.668	3.031	3.262
Peu_00057163	1.594	2.421	2.333	5.472	2.457	3.355	1.306	0.887	0.601	3.813	2.135	2.739
Peu_00057291	0.959	1.159	0.511	1.149	0.489	0.399	0.986	0.511	0.712	1.046	0.926	1.98
Peu_00057327	0.45	0.736	0.491	2.263	1.429	0.969	2.383	2.319	1.361	4.823	1.961	1.607
Peu_00057447	0.614	0.219	0.536	1.088	1.217	1.67	0.85	1.424	0.634	0.944	1.173	1.253
Peu_00057452	20.996	1.204	0.002	12.586	5.56	0.001	0.001	0.001	0.001	0.001	0.001	0.001
Peu_00057457	15.64	30.324	26.928	6.331	20.163	20.449	17.877	13.385	10.948	12.133	13.591	18.09
Peu_00057458	6.628	2.872	4.087	10.113	3.772	8.841	7.584	4.017	6.604	11.865	7.794	10.929
Peu_00057462	0.855	1.385	0.572	3.069	2.538	2.31	1.361	1.127	0.927	3.326	2.106	1.898
Peu_00057485	0.671	0.764	0.592	1.787	1.023	0.626	0.73	0.739	0.555	1.325	0.923	0.711
Peu_00057530	2.499	14.863	5.144	3.327	2.196	2.125	1.514	2.626	0.646	0.779	1.95	1.34
Peu_00057531	62.987	156.19	32.488	71.164	49.27	14.246	15.834	31.254	14.631	18.568	47.336	20.37
Peu_00057533	140.682	749.719	462.752	27.296	120.593	198.318	148.339	72.303	47.424	213.823	101.293	96.001
Peu_00057584	5.273	7.562	6.089	11.678	9.494	13.084	22.389	16.798	16.122	12.243	21.908	18.131
Peu_00057632	1.338	1.381	1.206	2.38	4.202	4.81	1.232	2.402	3.124	1.978	4.153	3.581
Peu_00057672	0.493	0.859	2.74	2.744	3.069	5.313	0.263	1.194	1.323	0.124	3.576	2.763
Peu_00057873	0.215	0.266	0.663	0.173	0.669	1.821	0.558	0.596	0.432	0.304	2.054	1.174
Peu_00057931	0.18	0.479	0.122	1.111	1.278	0.784	0.403	0.526	0.391	0.893	0.575	0.743
Peu_00057961	0.01	0.01	0.01	1.52	0.145	1.066	0.01	0.01	0.01	0.082	0.01	1.269
Peu_00058013	0.01	0.106	0.172	0.472	0.709	1.187	0.418	0.458	0.577	1.025	0.638	1.052
Peu_00058032	0.01	0.063	0.094	1.637	3.755	6.934	0.085	0.343	0.645	1.435	3.028	2.88
Peu_00058064	0.305	0.542	0.413	0.65	1.12	1.487	0.509	1.163	0.806	0.917	1.607	0.971
Peu_00058121	0.125	0.963	0.381	1.115	0.984	0.897	2.908	1.869	0.683	4.171	1.161	1.474
Peu_00058181	7.783	11.751	8.032	11.74	15.24	24.518	6.16	11.821	10.93	16.228	11.551	15.349
Peu_00058190	0.298	0.433	0.491	0.529	0.848	0.549	0.473	1.091	0.925	0.482	0.931	1.703
Peu_00058350	8.224	7.184	1.348	4.489	4.908	0.859	1.239	4.31	5.354	3.141	4.453	3.804
Peu_00058357	11.275	5.027	9.641	9.224	12.574	12.826	6.766	9.934	8.731	8.32	7.998	7.953
Peu_00058415	0.01	0.01	0.01	0.01	0.01	2.553	0.462	1.721	1.083	0.45	0.01	0.01
Peu_00058464	1.218	0.933	1.68	0.098	0.053	0.145	0.01	0.01	0.01	0.01	0.01	0.058
Peu_00058467	24.474	19.82	28.634	18.357	14.489	22.887	15.833	21.735	18.676	13.516	15.221	12.148
Peu_00058558	0.13	0.329	0.343	0.907	2.12	3.114	1.047	2.904	1.972	0.681	1.379	2.338
Peu_00058601	1.401	3.647	2.269	2.311	2.56	3.044	2.765	2.29	2.665	1.103	0.946	0.842
Peu_00058712	2.069	4.553	2.669	3.412	9.204	16.032	10.29	13.587	10.313	9.433	10.277	13.301
Peu_00058753	3.93	4.958	0.347	3.712	4.062	1.719	2.761	1.573	1.3	3.921	3.402	1.363
Peu_00058798	0.215	0.364	0.628	0.301	0.654	0.681	0.833	1.685	1.43	0.437	1.024	1.171
Peu_00058866	9.397	6.481	8.894	6.203	6.775	8.625	8.69	15.995	11.589	4.813	7.479	5.662
Peu_00058890	1.247	5.18	3.06	1.337	1.362	1.96	1.75	1.438	2.803	0.762	0.173	0.55
Peu_00058891	0.146	0.6	0.827	0.488	0.92	1.056	0.697	1.051	0.973	0.473	0.273	0.513
Peu_00059036	4.937	2.285	4.663	13.554	4.464	5.806	5.944	3.546	3.084	7.104	5.541	7.782
Peu_00059060	22.742	35.973	38.822	18.592	31.43	36.715	18.586	23.344	21.932	17.007	24.048	21.388
Peu_00059085	0.077	0.001	0.584	0.001	0.788	2.166	0.001	0.488	0.562	0.056	0.358	1.651
Peu_00059134	1.365	2.753	1.901	1.942	1.787	1.582	1.651	1.418	1.284	1.183	1.379	1.005
Peu_00059145	1.799	4.123	6.932	6.772	7.607	18.204	3.169	10.883	4.674	1.906	3.94	7.868
Peu_00059187	1.001	1.062	1.25	1.421	2.328	2.034	2.189	1.682	2.113	2.713	2.336	2.487
Peu_00059202	0.156	0.57	0.057	0.259	0.37	1.268	0.308	0.194	0.041	0.185	1.037	0.001
Peu_00059255	0.308	1.848	0.261	1.861	4.17	1.232	0.449	0.991	0.193	0.717	2.223	0.948
Peu_00059282	14.777	1.803	1.758	5.1	3.092	7.67	3.738	3.764	4.784	14.419	4.36	3.073
Peu_00059317	0.68	3.145	0.659	0.836	2.077	1.961	0.628	2.098	1.148	0.369	1.19	0.478
Peu_00059334	1.003	1.262	0.817	3.418	6.474	5.112	3.598	4.882	3.405	4.925	5.77	6.503
Peu_00059378	0.453	0.89	0.828	0.278	0.4	1.307	0.484	1.366	0.72	0.502	0.552	0.751
Peu_00059391	0.01	0.01	1.311	0.083	0.636	1.186	0.252	0.431	0.103	0.235	0.01	0.521
Peu_00059397	0.211	0.061	0.538	1.557	0.125	1.319	1.31	0.534	0.449	0.602	0.205	0.544
Peu_00059458	0.426	0.591	0.558	1.081	0.567	0.723	1.4	1.085	1.702	2.055	2.084	1.702
Peu_00059462	0.01	0.174	0.373	0.279	0.49	0.597	1.184	1.512	2.659	0.41	1.127	0.836
Peu_00059549	0.487	0.01	1.292	1.038	2.685	6.872	1.481	9.641	1.071	0.01	6.733	3.279
Peu_00059635	12.722	14.249	11.526	7.208	7.751	7.805	4.207	5.605	6.041	3.614	5.869	4.849
Peu_00059767	0.949	0.938	1.3	1.227	0.001	2.042	0.5	0.661	0.051	0.834	0.788	1.296
Peu_00059768	65.141	56.457	63.426	75.244	64.71	71.744	61.554	59.155	54.824	57.553	58.123	55.13
Peu_00059831	4.811	3.885	3.239	1.146	1.699	1.73	0.539	1.265	1.638	0.776	1.631	1.398
Peu_00059844	1.277	2.729	2.966	16.139	2.794	2.509	4.262	3.381	5.134	0.804	7.713	19.165
Peu_00059847	0.282	0.252	0.282	0.775	1.602	1.259	1.097	1.505	0.602	0.703	1.504	1.819
Peu_00059860	2.988	2.098	5.844	8.459	2.87	3.66	1.996	2.304	2.843	1.378	2.85	5.49
Peu_00059913	0.21	0.669	0.516	1.432	2.139	1.98	1.821	2.269	3.241	3.734	2.717	3.138
Peu_00059928	0.6	0.715	1.152	2.964	3.041	3.907	3.871	3.028	3.656	3.55	3.856	5.402
Peu_00059951	3.848	1.901	1.709	2.829	3.621	2.662	2.724	1.09	1.861	2.309	0.808	2.617
Peu_00059958	19.935	16.822	8.269	59.007	120.998	30.744	27.778	44.265	11.076	52.543	76.494	32.285
Peu_00059971	0.943	0.578	0.317	1.278	1.017	1.038	2.028	3.05	2.624	0.997	1.575	1.231
Peu_00059992	3.268	2.655	2.295	4.751	5.003	4.136	3.527	5.07	3.019	6.784	6.039	17.052
Peu_00059995	0.953	0.614	0.392	0.742	1.644	0.429	1.458	1.079	0.915	0.925	0.944	0.592
Peu_00060025	0.236	0.097	0.124	2.385	3.01	1.264	1.27	0.972	0.295	0.643	0.614	0.19
Peu_00060075	0.469	5.106	0.735	2.153	3.514	5.385	6.837	1.547	3.308	3.633	3.824	7.12
Peu_00060098	0.495	0.506	0.54	2.359	2.144	2.048	2.186	2.005	1.764	2.612	2.685	3.206
Peu_00060120	0.444	0.455	1.025	0.871	0.368	1.016	1.013	1.097	0.672	0.653	1.647	0.359
Peu_00060173	0.01	0.473	0.1	0.123	1.943	0.835	0.576	1.271	1.248	1.365	1.28	0.79
Peu_00060215	1.038	0.281	0.977	0.566	1.212	0.951	1.126	1.018	1.005	1.193	0.396	1.524
Peu_00060227	0.518	0.569	0.211	2.231	0.997	0.878	2.36	2.845	0.561	1.995	1.831	1.516
Peu_00060249	0.01	0.01	0.01	0.085	0.093	0.125	0.467	0.425	1.275	1.046	0.163	0.289
Peu_00060296	0.586	0.269	0.406	2.046	0.986	1.168	1.161	2.275	0.553	2.364	0.816	2.12
Peu_00060300	0.01	0.068	0.015	0.109	0.078	0.043	0.48	0.79	1.437	0.852	0.341	1.54
Peu_00060329	6.065	6.357	7.425	4.404	4.729	7.088	8.141	4.862	6.227	6.372	3.772	6.766
Peu_00060340	266.93	125.413	1.253	99.383	74.571	36.54	23.465	51.772	51.362	45.271	66.377	77.047
Peu_00060345	1.596	1.076	1.333	2.154	1.307	1.167	1.228	1.069	0.828	1.854	1.087	1.143
Peu_00060348	0.936	0.542	0.414	1.386	2.752	1.927	2.02	2.023	1.286	2.47	1.721	2.728
Peu_00060350	0.255	1.574	0.563	0.688	1.006	1.11	0.32	0.575	0.14	0.763	1.262	1.805
Peu_00060351	0.659	1.362	0.793	0.569	1.642	1.467	1.32	0.938	0.9	1.166	1.117	0.696
Peu_00060359	0.309	0.357	0.442	0.613	1.075	1.551	0.966	1.707	1.212	1.361	0.979	1.381
Peu_00060477	0.574	1.001	3.366	0.052	0.077	0.149	0.025	0.01	0.025	0.01	0.01	0.077
Peu_00060505	1.444	1.208	0.477	1.325	0.49	1.613	2.607	1.109	0.981	1.429	0.75	1.608
Peu_00060553	2.102	3.262	2.566	6.933	2.542	2.568	3.455	2.135	2.571	1.523	1.623	3.064
Peu_00060559	113.415	65.518	72.518	47.515	65.73	69.168	27.747	32.766	22.296	2.44	3.861	4.404
Peu_00060569	1.502	2.028	0.219	0.435	0.722	0.01	0.104	0.106	0.129	0.01	0.01	0.01
Peu_00060601	0.01	0.814	1.933	0.93	6.094	1.224	0.236	0.58	0.958	0.01	2.419	0.01
Peu_00060703	0.395	0.011	0.01	0.15	0.721	0.056	4.189	2.395	5.575	0.231	0.817	2.69
Peu_00060718	2.196	6.633	0.906	10.302	3.372	4.492	7.108	2.922	7.245	13.745	7.288	11.658
Peu_00060732	0.443	0.488	0.132	1.007	0.403	0.426	0.814	1.016	0.344	0.769	0.781	0.414
Peu_00060747	1.808	0.771	0.788	1.139	0.925	2.21	1.016	1.474	0.452	1.257	2.594	1.758
Peu_00060776	7.674	12.241	49.455	0.446	0.9	5.973	0.74	0.259	1.215	0.281	0.446	1.887
Peu_00060825	2.908	2.875	1.531	3.058	1.972	2.406	1.383	1.233	1.568	1.558	1.91	1.505
Peu_00060832	0.74	1.877	1.889	9.533	6.277	4.114	4.007	4.526	2.493	12.043	11.953	8.642
Peu_00060841	8.21	6.949	8.219	10.027	9.572	10.043	6.537	7.399	5.497	15.886	10.922	13.173
Peu_00060875	0.314	2.64	1.581	2.326	5.79	9.903	5.803	9.307	1.903	3.048	10.154	11.959
Peu_00061024	3.149	1.557	2.412	7.442	5.461	10.666	5.228	2.711	1.732	10.765	9.412	8.027
Peu_00061035	0.47	0.395	0.424	1.332	0.456	0.871	1.22	1.425	1.443	2.486	1.158	1.466
Peu_00061042	0.404	0.01	1.779	1.994	0.01	2.185	0.375	0.672	0.395	0.571	0.429	1.235
Peu_00061109	0.44	0.32	0.163	4.473	0.593	1.111	1.916	1.224	4.016	1.545	0.625	1.676
Peu_00061114	0.01	0.01	0.192	0.945	0.44	0.645	3.723	1.448	2.246	0.768	0.558	2.066
Peu_00061193	0.356	0.301	0.965	0.641	0.403	0.448	0.964	1.031	2.081	1.093	1.064	4.534
Peu_00061197	2.542	2.117	7.344	2.571	3.44	3.532	5.821	5.039	6.273	2.425	2.654	6.422
Peu_00061219	1.231	0.644	0.425	2.263	1.571	1.344	2.198	1.154	0.78	3.308	1.463	1.784
[truncated: 8,648 more rows]

## Sheet: Data S3
Supplementary Data S3: Identification of lncRNAs and their expression conditions in P. alba var. pyramidalis.
ID	Leaf-0	Leaf-150	Leaf-300	Phloem-0	Phloem-150	Phloem-300	Xylem-0	Xylem-150	Xylem-300	Root-0	Root-150	Root-300
Pal_00000003	22.4	19.423	15.227	4.431	8.61	4.469	0.68	2.748	1.677	5.334	9.604	6.43
Pal_00000004	0.963	0.971	0.373	0.356	0.816	0.753	0.124	0.36	0.893	1.713	2.264	1.378
Pal_00000005	30.361	23.437	45.777	43.313	37.135	14.613	59.08	88.146	61.247	21.679	23.398	16.973
Pal_00000009	2.341	2.983	1.802	0.238	0.281	0.61	0.01	0.01	0.034	0.072	0.429	0.494
Pal_00000020	3.665	3.84	5.095	7.619	6.615	5.583	5.871	6.794	5.555	7.302	6.786	6.97
Pal_00000084	2.959	2.486	7.086	4.084	4.03	3.551	13.666	5.891	15.319	20.766	9.645	9.072
Pal_00000099	0.914	0.638	2.973	0.163	0.25	0.01	0.668	1.085	1.612	0.176	0.073	0.175
Pal_00000151	0.211	0.414	0.512	4.42	0.962	2.896	0.614	2.275	0.01	1.612	0.952	1.607
Pal_00000169	0.446	0.414	0.077	2.029	1.666	2.64	3.072	2.013	1.899	1.971	0.91	0.924
Pal_00000283	4.993	2.818	5.804	0.272	0.01	0.196	0.21	0.01	0.198	0.219	0.733	0.176
Pal_00000347	19.991	12.913	17.576	28.63	30.842	19.96	19.176	16.248	16.925	30.309	11.57	12.912
Pal_00000421	0.759	0.154	0.609	0.419	0.465	1.112	2.133	3.13	0.404	1.467	0.216	1.907
Pal_00000469	1.48	1.921	1.772	3.434	3.349	2.679	2.243	1.768	0.977	4.552	2.415	1.856
Pal_00000483	1.167	1.907	1.179	3.832	2.168	1.736	1.748	1.357	1.241	2.316	0.988	1.149
Pal_00000498	0.185	0.136	0.139	0.853	0.636	0.636	1.262	1.468	1.607	0.457	0.396	0.462
Pal_00000538	46.607	26.515	63.98	43.111	28.649	12.505	57.42	117.277	59.052	20.646	18.03	19.324
Pal_00000540	3.131	2.727	16.268	0.094	0.01	0.01	0.01	0.01	0.361	0.997	2.238	2.16
Pal_00000581	0.925	0.911	0.407	0.956	0.549	0.71	1.498	0.798	0.909	1.658	0.764	0.661
Pal_00000590	0.409	0.273	0.25	1.157	0.741	0.326	0.648	1.129	0.378	0.562	0.204	0.228
Pal_00000637	11.049	4.239	11.931	0.01	0.211	0.01	0.01	0.01	0.01	0.461	3.454	2.587
Pal_00000696	8.406	7.287	15.899	3.804	4.279	4.217	4.881	3.583	1.977	8.231	7.006	6.87
Pal_00000716	0.466	0.646	0.313	1.84	1.496	1.826	2.025	0.852	1.24	1.449	1.206	0.987
Pal_00000726	0.423	0.92	1.919	0.37	0.153	1.185	0.356	0.213	0.953	1.098	0.526	0.318
Pal_00000791	0.473	2.31	0.793	2.45	0.931	0.946	0.251	1.18	0.913	0.01	0.122	0.319
Pal_00000876	1.293	1.54	0.741	1.371	0.596	1.753	3.051	1.252	0.22	2.306	2.522	2.235
Pal_00000884	0.282	0.421	0.458	0.945	0.721	0.946	3.356	1.399	2.588	4.257	2.475	1.183
Pal_00000885	1.508	1.081	1.696	2.925	0.563	2.888	3.794	2.078	0.916	4.637	2.445	3.203
Pal_00000964	0.014	0.074	0.035	0.12	0.075	0.067	2.633	7.334	1.021	0.058	0.031	0.093
Pal_00000974	0.457	0.252	0.251	1.6	0.871	0.409	3.524	9.575	2.625	0.443	0.401	0.209
Pal_00001016	10.186	10.505	8.027	17.881	7.56	11.552	18.508	19.059	11.799	20.101	15.56	14.139
Pal_00001090	0.281	0.289	0.226	0.864	0.453	0.523	1.033	0.895	1.252	0.908	1.032	0.471
Pal_00001111	17.164	10.146	64.797	0.453	0.293	0.271	0.01	0.091	1.329	2.721	31.596	23.459
Pal_00001136	5.496	0.611	4.768	0.19	0.163	0.767	4.349	4.435	1.398	1.405	1.256	3.66
Pal_00001163	6.118	10.518	14.63	3.689	2.554	6.981	8.855	4.534	1.481	25.914	24.801	24.454
Pal_00001173	1.059	0.572	0.454	1.553	0.517	0.462	1.018	0.684	0.753	1.364	0.81	1.019
Pal_00001216	5.168	1.193	1.681	0.953	0.61	0.696	0.595	0.01	0.01	0.485	0.168	0.295
Pal_00001262	0.242	1.194	0.503	0.993	1.646	0.382	0.175	0.764	0.454	0.098	1.537	0.444
Pal_00001357	0.563	0.15	0.331	0.14	0.321	0.349	1.062	0.773	1.011	0.577	0.257	0.628
Pal_00001361	3.235	3.556	4.767	6.716	4.761	6.248	8.303	4.777	19.772	7.776	5.286	6.435
Pal_00001410	0.222	0.256	0.058	0.01	0.01	0.01	0.01	0.01	0.01	0.01	1.364	2.495
Pal_00001421	0.01	0.01	0.029	0.01	0.033	0.024	0.01	0.01	0.01	1.205	0.752	1.635
Pal_00001423	0.01	0.01	0.01	0.352	0.01	0.01	0.01	0.01	0.01	4.824	1.696	8.688
Pal_00001440	1.306	0.602	0.779	1.884	1.661	1.156	0.553	0.807	2.782	0.305	0.03	0.191
Pal_00001461	6.542	5.157	7.995	4.416	2.096	1.585	4.138	3.145	2.415	1.869	0.928	2.478
Pal_00001465	0.22	0.159	0.131	2.364	2.002	0.865	1.95	2.297	1.548	2.524	1.975	0.95
Pal_00001469	2.136	2.361	6.167	1.69	1.814	0.638	1.818	3.365	2.441	0.128	0.672	0.598
Pal_00001635	0.612	0.527	0.53	1.64	1.494	1.57	2.414	2.409	1.238	3.532	2.355	1.517
Pal_00001653	0.761	1.129	1.429	0.696	1.367	0.761	0.106	0.147	0.225	0.08	0.246	0.218
Pal_00001762	0.541	0.185	1.101	0.199	0.114	0.193	0.42	1.847	0.653	0.215	0.047	0.459
Pal_00001775	0.01	0.01	0.375	7.039	6.276	1.085	4.072	4.791	4.217	0.01	0.01	1.262
Pal_00001784	0.323	0.247	0.201	0.763	0.307	0.1	0.507	0.794	1.621	2.362	0.509	0.836
Pal_00001795	3.498	1.52	3.173	11.82	6.232	7.637	21.036	19.223	16.503	0.807	0.561	0.206
Pal_00001796	3.773	1.166	4.023	4.638	4.381	8.301	20.105	1.392	4.815	1.228	1.158	0.719
Pal_00001797	1.451	1.449	1.013	1.524	1.527	1.828	1.633	0.821	0.645	2.247	2.092	1.921
Pal_00001798	59.404	37.774	24.385	68.725	54.253	39.506	33.095	61.941	37.458	12.318	11.533	3.693
Pal_00001806	163.768	36.127	96.953	0.354	0.01	0.412	0.67	3.472	1.101	5.449	13.907	32.311
Pal_00001820	6.471	4.653	6.106	3.338	3.039	6.311	2.938	2.97	3.543	6.516	5.296	7.415
Pal_00001843	1.521	2.927	2.488	6.256	6.761	2.65	3.519	10.109	3.686	1.601	3.969	1.921
Pal_00001894	2.014	1.696	2.632	2.889	1.655	1.763	2.893	2.086	3.065	1.652	0.986	0.831
Pal_00001914	1.008	0.795	1.041	0.346	0.437	0.525	1.038	0.72	1.516	0.362	0.233	0.432
Pal_00001923	2.289	2.452	3.969	1.941	1.048	0.425	0.564	1.857	1.494	1.267	0.768	0.814
Pal_00001958	1.841	1.563	0.083	0.024	0.01	0.009	0.024	0.123	0.048	0.715	1.645	3.733
Pal_00002035	8.904	7.327	4.454	0.318	0.248	0.144	0.046	0.478	0.141	0.685	0.487	0.735
Pal_00002051	7.21	8.314	4.532	1.559	1.922	2.283	0.346	0.693	0.405	0.656	1.124	2.228
Pal_00002180	5.179	6.47	5.753	1.979	2.753	1.968	0.593	0.324	0.705	0.65	1.963	3.377
Pal_00002214	2.368	1.783	2.97	5.162	3.635	1.952	3.044	3.815	2.448	2.415	1.429	1.409
Pal_00002220	2.828	3.119	1.707	7.809	9.335	4.17	5.377	5.067	3.116	7.988	6.507	6.556
Pal_00002221	3.472	2.258	2.195	5.286	3.501	4.38	4.724	4.884	4.324	5.51	5.306	5.168
Pal_00002260	0.953	0.257	2.324	0.001	0.001	0.195	1.047	0.294	0.001	0.362	0.433	0.056
Pal_00002282	2.765	4.752	1.248	1.273	1.144	1.932	0.851	0.057	0.719	0.186	0.104	0.15
Pal_00002286	3.266	2.151	2.812	7.089	6.542	4.951	10.875	19.778	10.246	7.889	4.861	4.689
Pal_00002295	0.2	0.045	0.292	1.702	0.314	0.174	1.723	1.726	1.383	3.24	0.845	0.585
Pal_00002333	0.435	1.818	1.718	0.148	0.34	0.164	0.18	2.935	0.056	0.129	0.207	0.521
Pal_00002485	64.637	55.259	63.028	61.079	59.009	61.233	75.209	66.105	64.711	70.011	82	81.247
Pal_00002542	15.001	20.478	13.105	7.938	11.792	8.879	0.663	7.332	6.827	3.544	5.453	3.548
Pal_00002544	8.101	5.943	20.992	50.112	12.012	11.826	40.831	73.538	62.202	24.974	15.394	17.575
Pal_00002599	0.01	0.003	0.186	0.001	0.001	0.003	0.224	0.483	0.917	1.063	1.681	0.659
Pal_00002670	3.696	2.156	6.668	3.768	1.521	1.497	1.492	1.719	2.567	0.384	0.673	0.874
Pal_00002833	1.767	1.633	1.912	4.509	4.172	6.957	4.355	7.247	3.26	5.103	3.187	4.75
Pal_00002875	0.814	0.489	0.431	1.581	2.157	0.901	2.229	2.451	2.218	2.719	1.972	1.382
Pal_00002886	6.411	4.521	6.216	5.292	2.48	3.399	3.474	0.896	1.9	1.865	1.639	2.187
Pal_00002913	0.665	0.333	0.764	0.868	1.713	0.996	0.529	0.001	2.29	1.7	0.753	1.504
Pal_00002981	8.785	5.747	7.057	24.268	24.926	18.57	12.224	22.57	12.094	13.861	13.909	15.493
Pal_00003137	11.265	3.455	11.026	14.81	12.116	16.662	32.389	30.738	40.962	18.031	20.086	26.182
Pal_00003159	0.025	0.066	0.075	0.443	0.148	0.163	1.325	0.815	0.657	3.296	0.847	0.275
Pal_00003160	0.17	0.024	0.001	0.016	0.001	0.223	1.072	0.001	0.012	1.969	0.683	0.101
Pal_00003177	1.043	1.446	0.313	0.217	0.18	0.24	3.279	1.261	0.884	0.848	0.514	0.567
Pal_00003254	0.684	0.492	0.146	1.223	1.062	0.614	0.386	1.154	0.678	0.508	0.868	0.6
Pal_00003279	0.007	0.104	0.01	0.505	0.252	0.163	1.222	1.523	0.94	0.049	0.01	0.119
Pal_00003282	1.681	0.495	1.557	3.37	4.307	4.541	2.855	4.679	1.055	4.319	2.51	2.785
Pal_00003284	0.161	0.528	0.377	1.112	1.207	1.702	1.498	1.79	1.578	1.054	1.362	1.24
Pal_00003338	0.659	0.349	1.92	0.293	0.085	0.06	0.071	0.33	1.25	0.01	0.134	0.097
Pal_00003352	0.644	2.245	2.981	1.546	1.693	1.281	1.902	4.366	2.012	0.758	1.751	1.29
Pal_00003353	0.257	0.229	0.15	1.373	1.365	1.521	1.444	0.976	1.631	2.784	1.517	1.224
Pal_00003369	0.887	0.264	0.297	0.315	0.01	0.01	1.103	0.01	5.992	1.652	0.793	0.01
Pal_00003392	13.387	8.733	4.659	3.719	1.733	4.244	0.01	0.01	5.605	0.01	0.01	1.343
Pal_00003393	1.926	1.851	0.526	0.788	0.985	5.219	3.584	1.859	13.675	0.809	5.769	7.097
Pal_00003429	0.594	0.607	0.669	1.205	0.603	1.198	0.64	1.423	0.76	1.068	0.5	0.7
Pal_00003464	1.215	0.319	0.556	1.059	0.982	1.284	1.585	0.467	0.977	2.245	1.818	0.972
Pal_00003465	3.586	4.244	3.639	5.527	6.885	6.374	3.94	7.726	3.714	4.114	3.962	3.555
Pal_00003466	1.269	1.502	1.509	2.851	2.334	3.632	1.223	0.878	1.276	3.156	2.044	1.872
Pal_00003475	0.479	0.525	0.86	0.316	0.522	0.553	1.21	0.934	0.057	1.609	0.969	0.814
Pal_00003488	0.801	0.799	0.747	0.74	1.485	1.495	0.405	0.618	0.479	1.97	1.544	1.89
Pal_00003508	0.583	1.095	0.627	5.709	4.772	2.088	3.969	5.187	0.072	3.946	3.226	1.772
Pal_00003517	1.42	3.595	5.452	3.281	2.266	2.447	1.06	5.103	0.665	3.593	8.27	5.616
Pal_00003531	0.013	0.022	0.016	0.221	0.12	0.03	0.038	0.01	0.112	0.45	2.658	3.225
Pal_00003552	26.232	37.146	36.993	92.392	76.718	89.688	56.606	65.111	48.197	54.641	78.227	85.673
Pal_00003582	0.179	0.01	0.19	0.01	0.01	0.01	0.01	0.01	0.01	0.01	1.378	2.563
Pal_00003620	0.003	0.085	1.103	0.059	0.024	0.053	2.612	4.302	3.207	14.338	5.795	3.864
Pal_00003727	5.948	3.451	1.275	0.257	1.125	1.761	1.613	4.049	1.048	5.619	5.729	2.673
Pal_00003762	3.234	4.827	20.157	2.024	1.138	0.409	0.524	0.449	0.16	2.293	2.011	2.982
Pal_00003766	14.255	17.179	10.796	4.942	4.609	7.025	2.192	3.89	2.748	2.11	4.119	5.929
Pal_00003789	4.518	5.067	6.265	0.919	0.341	0.067	0.194	0.08	0.01	0.274	0.952	0.551
Pal_00003833	2.067	0.684	2.243	3.424	1.418	2.472	3.119	6.107	1.429	2.804	2.262	0.26
Pal_00003869	9.346	9.781	11.228	0.277	0.175	0.085	0.041	0.059	0.003	0.08	0.074	0.117
Pal_00003875	14.486	17.393	16.598	0.229	0.134	0.204	0.083	0.01	0.01	0.06	0.583	0.479
Pal_00003879	0.653	1.926	1.269	0.01	0.01	0.01	0.01	0.01	0.01	0.01	0.01	0.01
Pal_00003886	10.206	8.034	16.636	0.551	0.375	0.121	0.058	0.149	0.011	0.09	0.023	0.079
Pal_00003941	2.503	2.316	0.611	1.399	0.709	1.139	0.1	0.465	0.441	1.074	1.348	2.579
Pal_00003942	5.014	4.62	5.3	4.426	2.842	3.738	4.108	4.01	2.677	5.318	5.548	7.932
Pal_00003967	3.166	4.247	2.474	3.037	0.707	3.607	1.188	3.939	3.294	0.458	0.35	0.334
Pal_00003977	1.397	1.112	0.307	1.028	1.015	0.692	2.413	3.49	2.168	3.446	1.428	0.56
Pal_00003978	7.968	10.447	6.723	22.027	11.514	7.193	6.361	10.236	8.488	0.658	0.46	0.189
Pal_00003991	2.182	1.948	1.276	1.943	2.416	2.595	0.41	0.708	1.596	0.308	0.386	1.153
Pal_00004019	5.184	6.652	6.1	5.661	6.07	5.532	2.924	3.961	2.901	8.259	7.453	9.424
Pal_00004022	0.256	1.026	0.692	1.511	2.072	0.778	5.203	2.269	1.579	1.791	0.952	8.627
Pal_00004029	21.499	14.301	29.454	17.746	17.071	19.6	55.477	51.731	50.039	17.636	13.53	18.841
Pal_00004039	0.536	1.146	0.597	0.557	0.719	1.229	0.32	0.377	0.254	1.415	0.702	0.806
Pal_00004057	2.4	1.855	1.845	0.266	0.299	0.132	0.069	0.01	0.01	1.755	0.615	0.301
Pal_00004069	25.052	22.765	31.118	137.559	71.195	36.396	49.575	44.425	60.815	49.382	26.766	28.028
Pal_00004121	0.01	0.01	0.01	0.71	0.21	0.832	1.315	3.858	2.642	0.01	0.01	0.01
Pal_00004159	1.847	2.012	2.257	0.383	0.243	0.159	0.028	0.327	0.003	2.572	0.48	0.677
Pal_00004160	2.144	1.964	3.886	0.461	0.58	0.067	0.05	0.055	0.088	3.435	0.869	0.853
Pal_00004183	1.637	1.409	1.381	2.753	1.582	0.562	0.548	0.82	0.613	2.259	5.29	4.701
Pal_00004184	0.452	0.483	0.01	1.466	0.01	0.01	0.01	0.362	2.873	1.455	1.625	0.666
Pal_00004199	1.763	1.054	1.963	2.466	2.737	1.844	2.883	4.266	0.805	1.869	1.78	1.847
Pal_00004203	0.01	0.01	0.01	0.01	0.01	0.035	0.01	0.01	0.01	5.234	7.507	6.939
Pal_00004204	1.308	1.046	0.705	1.058	1.764	0.827	1.701	1.144	0.592	0.97	2.243	0.989
Pal_00004206	0.466	0.379	0.258	0.47	1.134	0.673	0.36	1.121	0.428	1.628	1.038	0.759
Pal_00004221	0.177	0.01	0.158	0.296	0.01	0.225	0.254	0.01	0.01	1.381	1.302	1.797
Pal_00004222	5.295	7.338	5.609	5.155	5.045	1.927	9.325	11.987	11.467	3.687	5.52	3.545
Pal_00004230	2.362	1.89	1.92	1.557	2.545	1.721	1.66	2.076	2.263	2.009	2.76	2.09
Pal_00004231	0.542	0.589	0.24	0.918	0.763	1.099	3.06	2.954	1.521	3.341	2.522	1.303
Pal_00004233	1.079	0.859	1.558	0.185	0.268	0.509	0.241	0.112	0.43	0.161	0.162	0.566
Pal_00004243	1.343	0.869	2.184	0.093	0.031	0.036	0.045	0.04	0.131	0.01	0.039	0.021
Pal_00004250	0.81	0.263	0.099	3.75	0.003	0.788	0.422	0.007	1.049	0.007	0.518	0.626
Pal_00004255	0.01	0.01	0.01	2.132	0.255	2.999	1.64	0.01	1.038	2.614	1.965	1.504
Pal_00004257	0.466	0.01	0.458	3.865	1.978	1.452	0.01	0.01	0.01	19.058	5.387	10.722
Pal_00004286	0.054	1.787	2.452	7.735	1.721	2.818	1.489	2.76	1.393	0.001	0.002	0.001
Pal_00004288	13.731	7.424	4.754	11.81	7.591	4.485	5.51	9.621	4.985	15.605	8.645	27.306
Pal_00004310	1.043	2.001	1.284	1.643	0.085	2.078	0.129	0.177	0.01	0.292	0.698	1.166
Pal_00004335	0.42	0.368	0.436	1.242	1.472	3.022	3.956	14.233	0.01	1.611	4.455	4.208
Pal_00004379	0.86	0.802	1.638	0.925	0.958	0.565	0.928	0.446	1.38	0.839	2.167	1.008
Pal_00004380	2.099	2.073	4.636	5.675	4.255	1.637	3.563	6.9	5.342	1.544	4.328	2.561
Pal_00004407	0.203	0.394	1.02	0.401	1.026	0.274	0.539	0.651	0.226	0.76	1.581	0.413
Pal_00004408	1.167	0.001	1.16	0.414	0.001	0.001	0.016	1.851	0.173	0.095	2.127	2.561
Pal_00004409	0.001	0.001	2.213	0.563	0.001	0.001	0.001	0.166	1.189	0.001	0.003	0.655
Pal_00004416	0.832	0.926	0.671	1.199	0.935	0.554	0.314	1.842	0.358	0.159	0.043	0.142
Pal_00004417	0.454	0.01	0.254	0.406	3.246	1.765	0.482	1.964	3.838	1.28	3.295	1.541
Pal_00004439	0.478	0.473	0.551	1.285	0.952	0.682	1.662	1.757	1.066	2.836	1.853	1.044
Pal_00004463	0.487	0.658	0.224	1.354	1.407	0.526	0.732	0.335	0.216	1.323	0.26	0.217
Pal_00004467	0.952	3.089	0.612	1.277	1.012	1.181	1.656	0.91	0.292	1.438	1.045	0.578
Pal_00004499	0.077	0.029	0.042	2.834	1.264	0.671	2.367	2.396	0.956	2.352	1.049	0.677
Pal_00004580	1.375	2.253	3.181	0.512	1.418	0.788	0.169	0.01	1.109	0.01	0.484	1.728
Pal_00004594	6.236	5.172	14.065	3.204	2.28	0.587	5.027	9.553	7.215	1.839	3.188	2.985
Pal_00004642	2.102	0.592	3.056	0.396	0.264	0.53	0.001	0.001	0.001	0.001	0.416	0.713
Pal_00004698	0.756	0.412	0.947	3.397	2.344	2.058	4.351	3.114	4.832	2.146	1.638	0.642
Pal_00004739	0.514	0.917	0.431	2.265	1.352	1.402	1.374	2.038	0.762	2.951	1.553	1.201
Pal_00004783	4.903	3.738	5.248	2.864	2.208	4.201	2.041	2.078	4.138	1.391	3.24	3.698
Pal_00004788	0.368	0.01	1.109	0.824	0.319	0.298	1.297	0.787	5.732	0.977	0.368	1.138
Pal_00004790	1.356	0.671	0.344	1.083	0.55	0.676	2.662	1.43	0.869	2.253	2.328	1.302
Pal_00004831	16.187	19.737	13.391	21.889	19.188	30.19	30.124	17.934	13.291	73.162	36.95	28.588
Pal_00004926	0.023	0.022	0.017	0.198	0.148	0.141	1.077	0.551	1.176	0.414	0.116	0.115
Pal_00004934	1.63	1.36	1.725	1.514	1.134	1.016	0.916	2.301	0.856	2.322	2.249	2.038
Pal_00005017	0.459	0.574	0.01	0.01	0.306	0.01	10.355	14.229	3.55	1.084	4.662	2.189
Pal_00005025	1.152	1.609	0.745	1.807	1.276	0.666	2.35	3.062	0.804	3.45	3.745	2.623
Pal_00005026	0.321	0.001	0.088	0.067	0.001	0.042	0.916	1.928	2.177	0.001	0.001	0.001
Pal_00005027	0.337	0.421	0.209	1.183	0.858	0.623	1.44	1.725	1.135	1.341	1.342	0.468
Pal_00005028	2.944	4.536	2.2	18.805	8.424	4.082	13.565	19.465	7.731	10.435	9.649	5.724
Pal_00005030	0.427	0.621	0.632	1.381	1.188	0.663	1.496	1.804	1.403	1.494	0.874	0.587
Pal_00005102	2.447	1.7	2.558	2.633	1.299	1.979	1.229	2.066	0.153	2.189	1.912	2.467
Pal_00005104	1.959	1.915	1.18	2.68	2.449	1.478	1.275	1.848	0.838	2.318	1.416	2.104
Pal_00005107	2.535	1.729	2.894	3.624	1.942	1.47	0.905	0.993	0.365	0.965	0.734	0.484
Pal_00005114	1.881	1.968	5.879	1.061	1.048	0.92	0.456	0.606	0.582	0.393	0.762	0.882
Pal_00005220	5.474	4.655	3.198	2.959	3.201	3.68	3.15	2.21	2.104	8.98	6.434	7.077
Pal_00005237	1.724	1.778	2.403	2.166	1.904	1.445	2.416	1.721	1.902	4.393	4.373	3.106
Pal_00005244	1.136	0.805	0.82	4.393	1.368	2.384	3.552	2.184	1.578	1.079	1.108	1.3
Pal_00005297	3.836	2.235	5.692	7.559	4.556	1.299	2.788	2.662	0.893	4.087	1.48	2.239
Pal_00005298	1.241	2.177	1.082	0.157	0.01	0.037	0.01	0.038	0.01	0.137	0.01	0.074
Pal_00005333	0.295	0.512	0.216	0.622	0.304	0.396	0.831	0.536	0.409	1.322	1.092	0.598
Pal_00005334	0.941	1.244	0.968	3.467	1.461	1.062	1.21	5.333	1.237	1.204	1.082	0.62
Pal_00005335	0.112	0.215	0.136	1.088	0.575	0.344	1.314	0.76	0.777	0.843	0.681	0.375
Pal_00005348	1.089	1.462	2.247	3.654	4.588	3.321	2.43	4.436	0.937	3.591	1.274	2.995
Pal_00005355	1.348	0.364	1.036	0.544	1.375	0.962	0.535	0.093	0.01	0.377	0.394	0.212
Pal_00005365	3.03	2.812	1.703	5.028	3.113	2.451	4.784	4.474	3.526	6.102	8.882	5.894
Pal_00005381	5.606	1.796	1.204	1.157	0.536	0.978	0.091	0.291	1.238	0.303	0.346	0.156
Pal_00005386	1.95	1.592	0.562	0.579	1.093	0.905	1.453	0.22	0.595	1.84	2.624	1.082
Pal_00005398	0.504	1.165	1.561	2.036	0.75	1.165	0.737	0.477	0.359	0.874	1.591	1.114
Pal_00005471	1.409	1.431	0.316	0.501	0.845	1.308	0.678	0.416	0.2	0.406	0.572	0.274
Pal_00005496	2.355	2.343	2.674	6.595	4.088	4.199	2.164	2.988	2.292	1.347	1.998	2.818
Pal_00005498	0.107	0.277	0.571	0.095	0.153	0.217	0.16	0.549	0.235	0.37	2.496	2.534
Pal_00005557	0.135	0.116	0.148	1.471	0.789	0.277	0.082	0.165	0.122	2.149	3.621	3.208
Pal_00005562	0.495	0.001	1.098	2.922	1.254	1.009	0.001	0.597	0.287	2.97	0.177	1.563
Pal_00005568	1.797	2.6	0.8	6.823	3.706	2.047	2.703	2.178	3.927	1.631	0.809	0.576
Pal_00005594	0.141	1.055	0.329	1.169	0.735	0.314	0.199	0.186	0.288	1.15	1.134	0.423
Pal_00005753	0.82	0.352	0.556	0.818	0.117	0.01	1.155	0.689	1	1.173	0.688	0.455
Pal_00005760	0.09	0.278	0.191	1.113	0.91	0.112	0.671	0.554	0.184	4.427	3.816	1.804
Pal_00005767	0.705	1.003	0.588	2.146	1.412	1.551	2.367	0.798	1.396	2.046	0.887	0.723
Pal_00005795	0.631	0.001	0.007	0.502	0.519	0.351	0.473	1.308	0.221	0.989	1.069	0.798
Pal_00005799	0.01	0.342	1.694	5.014	1.908	1.461	0.848	11.16	0.997	1.78	3.123	1.393
Pal_00005802	0.01	0.091	0.121	1.572	0.771	0.886	0.917	2.347	0.921	0.412	0.502	0.432
Pal_00005816	3.4	4.06	3.229	12.374	9.714	6.788	7.487	7.95	5.771	4.932	3.755	3.802
Pal_00005845	6.422	5.909	7.638	8.862	5.519	9.432	5.397	6.234	7.301	1.908	3.635	6.708
Pal_00005857	0.129	0.056	0.281	0.01	0.122	0.01	0.01	0.01	1.139	0.322	1.268	1.063
Pal_00005866	0.01	0.01	0.01	1.011	0.01	0.732	0.01	0.01	7.541	0.01	0.01	0.01
Pal_00005868	0.535	0.365	1.059	1.238	0.785	0.497	0.361	1.17	1.112	0.642	0.577	0.33
Pal_00005889	0.627	0.401	1.698	0.01	0.01	0.01	0.054	0.007	0.016	0.885	1.516	1.376
Pal_00005997	0.166	0.01	0.233	0.01	0.01	0.01	0.421	0.237	0.154	1.41	2.014	3.226
Pal_00006005	0.047	0.533	0.679	2.103	1.374	0.795	1.31	1.537	0.868	0.392	0.564	0.221
Pal_00006042	0.162	0.171	0.327	0.01	0.141	0.113	0.01	0.27	0.01	1.351	6.155	5.903
Pal_00006085	0.405	0.141	0.366	0.784	0.731	0.963	0.067	0.01	0.099	2.722	1.888	1.078
Pal_00006128	8.355	3.591	1.294	0.01	0.01	0.01	0.074	0.01	0.01	0.01	0.01	0.01
Pal_00006187	5.543	7.376	6.938	5.146	3.559	4.408	5.572	8.759	3.103	17.255	13.905	8.35
Pal_00006188	4.866	5.687	5.238	3.519	3.933	1.652	2.255	3.807	3.491	13.245	9.816	8.952
Pal_00006189	0.813	1.427	0.739	0.01	0.103	0.181	0.286	1.158	0.198	4.784	4.504	1.894
Pal_00006293	1.751	1.058	0.715	0.01	1.74	1.519	5.275	4.382	0.502	3.092	1.571	3.022
Pal_00006295	0.01	0.01	1.011	0.01	0.01	0.681	0.521	4.425	0.01	0.497	0.01	0.01
Pal_00006308	5.854	1.084	1.534	4.404	3.979	2.985	2.242	1.126	5.556	3.835	1.111	1.403
Pal_00006370	0.682	1.01	0.545	0.59	0.851	0.967	0.538	0.559	0.191	4.585	2.622	2.458
Pal_00006392	0.352	0.394	0.27	0.967	0.908	0.7	1.124	0.971	1.084	0.794	0.731	0.746
Pal_00006411	0.275	0.37	0.366	1.186	0.952	0.506	1.366	1.456	0.036	0.852	0.334	0.366
Pal_00006453	0.206	0.134	0.154	0.01	0.01	0.01	0.01	0.01	0.01	0.061	1.222	2.858
Pal_00006472	0.01	0.01	0.01	15.747	4.126	4.067	5.264	0.01	0.95	0.403	0.01	1.201
Pal_00006479	0.392	1.399	1.182	0.387	0.405	0.823	0.814	0.635	0.7	0.777	0.705	0.538
Pal_00006526	9.717	2.541	8.777	13.994	13.035	20.458	14.019	8.69	6.894	15.94	12.452	13.601
Pal_00006529	4.375	5.311	4.52	6.754	5.788	4.406	5.476	6.247	2.182	5.675	5.228	4.878
Pal_00006590	4.007	4.723	3.152	1.344	1.812	2.014	0.01	0.663	0.244	0.01	5.81	10.201
Pal_00006591	1.145	0.207	1.023	0.01	0.01	0.01	0.01	0.01	0.01	0.01	0.076	0.963
Pal_00006603	1.35	1.335	1.464	6.114	4.744	2.541	5.648	10.94	11.507	4.712	3.789	3.337
Pal_00006605	0.815	0.639	0.147	0.636	1.026	0.515	1.89	1.117	0.977	3.092	2.667	1.136
Pal_00006609	0.329	1.473	1.013	10.412	4.936	3.795	3.691	9.186	6.992	1.249	3.547	2.452
Pal_00006621	1.259	0.955	0.527	1.52	0.871	1.751	0.303	0.361	0.436	0.214	0.516	1.009
Pal_00006629	1.199	0.856	0.671	8.693	6.024	3.295	5.398	6.327	5.181	8.237	3.66	2.248
Pal_00006630	2.802	2.385	2.252	13.199	8.123	3.851	4.28	6.588	2.42	8.02	4.464	3.057
Pal_00006631	4.269	4.604	3.431	12.226	8	6.436	13.869	18.737	14.033	9.251	6.678	7.056
Pal_00006678	4.368	3.146	1.265	20.072	5.513	3.993	0.564	0.32	0.794	0.507	0.302	0.465
Pal_00006694	45.257	40.021	20.817	0.071	0.01	0.01	0.01	0.01	0.01	0.165	0.01	0.069
Pal_00006697	2.263	1.751	1.074	9.696	4.602	7.403	5.504	6.572	8.5	4.211	3.713	3.97
Pal_00006815	2.603	1.806	2.101	1.482	0.688	0.611	1.91	0.799	2.893	3.483	1.096	0.754
Pal_00006897	0.919	1.649	1.496	3.582	3.915	1.962	3.188	3.324	3.817	1.294	1.744	1.22
Pal_00007040	1.306	1.108	1.204	0.816	1.812	1.324	3.952	2.348	1.365	4.025	2.023	1.028
Pal_00007097	0.268	1.252	0.263	1.157	0.722	1.119	2.369	0.269	2.108	1.948	0.834	0.851
Pal_00007120	0.01	0.01	0.01	0.01	0.058	0.01	1.912	3.155	3.991	0.01	0.01	0.01
Pal_00007158	0.01	0.01	0.01	0.01	0.771	0.01	15.376	11.505	10.199	0.727	0.83	0.456
Pal_00007185	1.639	4.407	3.005	6.781	3.894	5.469	7.633	7.196	6.368	13.622	3.688	4.937
Pal_00007186	4.549	2.608	3.779	5.149	3.682	3.737	3.899	5.357	6.708	7.016	4.384	3.965
Pal_00007190	1.903	2.504	0.664	2.433	2.685	2.883	1.905	1.304	1.177	0.01	0.01	0.01
Pal_00007194	0.01	0.119	0.01	0.01	0.01	0.01	0.136	0.438	1.489	0.342	2.273	1.68
Pal_00007195	0.87	0.01	0.01	0.01	0.01	0.01	0.855	0.416	4.204	0.731	1.306	1.06
Pal_00007197	4.528	3.324	5.164	2.572	4.225	6.242	3.82	5.917	4.488	29.58	10.624	8.022
Pal_00007214	0.635	0.231	0.1	1.105	0.737	0.464	0.773	1.315	0.17	2.995	0.983	1.125
Pal_00007231	0.925	0.01	0.631	1.871	2.41	0.498	2.616	1.542	0.01	11.47	2.549	1.548
Pal_00007234	0.693	0.819	1.608	2.278	1.971	3.248	1.894	1.947	3.565	3.52	1.839	2.019
Pal_00007246	0.915	1.05	0.553	0.859	0.521	1.41	1.639	0.832	0.541	2.223	1.831	2.208
Pal_00007279	7.632	12.38	12.394	15.221	14.679	7.65	9.005	9.769	5.868	27.024	20.901	14.846
Pal_00007356	0.628	0.833	2.792	0.01	0.01	0.01	0.174	0.186	0.185	1.075	0.942	1.16
Pal_00007390	1.279	1.606	1.055	0.271	0.372	0.366	0.01	0.087	0.492	0.082	0.229	0.01
Pal_00007391	0.985	0.687	0.209	2.131	2.367	0.89	1.291	0.694	0.946	0.29	0.204	0.387
Pal_00007397	6.431	13.231	3.594	3.85	2.667	6.803	7.495	6.432	1.84	1.128	0.834	1.955
Pal_00007401	2.805	4.186	0.983	3.002	2.293	3.26	1.472	2.449	0.001	0.408	0.458	0.655
Pal_00007444	760.302	117.154	160.852	2413.11	1004.47	611.169	56.662	798.746	1364.23	191.85	120.26	182.224
Pal_00007460	36.664	43.921	31.414	81.31	37.768	24.4	64.107	68.103	74.245	3.909	4.568	2.69
Pal_00007482	16.189	17.437	6.067	4.375	6.145	3.523	8.25	8.921	7.956	5.78	3.577	1.569
Pal_00007544	8.973	7.442	16.219	22.021	13.5	15.476	6.015	11.952	14.24	17.804	12.318	24.677
Pal_00007567	0.748	1.149	0.904	0.651	0.274	0.283	0.113	0.931	0.114	3.024	1.092	0.851
Pal_00007576	3.681	0.875	1.12	1.142	1.749	1.319	2.816	2.495	13.231	1.72	2.348	1.96
Pal_00007608	0.179	0.477	0.551	5.922	2.547	2.311	29.899	76.418	25.658	1.149	0.487	1.239
Pal_00007610	0.717	0.567	0.396	1.048	0.557	0.417	1.218	2.761	1.011	0.716	0.498	0.625
Pal_00007611	5.196	4.357	1.976	21.175	16.964	9.724	3.361	6.809	4.467	6.546	3.15	4.849
Pal_00007617	0.38	0.731	0.269	1.856	1.158	0.849	0.334	0.314	0.111	1.358	0.125	0.353
Pal_00007620	3.161	1.653	0.267	1.919	2.889	1.293	0.766	1.178	0.406	2.333	0.297	0.353
Pal_00007621	20.89	9.007	2.435	35.074	22.653	14.418	4.604	12.983	3.999	18.983	19.844	30.474
Pal_00007710	0.71	0.892	1.098	2.822	2.511	3.227	1.903	3.977	1.957	3.827	4.123	3.545
Pal_00007718	0.222	0.15	0.243	4.262	2.541	1.611	1.314	2.764	0.984	0.543	0.788	0.919
Pal_00007723	0.49	0.197	0.122	2.13	1.664	2.423	1.597	2.353	1.663	3.979	1.254	1.4
Pal_00007729	1.412	1.86	3.276	3.804	3.979	3.427	5.772	6.5	2.593	7.653	4.429	3.42
Pal_00007770	0.01	1.004	0.01	0.01	0.01	0.739	0.01	4.665	0.936	0.555	0.681	0.715
Pal_00007775	1.898	1.953	0.582	1.185	2.316	2.214	4.257	3.043	4.419	2.943	2.288	1.694
Pal_00007811	18.488	19.034	11.494	28.472	20.695	27.352	14.97	20.63	18.283	14.645	18.775	27.546
Pal_00007900	1.719	1.399	0.785	0.392	0.37	0.862	0.385	0.332	0.196	0.94	1.175	0.632
Pal_00008012	23.278	18.138	13.088	10.06	12.614	14.649	7.592	5.506	3.185	9.052	17.581	25.086
Pal_00008015	1.02	1.736	1.724	0.954	0.685	1.333	2.056	0.825	1.665	1.506	2.295	1.72
Pal_00008016	1.09	1.654	1.792	0.662	0.611	1.414	1.127	1.667	1.763	1.377	1.865	1.702
Pal_00008017	1.045	0.975	2.257	0.648	0.923	0.596	0.671	0.76	0.463	1.915	1.513	1.694
Pal_00008030	1.985	1.881	0.76	2.7	1.513	1.341	2.99	6.348	1.204	5.189	3.036	2.278
Pal_00008131	1.627	0.638	0.679	1.349	0.506	0.711	0.9	0.523	0.255	2.525	0.957	1.528
Pal_00008168	1.111	1.041	0.379	1.457	1.273	1.957	4.505	3.793	1.976	0.362	0.276	0.35
Pal_00008169	1.53	1.348	0.727	7.204	4.887	4.768	4.297	6.61	3.035	0.65	0.198	0.339
Pal_00008200	0.719	1.113	0.985	2.667	1.187	1.625	2.213	1.473	1.909	0.926	1.007	0.754
Pal_00008202	0.487	0.765	1.203	2.643	0.754	1.761	0.692	1.356	6.742	0.001	0.095	0.1
Pal_00008276	2.08	1.579	1.376	1.432	1.103	1.731	1.009	0.618	3.333	2.973	2.934	2.278
Pal_00008292	0.53	1.276	1.396	0.397	0.676	1.363	1.125	0.618	1.221	0.632	1.07	1.419
Pal_00008346	4.456	3.463	6.829	8.131	5.097	3.72	4.272	5.554	3.589	18.01	10.212	7.29
Pal_00008393	0.992	1.088	0.737	13.477	17.21	5.362	7.289	12.532	8.141	11.8	5.468	5.985
Pal_00008397	1.303	0.838	0.646	3.103	0.827	1.014	1.473	0.01	0.472	2.378	0.569	1.305
Pal_00008408	0.09	0.211	0.409	1.616	1.697	0.491	1.57	1.4	1.519	0.201	0.176	0.037
Pal_00008482	0.01	0.01	0.01	0.007	0.003	0.01	12.8	8.658	6.799	0.212	0.003	0.087
Pal_00008483	0.01	0.01	0.01	0.01	0.01	0.01	2.983	2.699	1.738	0.01	0.01	0.079
Pal_00008484	0.011	0.01	0.01	0.349	0.125	0.029	29.069	28.804	18.534	0.042	0.02	0.027
Pal_00008501	1.931	1.32	1.584	2.37	0.997	0.704	1.781	1.196	0.661	0.231	0.38	0.44
Pal_00008509	0.01	0.01	0.01	0.057	0.073	0.01	7.952	3.345	5.247	0.003	0.118	0.029
Pal_00008522	0.605	0.555	0.072	1.195	1.038	1.283	0.818	0.589	0.297	1.085	0.744	1.486
Pal_00008547	0.535	0.871	0.879	2.277	1.294	1.882	2.233	2.794	1.393	1.684	0.918	1.181
Pal_00008552	0.445	0.63	0.58	1.626	1.361	0.401	0.92	1.442	0.943	0.295	0.365	0.192
Pal_00008575	5.618	5.172	1.979	5.815	4.21	2.304	5.88	5.546	1.667	7.927	5.579	5.154
Pal_00008577	0.01	0.779	1.345	0.776	0.473	0.186	0.271	0.01	3.486	0.557	0.716	0.01
Pal_00008602	0.699	0.768	1.328	0.815	0.892	0.853	0.818	1.028	1.33	0.968	0.459	0.093
Pal_00008603	0.496	0.526	0.533	0.774	1.029	0.652	0.827	1.019	0.823	1.312	0.506	0.265
Pal_00008611	0.01	0.25	0.01	0.01	0.01	1.528	2.88	0.01	0.01	8.892	3.532	1.714
Pal_00008650	4.82	4.795	3.925	4.697	3.294	2.546	3.084	3.483	1.796	2.267	4.295	6.76
Pal_00008683	0.328	0.371	0.128	0.001	0.866	1.036	0.622	0.14	1.372	0.001	0.144	0.272
Pal_00008710	0.569	0.926	0.298	0.611	0.228	0.169	0.735	2.005	1.877	0.29	0.188	0.116
Pal_00008848	0.302	1.167	0.29	1.106	1.137	1.076	2.237	1.911	2.092	2.138	2.353	1.271
Pal_00008905	5.114	4.233	1.979	2.461	1.748	3.141	1.391	1.245	1.587	1.741	4.596	4.881
Pal_00008906	0.159	0.371	0.359	1.116	0.791	0.917	11.671	45.865	9.973	0.758	0.461	0.521
Pal_00008925	2.83	0.617	0.294	8.598	0.665	0.407	0.257	0.189	0.233	0.139	0.107	0.06
Pal_00008931	1.681	0.711	1.809	0.645	0.244	0.443	0.593	0.584	1.129	0.502	1.01	0.821
Pal_00009027	0.077	0.038	0.211	0.01	0.01	0.01	0.01	0.01	0.01	0.01	2.081	1.82
Pal_00009031	0.01	0.195	0.689	0.867	2.148	0.635	3.486	1.613	3.807	1.667	5.181	3.06
Pal_00009044	22.119	22.657	23.315	12.185	13.626	13.034	7.104	7.498	5.413	9.57	9.777	17.51
Pal_00009080	0.978	0.58	0.649	0.862	0.904	0.835	1.642	1.871	2.031	1.536	1.725	1.498
Pal_00009148	4.992	1.702	1.109	2.405	0.731	1.955	0.695	0.799	1.193	5.513	4.67	2.229
Pal_00009158	34.354	9.322	10.512	76.393	42.646	27.624	2.26	14.911	27.874	8.331	6.941	8.417
Pal_00009168	1.179	0.416	4.237	0.01	0.01	0.01	0.01	0.079	0.292	0.01	0.85	1.492
Pal_00009169	4.846	6.693	4.572	5.754	5.804	5	3.866	3.681	2.93	5.662	6.887	9.625
Pal_00009172	0.857	0.685	2.123	0.161	0.342	0.114	1.717	1.862	2.191	0.765	0.702	0.619
Pal_00009206	0.065	0.01	0.053	1.039	0.482	0.37	1.26	1.153	0.998	0.399	0.311	0.409
Pal_00009213	0.08	0.028	0.048	0.525	0.677	1.223	2.585	1.226	3.193	0.212	0.798	0.726
Pal_00009222	1.045	1.266	0.391	1.025	1.643	1.591	0.643	0.956	0.925	1.575	1.68	1.914
Pal_00009226	1.908	0.844	1.279	1.546	0.797	1.325	1.042	1.426	1.215	1.413	1.424	1.754
Pal_00009233	3.4	4.057	1.858	2.483	1.364	1.203	3.253	2.331	1.923	4.414	4.843	4.732
Pal_00009268	1.871	1.865	0.971	1.156	1.289	1.61	2.643	1.263	1.153	4.886	3.802	2.473
Pal_00009333	0.458	0.385	0.85	0.01	0.01	1.077	0.01	0.825	4.98	0.755	0.01	0.454
Pal_00009364	2.029	1.28	0.641	4.757	2.419	1.87	0.241	0.157	0.026	20.213	5.908	7.603
Pal_00009365	1.745	2.142	1.493	0.641	0.271	0.816	0.104	0.104	0.01	8.164	3.985	4.382
Pal_00009366	0.909	0.937	0.067	0.19	0.661	0.121	0.003	0.003	0.007	1.052	1.089	1.544
Pal_00009367	0.389	0.432	0.185	0.512	0.272	0.224	0.003	0.027	0.083	2.544	0.415	1.114
Pal_00009368	0.361	1.14	0.196	0.286	0.338	0.194	0.007	0.003	0.01	1.666	1.074	0.821
Pal_00009369	1.043	2.088	2.317	0.217	0.696	0.135	0.01	0.01	0.01	1.531	3.639	1.025
Pal_00009380	0.267	0.466	0.427	0.722	1.791	1.235	0.132	0.128	1.615	0.01	0.01	0.215
Pal_00009395	1.843	0.756	0.01	1.99	2.103	3.049	3.647	0.927	0.01	16.798	5.724	3.522
Pal_00009528	1.193	0.728	0.347	2.496	1.814	1.9	2.286	1.852	0.687	2.677	1.461	2.113
Pal_00009719	1.174	0.991	0.904	2.31	2.04	2.952	1.677	2.035	2.6	0.253	0.061	0.231
Pal_00009724	0.264	0.106	0.055	0.848	0.953	0.279	1.002	1.287	2.414	0.001	0.457	0.046
Pal_00009728	0.09	0.809	0.212	0.01	0.081	0.065	0.01	0.01	0.01	2.41	2.257	3.269
Pal_00009730	4.868	4.468	7.257	12.362	8.158	4.46	11.15	15.464	12.951	6.976	4.788	1.687
Pal_00009772	6.075	6.087	3.051	9.052	8.127	8.002	4.565	5.645	3.29	4.044	4.44	6.2
Pal_00009829	1.719	0.827	0.731	0.926	0.542	1.348	1.145	0.691	0.837	0.861	0.671	0.944
Pal_00009888	8.8	13.724	8.371	7.897	3.85	4.705	3.264	2.816	1.142	12.536	10.566	8.427
Pal_00009906	40.662	24.267	40.992	128.405	99.211	73.773	214.659	452.027	272.42	146.093	54.13	40.178
Pal_00010000	3.61	3.859	3.732	10.857	10.161	7.581	27.93	24.553	17.937	20.282	11.4	7.205
Pal_00010012	0.761	0.812	0.646	3.927	3.303	1.548	5.545	5.741	6.7	5.114	3.819	2.294
Pal_00010016	0.805	1.433	0.511	2.782	1.69	1.74	3.208	2.753	0.72	2.965	2.094	1.198
Pal_00010030	0.01	0.039	0.207	0.607	0.306	1.103	0.653	0.483	0.296	0.282	0.471	1.439
Pal_00010041	1.994	4.316	2.572	1.936	2.683	3.493	1.433	2.531	2.077	1.693	2	2.367
Pal_00010071	3.747	4.08	2.164	10.166	8.087	5.114	10.694	8.533	1.419	13.57	4.072	3.44
Pal_00010097	0.01	0.01	0.488	0.01	0.01	0.01	0.726	3.559	0.953	0.196	1.186	0.758
Pal_00010098	0.01	0.01	0.133	0.566	0.01	0.096	1.797	5.097	3.004	0.479	3.024	2.68
Pal_00010104	3.137	2.843	2.137	5.185	1.751	3.924	1.678	2.735	6.671	0.01	5.53	5.694
Pal_00010116	0.01	0.01	0.213	0.01	0.01	0.075	1.06	2.146	2.458	0.08	1.006	0.729
Pal_00010127	0.822	1.556	1.132	2.148	0.521	1.773	2.045	1.852	1.647	3.071	1.416	1.344
Pal_00010171	25.598	24.433	34.379	24.529	18.674	18.956	18.058	23.066	22.529	16.307	24.49	24.985
Pal_00010198	0.575	1.087	2.937	0.486	0.409	0.323	0.012	0.017	0.17	4.08	6.135	4.175
Pal_00010204	7.771	3.499	2.093	11.089	6.812	3.366	14.87	8.045	9.928	0.546	1.668	0.252
Pal_00010237	4.679	3.089	2.034	7.638	4.988	2.679	5.393	1.228	1.611	0.689	0.456	0.282
Pal_00010239	4.747	1.959	1.523	11.283	7.535	5.609	7.043	3.309	2.013	2.795	0.515	0.535
Pal_00010271	3	1.345	4.146	4.345	4.106	1.815	1.361	2.864	1.206	53.101	20.85	17.903
Pal_00010272	0.197	0.001	0.155	0.748	0.333	0.039	0.077	0.345	0.237	2.617	1.276	0.875
Pal_00010316	0.294	0.889	0.344	3.06	1.018	1.36	1.797	3.614	1.198	2.354	2.997	2.862
Pal_00010330	2.11	1.282	1.624	0.197	0.216	0.268	0.058	0.111	0.062	0.396	1.19	0.816
Pal_00010339	6.902	7.158	5.665	4.082	3.644	3.127	2.058	2.244	2.54	2.271	3.127	1.395
Pal_00010340	11.88	24.871	14.405	17.72	47.266	25.934	39.335	41.695	32.478	77.418	38.84	42.261
Pal_00010435	0.405	0.002	0.073	0.001	1.297	1.09	0.59	0.201	0.375	0.216	0.207	0.345
Pal_00010436	2.096	1.362	0.817	1.928	2.117	1.225	1.683	3.571	1.182	1.198	1.666	3.385
Pal_00010437	1.065	1.179	0.542	1.883	1.36	0.821	1.051	0.74	0.71	1.188	0.703	1.441
Pal_00010489	4.429	5.829	3.172	2.956	3.185	3.475	2.203	3.45	3.644	2.079	2.533	4.658
Pal_00010494	0.319	0.01	0.01	0.194	0.01	0.01	1.145	0.169	0.436	2.527	2.046	1.951
Pal_00010502	2.772	4.139	1.659	4.327	4.573	3.067	1.515	2.047	1.372	2.664	2.376	3.576
Pal_00010546	1.128	1.89	1.727	0.383	0.093	1.181	0.274	0.267	0.315	1.751	1.033	1.284
Pal_00010547	0.66	0.359	0.274	0.394	0.48	0.878	1.322	1.179	0.938	0.295	0.372	0.499
Pal_00010549	0.01	0.299	0.542	0.735	0.01	0.309	2.41	2.41	0.703	0.01	0.01	0.01
Pal_00010551	0.156	0.156	0.297	0.799	0.794	0.432	0.882	1.302	2.171	0.583	0.502	0.677
Pal_00010552	1.031	1.03	0.768	1.314	1.304	1.601	0.369	0.542	0.485	0.136	0.736	0.866
Pal_00010554	2.882	2.788	3.344	3.025	2.287	2.134	0.903	2.28	1.475	0.863	1.365	2.324
Pal_00010658	2.053	1.747	2.492	1.406	0.36	0.307	0.271	0.168	0.111	0.862	1.258	0.522
Pal_00010661	2.108	2.211	1.582	2.029	1.355	2.063	2.102	2.059	1.221	4.069	4.733	4.209
Pal_00010662	1.057	0.435	5.794	0.034	0.078	0.254	0.01	0.322	0.01	0.01	0.123	0.153
Pal_00010688	12.961	15.103	34.158	0.976	3.303	2.434	1.303	3.975	1.754	8.708	5.096	12.944
Pal_00010787	0.331	0.362	0.451	0.644	0.692	2.568	1.093	1.569	4.064	0.797	1.788	2.246
Pal_00010796	2.151	1.327	0.435	6.011	4.311	6.104	12.201	9.663	8.009	6.395	6.365	5.61
Pal_00010849	1.335	1.571	0.755	0.917	1.466	1.28	1.932	2.539	0.574	3.472	1.989	1.605
Pal_00010903	4.202	4.036	2.079	0.472	0.544	0.68	2.634	4.284	3.13	2.761	4.385	4.414
Pal_00010906	56.713	57.725	183.035	40.055	28.784	32.665	289.173	219.864	303.2	107.965	132.583	98.503
Pal_00010907	7.276	1.536	5.292	7.855	5.154	7.608	25.317	22.514	23.863	6.488	8.524	7.254
Pal_00010953	13.265	10.219	25.607	12.187	16.193	12.281	17.1	14.582	4.185	31.171	20.233	15.705
Pal_00011031	1.097	1.058	0.797	4.748	2.713	1.65	2.828	3.162	1.397	2.602	3.389	3.173
Pal_00011032	0.371	0.433	0.062	0.447	0.505	0.752	0.699	1.289	0.687	1.281	1.919	1.609
Pal_00011036	0.192	0.247	0.172	1.129	0.728	0.388	0.79	0.682	0.96	0.659	1.168	0.782
Pal_00011039	0.196	0.055	0.099	0.807	0.346	0.326	0.941	0.767	0.01	2.269	2.528	0.953
Pal_00011042	1.242	1.397	0.401	0.259	0.557	2.688	3.662	1.801	1.524	6.624	8.553	7.858
Pal_00011048	0.052	0.01	0.01	0.058	0.01	0.079	0.15	0.06	0.134	2.179	1.71	0.044
Pal_00011052	0.081	0.052	0.066	0.217	0.023	0.123	0.206	0.188	0.107	3.525	1.948	0.307
Pal_00011053	0.033	0.085	0.033	0.158	0.14	0.101	0.053	0.03	0.081	2.6	1.356	0.45
Pal_00011055	0.525	0.58	0.234	1.892	0.927	0.334	0.837	1.374	0.126	0.82	2.09	1.034
Pal_00011064	0.413	0.798	1.64	0.039	0.037	0.01	0.01	0.01	0.038	0.122	3.217	3.187
Pal_00011073	1.811	1.733	2.236	3.342	3.394	4.085	4.897	4.303	3.855	3.961	4.701	6.779
Pal_00011114	0.01	0.01	0.01	0.01	0.01	0.028	0.01	0.01	0.01	0.01	5.668	2.773
Pal_00011129	0.017	0.092	0.032	0.051	0.118	0.01	0.05	0.01	0.017	3.23	1.819	1.769
Pal_00011132	1.019	0.71	0.37	1.723	0.813	1.108	0.192	0.323	0.312	0.155	0.104	0.132
Pal_00011133	1.697	1.256	0.598	3.499	1.498	1.388	0.276	0.092	0.132	0.187	0.589	0.302
Pal_00011138	0.8	1.77	0.674	4.209	3.308	2.684	3.5	3.166	3.536	1.34	1.291	1.46
Pal_00011182	1.143	1.349	1.856	0.252	0.01	0.101	0.01	0.074	0.245	0.01	0.594	0.741
Pal_00011246	1.563	0.987	1.837	0.389	0.188	1.052	0.344	0.164	0.319	0.172	0.87	0.906
Pal_00011264	1.663	1.945	2.139	1.895	1.046	1.458	1.128	1.123	0.854	1.481	2.032	1.845
Pal_00011338	12.609	10.797	19.65	12.4	11.316	10.421	11.275	11.881	10.254	9.279	15.579	17.514
Pal_00011348	5.492	2.289	3.666	0.01	0.01	0.024	0.027	0.003	0.001	0.156	1.88	2.885
Pal_00011425	2.048	1.66	1.203	3.308	3.044	4.119	5.901	4.836	6.918	5.692	5.953	6.576
Pal_00011528	1.973	1.314	1.516	0.01	0.01	0.01	0.01	0.245	0.874	0.698	4.207	3.055
Pal_00011663	5.486	5.17	8.976	7.032	9.671	5.159	3.415	6.017	2.851	6.47	3.492	14.251
Pal_00011669	2.094	3.108	3.881	6.826	5.77	4.151	4.745	14.785	12.811	4.07	2.243	2.676
Pal_00011710	0.774	0.941	0.654	1.193	1.098	0.851	0.378	0.563	0.185	1.059	0.833	1.108
Pal_00011729	9.55	11.317	9.94	13.455	17.65	15.058	9.777	14.49	13.624	15.114	17.117	19.742
Pal_00011781	1.372	0.808	0.543	0.344	1.152	0.848	0.592	0.001	0.439	0.931	0.444	1.493
Pal_00011792	5.582	3.307	1.321	1.373	0.444	0.295	0.751	2.085	0.656	3.431	2.086	1.495
Pal_00011793	0.811	0.526	0.321	0.038	0.033	0.028	0.032	0.01	0.051	1.045	2.823	1.727
Pal_00011819	1.098	1.253	0.859	0.441	0.276	0.789	0.101	0.104	0.003	0.19	0.593	0.473
Pal_00011822	37.972	27.443	19.602	19.362	18.756	29.303	26.71	15.308	12.766	13.803	15.852	5.843
Pal_00011837	2.699	2.503	2.88	9.927	10.765	4.628	2.555	2.748	0.353	1.911	0.947	3.674
Pal_00011846	1.485	1.964	1.087	0.432	1.224	1.651	1.324	1.205	1.129	2.529	2.692	1.792
Pal_00011883	0.719	2.001	0.901	1.055	0.656	0.417	0.544	0.503	0.393	0.085	0.551	0.213
Pal_00011892	5.58	12.084	7.163	9.124	6.453	10.394	3.697	6.78	8.932	1.906	4.424	4.228
Pal_00011908	0.162	0.194	0.085	0.673	0.657	0.598	1.585	1.067	0.956	2.939	1.048	0.65
Pal_00011927	0.744	1.033	0.478	0.475	0.691	0.922	0.714	0.339	0.998	1.611	1.841	1.408
Pal_00011928	0.518	0.474	0.228	0.416	0.65	0.808	1.548	0.501	0.703	3.161	1.839	1.06
Pal_00011929	0.169	0.346	0.051	1.304	1.317	0.975	2.596	2.262	1.562	4.58	1.66	1.081
Pal_00011944	0.734	0.417	0.208	0.73	1.886	0.58	4.095	2.419	2.126	5.292	2.199	1.757
Pal_00011970	0.39	0.282	0.459	1.087	0.78	1.029	1.91	0.46	0.299	2.96	1.688	0.788
Pal_00011976	0.01	0.01	0.01	2.153	1.173	1.079	0.457	2.091	1.082	5.83	4.906	1.268
Pal_00011985	0.906	0.994	0.416	0.662	0.687	1.246	0.827	1.358	1.338	1.339	1.367	1.53
Pal_00012017	3.786	1.56	4.923	0.01	0.01	0.046	0.01	0.01	0.143	0.01	1.04	2.107
Pal_00012063	1.511	1.588	2.189	20.733	22.309	6.643	30.942	29.656	24.028	2.423	0.137	0.326
Pal_00012180	6.817	7.091	7.647	4.041	3.337	4.171	3.232	5.53	3.43	3.313	6.114	9.12
Pal_00012194	9.342	5.743	8.279	4.603	4.003	6.338	6.587	5.107	3.514	4.151	4.974	6.854
Pal_00012244	1.608	1.444	4.129	0.01	0.01	0.01	0.01	0.053	0.01	0.01	0.077	0.05
Pal_00012274	12.293	2.676	2.127	0.406	0.19	0.664	0.105	0.086	0.311	1.138	3.018	3.31
Pal_00012306	20.084	16.926	7.813	17.318	14.486	17.492	5.945	7.942	6.169	6.158	9.801	17.038
Pal_00012430	7.163	4.43	3.16	2.135	1.346	1.682	0.436	0.236	0.144	3.935	2.832	2.589
Pal_00012454	1.031	0.649	1.13	0.223	0.348	0.21	0.073	0.007	0.01	0.137	0.058	0.072
Pal_00012487	1.577	1.99	1.509	0.187	0.24	0.57	0.01	0.01	0.01	0.424	0.943	0.778
Pal_00012509	0.785	0.996	0.493	2.249	2.066	2.287	1.554	1.692	0.95	2.585	2.199	2.066
Pal_00012513	0.801	0.288	0.687	0.443	0.275	0.24	0.147	0.015	0.022	18.396	15.727	12.255
Pal_00012709	14.999	13.12	14.599	7.966	6.458	10.475	4.974	4.177	4.132	5.803	10.207	15.177
Pal_00012721	4.801	3.921	2.695	1.959	0.847	1.329	0.279	0.171	0.443	1.154	0.829	0.426
Pal_00012734	0.972	1.437	1.45	1.223	0.904	1.005	1.713	1.155	1.468	1.115	1.034	0.696
Pal_00012753	14.613	12.197	10.342	18.257	14.817	15.41	7.915	13.317	6.11	6.93	9.264	11.95
Pal_00012797	4.939	4.063	4.51	7.18	5.752	5.283	4.394	9.509	8.102	6.753	5.521	5.52
Pal_00012822	2.256	1.652	2.049	0.549	0.681	1.333	1.141	0.663	0.083	1.316	1.408	2.802
Pal_00012834	0.968	1.184	1.406	0.258	1.106	0.829	1.535	0.435	1.399	1.495	1.267	0.64
Pal_00012855	6.544	11.426	10.673	5.971	6.618	9.014	1.389	10.396	3.981	3.477	3.078	5.541
Pal_00012926	2.16	2.363	3.283	2.157	2.415	2.317	2.897	3.026	2.165	5.335	4.625	2.969
Pal_00012929	0.057	0.01	0.01	1.438	1.443	0.636	3.763	2.821	1.566	0.407	0.059	0.01
Pal_00012936	1.272	2.626	1.039	1.612	3.511	0.11	0.664	1.314	0.01	0.01	0.01	0.01
Pal_00012938	0.58	0.527	0.498	1.027	0.996	1.129	1.107	0.73	1.133	0.698	0.897	0.678
Pal_00012952	1.27	1.886	1.528	7.091	3.302	12.14	4.979	3.802	4.389	8.933	7.665	8.001
Pal_00013020	3.155	1.72	1.58	0.927	0.204	0.215	0.01	0.315	0.01	3.634	1.336	2.23
Pal_00013030	1.22	1.25	0.347	1.637	0.01	0.01	0.961	0.542	0.01	0.01	0.01	0.01
Pal_00013046	16.237	10.813	10.488	29.104	21.773	21.128	39.527	23.468	20.898	25.323	24.671	13.842
Pal_00013106	0.406	0.207	0.01	4.78	4.396	1.018	1.755	3.19	3.923	3.434	2.172	2.862
Pal_00013206	1.722	0.484	0.01	5.836	2.585	4.613	4.69	1.52	0.479	1.533	1.496	3.414
Pal_00013267	0.481	0.402	0.169	0.694	0.72	0.549	0.764	0.45	0.293	0.806	1.449	1.28
Pal_00013290	2.206	0.601	0.758	1.847	1.806	2.797	2.165	0.711	2.086	0.726	0.613	1.497
Pal_00013309	4.414	1.329	3.668	13.529	1.516	8.658	18.862	0.01	6.718	1.728	2.329	2.709
Pal_00013360	0.01	0.01	0.01	0.01	0.01	0.01	1.707	4.281	0.01	0.01	0.579	0.241
Pal_00013362	4.429	2.816	3.012	7.604	3.341	2.437	4.119	8.468	1.24	2.345	0.01	1.825
Pal_00013377	0.277	0.436	0.234	0.225	0.602	1.075	0.254	1.34	0.28	0.399	0.562	0.462
Pal_00013387	0.138	0.138	0.035	0.602	0.435	0.064	1.582	1.729	0.603	0.046	0.01	0.073
Pal_00013396	0.754	0.533	1.115	1.495	2.526	1.425	1.385	1.337	0.948	1.938	1.394	1.189
Pal_00013467	1.369	1.089	1.598	8.255	0.01	2.975	3.406	3.668	9.739	6.646	5.288	4.538
Pal_00013473	0.01	0.01	0.01	1.657	2.225	2.972	1.429	9.717	10.006	0.01	0.649	0.01
Pal_00013492	0.01	0.01	0.092	0.01	0.01	0.01	0.01	0.01	0.01	1.826	2.06	2.313
Pal_00013504	0.548	0.279	0.466	0.052	0.088	0.105	1.149	0.395	0.384	1.188	0.525	0.489
Pal_00013505	0.272	0.01	0.209	0.01	0.078	0.071	0.082	0.09	0.01	2.278	3.018	4.347
Pal_00013512	35.019	10.887	26.943	18.168	17.07	16.279	18.391	15.423	23.113	37.115	20.451	22.032
Pal_00013546	27.667	22.455	20.962	19.127	14.769	23.883	7.041	6.353	5.577	9.291	15.654	27.618
Pal_00013605	0.007	0.01	0.015	0.01	0.021	0.01	0.012	0.01	0.01	0.016	1.423	1.785
Pal_00013687	0.01	0.233	0.042	0.038	0.146	0.01	0.047	0.056	0.01	1.331	1.201	2.256
Pal_00013746	0.115	0.049	0.311	0.1	0.051	0.039	0.01	0.077	0.127	0.096	2.3	2.389
Pal_00013765	1.016	15.547	5.076	4.051	1.784	12.021	0.951	0.496	1.077	0.01	0.336	1.225
Pal_00013781	7.503	11.356	7.005	10.582	14.197	11.63	21.515	21.588	16.595	27.727	18.974	13.793
Pal_00013790	4.938	6.168	5.289	5.299	5.525	3.006	2.835	5.36	4.123	4.358	3.484	4.03
Pal_00013791	2.519	0.532	2.694	2.88	1.877	0.404	1.454	0.728	3.461	0.01	0.161	0.01
Pal_00013799	3.877	4.632	4.058	1.466	2.095	1.076	1.755	1.748	2.204	0.579	0.954	1.091
Pal_00013850	1.447	1.677	1.809	0.73	1.306	0.657	0.541	0.6	0.642	0.864	1.21	1.463
Pal_00013851	1.112	1.642	1.787	0.66	1.262	0.519	2.006	2.447	0.705	0.691	0.765	0.388
Pal_00013875	0.937	2.402	4.076	3.703	0.417	0.407	0.799	0.564	0.678	0.01	0.338	0.01
Pal_00013878	2.186	2.535	2.965	1.316	1.858	1.982	2.524	2.748	0.684	1.439	1.76	1.118
Pal_00013890	1.15	0.999	0.491	4.405	14.853	4.435	1.747	6.544	5.342	19.555	4.678	6.062
Pal_00013919	0.276	0.391	0.935	0.821	0.48	0.404	1.461	1.876	1.171	1.747	1.798	0.163
Pal_00013921	0.404	0.283	0.072	0.263	0.478	1.598	1.781	0.969	2.372	1.612	0.921	0.926
Pal_00013922	0.831	0.606	1.216	1.793	1.954	0.425	1.362	2.074	3.002	0.458	0.848	0.22
Pal_00013928	0.311	0.237	0.309	0.216	1.078	0.24	0.528	0.01	0.61	2.922	0.531	1.22
Pal_00014003	14.264	0.774	0.01	0.01	0.01	0.01	0.01	0.01	0.01	1.175	3.341	6.66
Pal_00014102	0.279	0.448	0.078	0.846	0.499	1.855	0.798	1.351	0.367	0.533	0.179	0.474
Pal_00014104	6.111	1.932	4.371	12.124	6.144	2.513	1.22	0.611	2.302	0.01	0.729	0.931
Pal_00014110	0.137	0.332	0.276	0.595	0.8	0.457	0.233	0.779	1.031	1.578	1.022	0.504
Pal_00014165	0.562	0.028	0.007	2.821	0.01	0.701	0.976	2.462	1.134	0.023	0.007	0.007
Pal_00014201	0.533	0.727	1.087	1.88	1.214	0.717	1.171	1.622	1.306	1.541	1.324	1.26
Pal_00014236	0.362	0.339	0.237	1.1	1.268	0.913	0.26	0.373	0.339	0.909	0.611	0.762
Pal_00014250	1.196	1.479	1.146	1.863	1.837	1.764	1.319	1.696	0.933	1.979	1.963	2.133
Pal_00014251	29.036	27.281	40.816	272.199	189.533	121.185	223.71	340.121	332.998	217.663	128.947	83.016
Pal_00014254	3.125	2.598	3.571	2.159	2.096	1.367	3.112	4.263	6.785	2.853	1.697	0.65
Pal_00014265	3.395	2.573	5.766	3.335	2.114	2.512	1.101	1.802	2.493	1.86	1.571	1.806
Pal_00014298	0.519	0.098	0.409	1.28	0.478	0.615	0.739	1.152	0.934	0.398	0.219	0.688
Pal_00014315	0.73	1.997	0.01	0.293	0.152	0.7	0.696	0.385	0.093	1.195	1.724	0.788
Pal_00014393	3.06	3.761	2.837	6.473	4.866	5.24	3.259	4.22	3.927	4.965	3.949	3.924
Pal_00014395	0.658	0.481	0.186	0.688	0.925	1.07	0.765	0.953	0.822	3.682	1.019	1.249
Pal_00014404	1.647	1.018	2.535	1.838	1.211	0.934	0.751	1.75	0.844	2.188	0.518	1.79
Pal_00014405	1.866	4.231	0.708	0.042	0.01	0.058	0.074	0.01	0.01	0.01	0.01	0.09
Pal_00014414	2.258	1.639	7.902	0.01	0.01	0.01	0.01	0.01	0.01	0.01	0.119	0.173
Pal_00014416	0.593	1.113	4.455	14.806	5.548	3.72	1.538	1.754	3.067	0.01	0.01	0.01
Pal_00014425	1.663	1.532	1.084	1.112	0.997	0.75	2.393	0.205	0.295	2.132	1.569	1.901
Pal_00014428	0.312	0.707	0.49	1.255	1.295	0.802	0.817	0.82	0.702	0.681	0.596	0.425
Pal_00014450	5.607	1.992	7.73	0.01	1.222	1.836	2.972	0.01	0.284	0.401	3.455	2.366
Pal_00014454	2.803	3.265	8.22	2.567	2.911	3.427	2.338	2.945	2.714	3.646	2.946	3.115
Pal_00014464	2.378	1.93	3.248	3.508	2.047	1.296	0.584	0.68	0.341	4.998	2.71	1.583
Pal_00014489	0.66	0.432	0.459	2.203	1.527	1.209	2.213	1.343	1.751	0.358	0.198	0.197
Pal_00014511	0.73	0.286	0.62	0.285	0.222	0.776	0.826	0.102	0.491	0.881	1.423	1.184
Pal_00014525	1.626	1.076	1.469	2.393	1.187	1.835	2.097	1.33	1.847	0.951	1.355	1.121
Pal_00014560	2.576	2.507	8.731	0.738	0.798	0.273	0.456	0.651	0.46	0.047	0.071	0.035
Pal_00014629	2.625	2.985	3.46	3.158	4.279	4.691	3.06	4.121	3.168	5.099	3.403	4.33
Pal_00014637	2.001	1.901	1.608	0.01	0.01	0.039	0.01	0.01	0.01	0.01	0.01	0.01
Pal_00014659	2.612	2.802	5.168	0.909	1.11	1.451	2.786	0.949	1.543	3.416	1.584	2.762
Pal_00014670	2.291	3.065	1.953	0.955	0.714	1.306	1.809	0.6	2.09	1.389	1.188	1.621
Pal_00014671	1.26	1.318	4.808	0.399	0.648	0.632	0.559	0.433	0.083	9.651	7.665	4.923
Pal_00014716	4.043	4.81	1.651	4.348	5.457	5.532	3.098	5.795	2.452	5.045	5.157	5.467
Pal_00014778	31.86	24.65	16.591	31.365	22.657	28.933	19.571	39.682	15.172	26.353	20.102	21.489
Pal_00014845	3	3.444	2.335	1.061	0.557	0.515	0.14	0.01	0.037	0.312	0.459	0.276
Pal_00014847	0.109	1.32	1.107	0.799	1.047	0.694	0.073	0.003	0.003	0.838	0.54	0.488
Pal_00014894	2.434	0.622	2.2	0.876	0.539	2.322	0.234	0.295	1.605	2.318	2.705	3.077
Pal_00014906	0.885	1.347	1.212	1.342	1.025	1.217	2.469	2.385	1.831	2.061	2.326	1.667
Pal_00014930	1.376	1.617	0.882	2.565	1.242	1.585	1.522	2.208	1.493	2.212	1.646	2.013
Pal_00014964	4.1	4.554	2.427	2.978	1.99	1.261	0.021	0.006	0.047	0.572	0.836	0.819
Pal_00015003	2.113	1.388	1.946	0.557	1.352	1.347	2.163	1.491	0.797	2.587	1.145	1.267
Pal_00015008	1.976	5.408	0.626	2.013	1.839	1.735	0.093	0.327	0.533	0.41	0.218	0.769
Pal_00015101	2.923	3.1	5.206	8.133	8.798	4.194	3.716	6.371	4.307	5.39	3.438	4.739
Pal_00015149	3.39	3.103	2.26	1.434	0.947	1.885	0.003	0.062	0.007	1.738	1.291	1.462
Pal_00015153	0.197	0.262	0.108	0.285	0.594	0.658	1.08	0.918	1.245	0.126	0.17	0.226
Pal_00015171	9.201	7.826	11.337	5.933	4.584	2.121	3.287	7.618	15.813	8.13	4.884	3.164
Pal_00015189	2.983	1.826	3.161	1.819	0.982	1.1	0.229	1	1.099	0.255	1.358	0.914
Pal_00015234	0.179	2.981	0.684	0.01	0.01	0.077	0.01	0.092	0.01	0.774	2.598	0.84
Pal_00015285	0.336	0.093	0.741	0.477	0.367	0.261	0.33	0.147	0.095	1.469	1.539	0.511
Pal_00015287	0.889	0.394	1.87	0.987	0.627	0.701	0.839	1.053	0.861	6.691	4.826	2.872
Pal_00015335	1.06	1.362	2.938	1.237	3.956	2.264	0.594	0.851	0.801	4.23	4.24	1.604
Pal_00015359	1.592	1.691	1.801	1.853	2.807	4.614	4.44	3.096	3.336	6.816	3.598	3.838
Pal_00015387	1.133	0.223	1.562	2.889	2.082	3.088	1.593	2.338	3.877	4.207	3.528	3.183
Pal_00015389	2.105	2.329	1.899	11.834	9.191	10.137	5.312	6.628	5.977	4.142	5.995	5.982
Pal_00015393	0.857	1.568	1.406	0.388	0.221	0.33	0.315	0.175	0.216	0.088	0.041	0.036
Pal_00015406	2.24	3.227	5.188	15.558	12.168	8.123	2.653	2.234	2.936	1.084	0.749	0.898
Pal_00015424	0.562	1.165	4.547	0.476	0.667	0.135	0.09	0.405	0.01	0.17	0.1	0.081
Pal_00015449	7.407	5.21	7.436	2.934	4.386	3.926	3.153	4.471	3.143	24.876	12.809	9.25
Pal_00015477	0.951	0.55	0.876	0.468	0.334	0.911	5.451	2.372	2.17	1.905	1.966	2.886
Pal_00015492	0.529	0.484	0.847	9.13	3.633	4.344	4.003	8.213	5.146	2.805	4.91	6.295
Pal_00015511	0.579	0.705	0.479	1.746	1.38	1.554	2.25	2.143	1.009	1.95	1.744	1.041
Pal_00015521	0.299	0.01	0.122	2.055	1.071	1.035	0.791	0.155	0.173	0.288	0.485	0.112
Pal_00015547	3.085	3.36	0.895	5.811	5.288	6.923	6.025	8.849	5.923	3.959	4.887	5.298
Pal_00015573	0.529	0.897	0.976	1.327	0.62	1.759	0.825	0.564	0.943	0.659	0.789	1.073
Pal_00015609	0.803	2.606	2.603	3.688	1.033	2.648	2.35	0.699	2.86	2.939	3.133	2.604
Pal_00015616	17.606	12.254	11.747	1.598	0.861	0.772	0.816	1.222	0.71	2.117	1.759	1.002
Pal_00015628	3.812	3.949	3.389	3.479	1.093	1.814	2.996	1.287	2.386	2.385	2.307	2.748
Pal_00015634	0.158	0.26	0.113	2.035	2.378	2.064	1.135	1.347	1.084	2.439	1.129	1.337
Pal_00015642	2.198	2.881	3.301	10.131	5.106	3.823	11.106	47.236	10.849	1.671	1.861	1.439
Pal_00015655	0.352	0.173	0.249	0.928	0.727	0.78	2.175	1.188	1.437	2.216	1.474	0.851
Pal_00015703	0.173	0.879	0.197	16.268	15.541	9.717	4.512	6.133	5.157	0.664	2.076	1.926
Pal_00015710	3.119	2.029	2.466	1.399	1.431	1.917	1.553	1.365	0.59	0.614	0.631	1.545
Pal_00015723	0.422	0.399	0.252	1.038	1.408	1.407	1.922	0.42	0.835	2.693	1.713	1.229
Pal_00015807	2.153	0.736	1.349	2.302	0.907	6.035	6.719	0.01	1.245	9.009	3.51	3.914
Pal_00015830	0.277	1.016	0.066	2.541	2.061	1.315	1.396	1.352	0.055	0.274	0.607	1.046
Pal_00015851	0.01	6.532	0.01	8.348	3.05	5.608	23.96	35.623	33.504	1.569	2.184	2.843
Pal_00015859	2.278	5.375	7.004	0.827	1.209	2.136	0.01	0.01	0.128	7.126	7.771	10.06
Pal_00015870	3.462	3.084	12.459	1.948	1.555	0.868	0.996	1.086	1.811	0.158	0.07	0.044
Pal_00015911	0.715	0.856	3.066	0.301	0.601	0.168	7.416	33.49	4.26	1.407	2.123	5.097
Pal_00015930	0.513	0.982	0.498	0.897	2.04	1.377	1.932	0.545	0.364	0.753	0.64	1.191
Pal_00015970	0.371	0.625	0.294	1.546	1.482	1.143	1.342	0.676	0.687	0.685	0.81	0.488
Pal_00015992	3.153	1.883	6.56	0.96	1.547	0.899	1.229	0.684	0.612	0.007	0.114	0.01
Pal_00015999	1.226	4.185	5.155	2.708	2.921	4.933	7.633	8.516	9.112	3.596	3.887	4.807
Pal_00016012	1.7	2.292	1.644	3.243	2.584	2.988	1.685	0.271	0.01	0.471	0.31	0.602
Pal_00016045	0.112	0.134	0.129	1.337	1.874	1.635	1.374	2.029	1.819	0.431	0.783	1.144
Pal_00016056	5.786	2.373	15.654	0.796	0.893	2.655	3.484	8.38	0.753	4.648	4.344	4.093
Pal_00016058	1.006	0.344	0.01	0.01	0.286	0.01	0.01	5.424	0.01	1.05	0.833	0.01
Pal_00016072	1.086	0.814	0.234	3.755	2.426	4.42	3.521	11.056	5.097	0.527	1.968	1.461
Pal_00016083	3.669	2.041	1.755	4.164	0.559	3.343	1.986	3.684	1.115	0.414	1.239	1.573
Pal_00016086	2.32	5.854	7.912	2.213	4.281	1.928	3.975	7.268	5.227	3.924	3.421	3.609
Pal_00016113	1.154	1.401	1.258	2.142	1.014	0.254	1.038	3.006	0.641	0.307	0.589	0.369
Pal_00016147	0.148	0.168	0.484	1.184	1.117	1.014	0.248	0.492	1.303	0.568	0.297	0.152
Pal_00016151	0.01	1.096	0.01	0.01	0.01	0.01	0.01	0.01	13.915	0.572	2.409	3.16
Pal_00016165	0.301	0.408	0.236	1.09	0.805	0.743	0.78	0.529	1.465	0.394	0.982	1.145
Pal_00016189	0.01	0.01	0.459	0.01	0.01	0.712	0.01	3.433	11.314	0.01	1.114	2.34
Pal_00016198	0.01	0.01	0.01	0.01	0.01	0.01	2.173	0.861	6.06	0.01	1.325	0.311
Pal_00016199	13.675	6.586	17.388	1.491	0.265	0.382	0.01	3.171	7.662	1.746	1.903	0.989
Pal_00016208	0.01	0.01	0.836	2.419	0.01	0.635	0.452	1.083	4.615	0.514	0.442	0.01
Pal_00016209	0.75	2.602	3.599	0.464	0.887	0.74	0.05	0.01	0.675	3.88	3.058	4.041
Pal_00016210	0.669	0.378	0.27	0.369	0.896	0.63	1.353	1.44	2.136	1.869	1.874	1.633
Pal_00016215	0.96	0.936	1.091	0.697	0.888	1.055	1.162	0.319	0.473	0.98	0.883	1
Pal_00016236	0.115	0.239	0.435	1.045	0.853	0.843	0.613	0.548	0.387	4.2	2.755	2.799
Pal_00016245	0.352	1.105	0.385	0.876	0.484	1.362	1.112	1.443	1.072	2.94	2.62	1.844
Pal_00016250	2.729	1.912	2.465	2.024	2.136	0.9	0.133	0.007	0.091	1.497	1.022	1.296
Pal_00016263	0.554	0.622	0.28	0.702	0.208	0.441	10.934	20.964	12.054	0.597	0.614	1.633
Pal_00016282	1.402	0.01	0.171	2.085	2.965	2.089	0.711	0.178	0.204	8.792	5.504	3.083
Pal_00016284	1.014	0.76	1.25	1.755	1.143	1.55	1.266	2.007	1.335	2.111	1.489	1.747
Pal_00016286	0.348	0.753	1.461	1.947	1.21	2.481	1.469	1.461	0.357	2.366	1.456	1.542
Pal_00016295	0.628	0.46	0.911	0.45	0.573	0.813	1.478	0.72	0.783	3.554	1.494	0.863
Pal_00016318	1.009	1.2	1.361	1.641	1.313	1.911	1.134	0.464	0.783	2.702	1.276	2.054
Pal_00016332	1.945	3.149	2.13	1.52	1.306	0.686	0.384	0.305	0.096	8.331	3.131	2.772
Pal_00016363	0.289	1.027	1.513	1.792	0.808	3.035	1.945	0.812	0.373	2.487	2.554	1.379
Pal_00016381	0.877	0.227	0.305	0.01	0.01	0.022	0.01	0.01	0.01	0.049	2.361	3.577
Pal_00016444	2.021	2.554	3.622	1.71	2.532	2.221	1.55	1.952	1.744	3.474	3.414	3.142
Pal_00016490	21.956	22.017	13.74	7.447	6.02	16.359	6.821	4	6.617	8.301	15.406	26.58
Pal_00016555	1.238	2.086	0.922	0.725	1.662	1.291	0.362	0.774	0.232	0.239	0.227	0.547
Pal_00016567	7.118	14.031	34.174	0.146	0.897	1.161	0.22	0.731	1.03	0.101	1.328	1.551
Pal_00016587	2.495	4.269	2.409	0.802	0.885	0.878	0.465	0.725	1.085	0.157	0.355	0.305
Pal_00016625	1.292	1.59	1.342	1.264	1.499	0.992	1.049	1.09	1.022	0.713	0.361	0.607
Pal_00016634	3.254	3.779	2.304	5.631	5.387	5.275	8.678	7.582	10.443	9.019	16.134	9.88
Pal_00016662	0.025	0.01	0.01	0.35	0.275	0.171	0.333	0.132	0.436	1.506	0.992	1.599
Pal_00016671	0.7	0.751	1.072	2.175	1.322	0.585	1.117	1.694	2.034	0.516	0.55	0.198
Pal_00016675	1.226	2.759	2.529	0.153	0.01	0.113	0.01	0.01	0.126	0.01	0.249	0.01
Pal_00016677	6.824	5.414	5.443	4.513	3.325	3.16	1.273	3.059	2.074	1.437	3.244	4.266
Pal_00016778	0.32	0.424	0.643	0.247	0.225	0.341	1.048	1.871	0.278	1.808	1.056	0.12
Pal_00016787	0.376	0.479	0.137	0.32	0.425	1.242	1.146	0.496	1.392	2.169	2.036	0.492
Pal_00016790	0.384	0.839	0.744	1.778	2.467	1.539	6.487	6.89	4.85	7.043	2.99	2.523
Pal_00016818	1.165	1.545	1.505	5.621	5.552	3.943	10.444	12.534	6.907	16.678	7.849	5.89
Pal_00016863	8.579	8.256	9.972	23.037	17.682	4.104	4.757	9.679	8.892	9.46	2.353	1.461
Pal_00016878	18.269	23.641	16.676	13.13	9.561	11.3	4.175	3.451	5.781	2.435	2.107	2.915
Pal_00016881	0.375	0.227	0.095	9.368	1.818	0.611	3.567	1.687	2.568	2.93	1.123	0.735
Pal_00016885	3.631	4.774	5.874	3.7	6.373	3.302	2.308	3.203	2.006	9.513	6.181	6.515
Pal_00016911	1.116	1.813	5.084	1.187	1.534	0.653	8.341	13.388	5.994	2.171	3.308	2.075
Pal_00016933	0.362	2.637	3.57	7.575	6.927	1.196	5.075	9.939	5.007	7.619	2.054	1.588
Pal_00016939	0.346	0.952	0.436	1.357	2.035	0.886	2.036	1.245	0.381	1.114	1.272	0.636
Pal_00016956	0.69	0.515	0.495	0.939	0.845	0.367	1.638	0.734	1.258	0.856	0.69	0.469
Pal_00016975	1.458	1.605	0.853	1.426	1.051	0.472	0.598	0.568	0.001	0.353	1.021	1.152
Pal_00016995	0.973	1.039	1.002	1.587	2.433	1.691	1.164	0.943	0.801	3.66	2.619	3.028
Pal_00017011	0.155	0.056	0.081	1.902	1.165	0.46	0.618	1.495	1.103	1.082	0.455	0.231
Pal_00017083	7.489	4.168	4.097	1.635	1.855	1.857	0.262	1.853	1.073	0.195	0.355	0.116
Pal_00017105	0.04	0.154	0.001	0.826	0.085	0.32	1.127	0.511	1.232	0.222	0.136	0.215
Pal_00017117	1.008	1.335	1.189	0.847	0.641	0.624	0.01	0.031	0.01	0.794	0.667	0.48
Pal_00017154	17.2	6.255	2.163	0.201	0.01	0.256	0.01	0.01	0.098	0.01	0.222	0.01
Pal_00017172	0.101	0.131	0.238	1.781	1.809	1.106	1.513	1.874	1.686	0.748	0.768	0.791
Pal_00017207	0.356	0.367	0.281	0.547	1.608	0.82	1.242	0.731	0.368	1.415	0.336	0.704
Pal_00017238	0.234	0.315	0.293	0.773	0.797	0.744	1.499	2.229	1.255	0.913	0.491	0.451
Pal_00017247	0.563	0.515	0.579	0.525	0.636	0.438	0.392	1.197	0.56	0.648	1.085	1.11
Pal_00017298	0.182	0.01	0.191	1.37	1.752	1.868	0.605	0.513	0.227	0.597	0.458	0.134
Pal_00017318	0.411	0.336	0.138	3.468	3.29	2.262	19.785	20.819	18.476	1.19	1.349	0.764
Pal_00017324	0.758	0.356	0.217	4.351	2.543	1.129	3.457	6.183	4.727	2.259	1.699	1.488
Pal_00017328	5.8	0.223	0.322	0.027	0.01	0.019	0.107	0.01	0.077	2.973	2.594	2.195
Pal_00017379	1.493	3.049	0.684	2.123	1.59	0.202	0.502	1.076	0.121	0.238	0.192	0.482
Pal_00017400	2.282	1.6	2.076	10.666	7.076	3.352	5.352	10.936	4.439	8.65	5.493	3.037
Pal_00017404	11	11.025	5.932	9.613	7.847	9.454	3.259	3.55	2.436	6.111	7.531	14.41
Pal_00017416	0.01	0.01	1.165	0.01	1.773	5.497	0.584	0.01	1.922	0.01	0.01	0.01
Pal_00017439	6.427	4.822	7.539	5.041	6.112	3.07	2.03	2.515	2.644	3.582	3.849	4.602
Pal_00017517	0.21	0.381	1.038	0.007	0.001	0.31	1.663	0.209	0.001	0.872	0.267	0.715
Pal_00017519	10.076	19.311	6.332	0.762	0.691	0.626	0.112	0.316	0.298	0.157	0.081	0.207
Pal_00017532	1.095	1.266	1.907	0.696	0.478	0.04	0.114	0.341	0.092	2.008	0.641	0.393
Pal_00017561	0.36	0.593	0.872	0.808	1.938	0.928	0.289	0.505	1.065	2.225	1.125	0.793
Pal_00017567	2.02	2.723	1.592	2.695	2.397	1.197	0.743	0.757	0.326	0.01	0.01	0.043
Pal_00017597	0.157	0.156	0.313	1.726	2.319	1.53	0.001	1.435	2.284	3.29	3.377	2.942
Pal_00017602	0.015	0.015	0.015	0.01	0.022	0.014	0.109	1.062	0.01	9.756	5.93	4.582
Pal_00017607	0.01	0.01	0.02	0.037	0.01	0.04	0.022	0.159	0.01	0.357	4.732	7.032
Pal_00017609	0.01	0.043	0.01	0.115	0.272	0.047	0.01	0.48	0.125	0.844	10.108	12.276
Pal_00017612	0.01	0.01	0.01	0.01	0.01	0.01	0.01	0.01	0.01	0.369	7.918	14.289
Pal_00017613	0.007	0.007	0.256	2.543	1.135	1.145	1.337	1.933	0.478	7.615	16.397	21.524
Pal_00017634	0.65	0.249	1.907	0.93	0.776	0.296	1.004	1.04	0.381	0.664	0.493	0.627
Pal_00017636	0.569	0.541	0.943	1.202	1.59	1.267	2.316	1.296	1.119	1.219	0.656	0.522
Pal_00017637	1.521	0.476	8.487	0.01	0.01	0.01	0.01	0.01	0.01	0.01	0.128	0.235
Pal_00017639	15.413	3.448	9.996	0.297	0.397	0.676	0.01	0.069	0.01	0.244	4.34	5.874
Pal_00017645	1.747	0.697	1.257	0.057	0.041	0.217	0.01	0.01	0.01	0.115	0.797	0.78
Pal_00017648	0.082	0.821	1.039	0.367	0.909	0.257	2.007	0.635	0.942	2.287	2.111	1.239
Pal_00017655	0.01	0.01	0.01	0.01	0.01	0.01	0.01	8.536	0.01	0.01	1.35	0.01
Pal_00017656	12.75	8.598	6.85	0.01	0.01	0.318	0.01	0.01	0.01	0.01	0.01	0.01
Pal_00017657	7.016	6.058	4.967	2.386	1.622	8.325	1.446	1.133	3.444	2.035	4.874	7.463
Pal_00017667	0.176	0.134	0.076	2.501	1.627	0.6	1.822	4.509	1.5	0.024	0.01	0.031
Pal_00017704	2.583	1.847	2.721	1.036	1.72	3.014	2.73	2.106	4.159	1.042	3.882	3.147
Pal_00017726	0.119	0.178	0.182	5.073	3.922	2.224	3.276	3.397	2.645	1.74	1.363	1.532
Pal_00017733	5.065	9.758	2.831	7.973	7.434	2.575	3.759	3.544	2.4	13.958	10.263	8.086
Pal_00017780	1.014	2.528	0.838	0.393	1.222	0.564	0.417	0.599	0.102	2.964	2.612	1.853
Pal_00017797	0.001	0.124	0.003	4.101	5.544	2.66	2.998	2.732	8.248	3.54	0.65	2.535
Pal_00017805	2.209	1.19	8.052	0.046	0.554	0.651	0.01	0.226	0.636	0.116	2.166	4.466
Pal_00017833	0.001	0.071	0.025	0.257	0.429	0.984	1.29	1.486	0.595	0.001	0.376	0.001
Pal_00017839	0.01	0.01	0.01	0.01	0.01	0.01	3.485	2.459	0.933	0.01	0.01	0.01
Pal_00017855	0.12	0.069	0.001	1.211	0.669	0.616	1.335	2.228	1.648	0.503	0.001	0.084
Pal_00017858	1.869	4.41	0.247	0.103	0.01	0.052	5.456	12.025	7.332	5.34	0.6	2.064
Pal_00017932	19.993	14.302	17.209	24.996	13.866	12.734	17.93	29.338	10.344	24.572	20.559	15.555
Pal_00017934	1.357	2.355	1.495	2.037	1.613	1.172	1.762	1.298	1.277	5.195	3.118	2.504
Pal_00017936	0.351	0.15	0.173	1.742	1.176	1.117	1.157	0.722	0.593	0.471	0.495	0.525
Pal_00017937	0.001	0.001	0.001	0.001	8.143	0.001	0.001	0.001	0.001	7.403	0.393	0.393
Pal_00017944	0.612	1.105	1.087	1.002	2.103	1.19	5.015	4.281	1.137	5.154	3.063	1.275
Pal_00017958	4.57	4.079	7.512	2.832	2.027	1.135	2.191	3.935	1.802	1.967	1.401	0.907
Pal_00017966	166.122	182.263	126.315	79.356	63.57	30.499	26.564	24.543	21.935	9.133	8.71	3.477
Pal_00017970	0.365	0.434	0.59	1.09	1.274	0.769	0.527	0.24	0.311	0.33	0.287	0.357
Pal_00017971	0.555	0.683	0.377	2.187	1.922	0.907	0.93	0.467	0.433	0.477	0.372	0.565
Pal_00017982	6.063	9.487	5.616	5.057	9.024	6.501	36.047	22.925	27.364	24.59	21.633	23.501
Pal_00017996	1.889	2.804	1.31	1.252	1.502	1.62	4.252	4.009	1.996	5.195	3.836	3.679
Pal_00018006	8.309	9.68	7.896	59.921	34.619	32.755	59.263	78.566	69.557	17.997	17.595	18.615
Pal_00018018	7.51	10.885	2.618	1.347	2.066	1.235	1.74	2.014	1.416	3.865	3.362	1.358
Pal_00018020	0.01	0.138	0.219	0.28	0.01	0.01	0.25	1.495	1.859	0.01	0.01	0.118
Pal_00018031	2.409	1.842	5.665	0.938	1.045	0.67	2.263	1.241	2.67	1.267	1.626	0.949
Pal_00018038	1.134	0.827	1.491	0.209	0.591	0.301	0.01	0.157	0.404	0.201	0.09	0.355
Pal_00018065	4.961	5.737	3.709	1.769	2.244	2.537	1.611	0.659	1.494	1.429	3.159	4.025
Pal_00018090	2.204	1.448	1.986	0.962	0.911	1.234	1.652	0.664	1.255	0.84	1.552	1.454
Pal_00018109	5.388	2.669	2.568	3.59	1.018	2.166	3.313	4.054	1.669	4.467	2.111	3.895
Pal_00018131	2.207	2.637	2.609	3.203	3.784	1.556	1.708	3.116	1.567	2.743	1.635	1.323
Pal_00018300	1.048	0.872	1.98	0.578	0.666	0.575	0.753	0.672	0.432	1.264	1.43	1.517
Pal_00018328	7.947	9.429	8.915	15.9	14.311	12.572	11.774	17.693	11.192	14.457	13.583	16.177
Pal_00018366	25.001	16.439	21.888	5.887	6.856	6.304	2.294	5.922	3.009	13.077	18.814	19.724
Pal_00018437	1.12	0.269	0.704	1.11	0.89	0.945	0.286	0.003	2.76	1.652	0.695	0.376
Pal_00018456	2.861	2.49	3.73	0.235	0.001	0.147	0.001	0.166	0.001	1.197	2.617	3.127
Pal_00018526	3.984	3.288	3.768	1.109	0.488	0.304	8.231	5.928	3.712	18.079	8.044	8.484
Pal_00018530	3.085	2.38	3.294	2.757	5.038	3.742	3.885	4.281	2.757	4.073	4.227	4.187
Pal_00018531	1.164	3.15	2.807	9.931	8.639	8.197	7.792	10.233	3.327	12.459	10.47	9.094
Pal_00018532	0.356	0.001	0.001	0.557	1.267	0.037	0.975	1.209	1.577	8.626	0.246	0.234
Pal_00018540	0.153	0.322	0.405	1.654	2.011	0.275	0.925	2.988	0.001	3.942	3.639	1.862
Pal_00018542	1.084	1.026	0.084	1.16	0.043	0.653	0.373	0.25	0.234	0.286	0.001	0.409
Pal_00018547	0.624	0.001	0.483	2.807	3.745	0.008	1.188	3.363	0.306	0.595	0.001	0.562
Pal_00018571	1.439	2.931	2.588	3.46	5.487	4.473	3.745	1.266	2.509	5.614	5.509	4.254
Pal_00018582	6.919	8.311	2.952	3.297	2.115	2.231	1.118	1.276	1.241	0.922	0.911	0.214
Pal_00018593	4.63	0.527	8.582	3.803	2.385	0.843	0.01	0.01	0.01	2.887	8.549	3.662
Pal_00018597	2.537	3.925	0.791	0.677	0.509	0.711	0.142	0.141	0.595	0.965	1.625	1.098
Pal_00018607	0.59	0.01	0.496	0.541	0.39	0.545	0.943	0.521	0.404	2.966	2.068	1.648
Pal_00018610	0.01	0.01	0.01	1.262	0.553	0.456	1.018	2.564	0.875	0.01	0.01	0.01
Pal_00018627	1.062	1.501	3.038	1.191	1.039	1.347	2.429	1.596	1.628	0.816	3.967	1.663
Pal_00018645	3.836	1.008	8.497	4.758	7.179	3.047	5.579	4.683	3.831	13.27	6.069	13.891
Pal_00018647	0.771	1.673	2.108	0.312	0.656	0.204	0.56	1.704	1.214	0.78	0.749	1.019
Pal_00018667	12.407	9.826	17.053	21.906	10.014	8.896	32.177	41.038	50.607	12.1	14.234	9.954
Pal_00018688	2.849	3.25	2.7	3.526	2.271	3.351	1.463	3.303	1.915	0.932	1.637	2.688
Pal_00018692	5.328	0.01	0.01	10.949	0.01	0.01	3.154	0.01	0.01	9.847	0.01	0.01
Pal_00018693	0.677	0.531	0.12	0.422	0.7	0.379	1.389	1.168	0.264	0.3	0.6	0.441
Pal_00018695	0.198	0.406	0.01	0.394	0.101	0.251	0.533	0.094	0.533	1.198	0.837	1.679
Pal_00018731	5.592	3.634	4.301	5.853	4.701	3.652	4.064	8.218	1.678	4.076	1.705	3.387
Pal_00018743	0.016	0.014	0.048	1.676	1.338	0.255	0.104	0.192	0.037	0.061	0.068	0.076
Pal_00018753	1.818	2.768	1.295	2.158	2.966	1.912	1.996	0.826	0.924	3.93	3.25	4.379
Pal_00018755	0.848	1.082	0.591	0.856	0.524	0.505	0.513	1.931	0.94	0.857	1.307	1.388
Pal_00018760	0.793	0.903	0.721	0.432	1.116	1.331	0.693	0.652	0.175	0.458	0.938	1.026
Pal_00018771	2.232	2.425	2.829	0.712	2.269	4.136	4.469	5.324	14.851	1.07	2.377	2.901
Pal_00018775	10.11	9.245	7.241	33.272	29.001	18.684	24.77	34.065	34.66	32.304	25.851	20.696
Pal_00018796	3.203	1.594	0.54	0.294	0.01	0.231	0.01	0.01	0.175	0.205	0.092	0.01
Pal_00018808	0.236	0.443	0.375	0.034	2.756	0.001	0.768	1.572	0.72	0.001	0.713	0.638
Pal_00018860	0.184	2.646	1.892	0.016	6.728	0.003	0.001	0.058	1.804	0.001	0.001	0.002
Pal_00018864	0.823	0.387	0.277	1.688	1.739	0.813	1.591	0.542	0.872	1.213	0.497	0.626
Pal_00018891	1.33	3.838	3.233	3.802	2.857	2.649	1.247	1.508	2.174	0.951	2.538	3.123
Pal_00018905	21.542	20.37	15.847	40.915	26.605	31.807	19.833	30.352	18.848	29.722	23.372	23.275
Pal_00018918	0.03	0.023	0.222	0.145	0.157	0.054	0.029	0.01	0.01	2.09	2.116	1.877
Pal_00018923	4.219	5.058	2.388	1.589	0.005	1.456	0.834	0.003	1.059	1.942	0.831	3.412
Pal_00018933	4.855	3.424	4.174	22.945	19.569	15.286	12.467	15.633	6.622	12.803	14.444	12.899
Pal_00019044	1.592	0.307	0.515	2.215	0.259	2.575	7.726	0.01	5.284	2.796	1.184	1.379
Pal_00019052	0.643	1.068	0.548	0.482	1.12	0.001	0.42	1.024	1.202	0.741	0.383	0.363
Pal_00019057	0.671	0.447	1.106	1.8	1.86	3.217	0.59	2.058	1.023	2.125	2.786	1.129
Pal_00019065	4.318	3.212	6.22	4.696	4.924	3.532	4.48	6.496	4.306	5.322	5.003	4.245
Pal_00019087	1.725	2.698	2.542	4.994	9.989	7.57	8.661	12.596	9.273	5.074	3.415	3.892
Pal_00019098	0.007	0.007	0.086	0.071	0.01	0.01	0.02	0.01	0.01	2.008	1.787	1.027
Pal_00019104	0.007	0.007	0.012	0.003	0.01	0.01	0.007	0.01	0.01	0.725	1.255	1.199
Pal_00019107	0.084	0.021	0.094	1.185	0.563	0.531	0.357	0.294	0.597	1.379	3.022	2.427
Pal_00019112	0.813	0.015	0.148	0.097	0.042	0.01	0.072	0.171	0.038	4.3	6.286	5.013
Pal_00019114	0.82	0.134	1.166	0.203	0.01	0.01	0.01	0.01	0.01	7.131	12.949	15.1
Pal_00019122	0.305	0.111	0.007	0.01	0.01	0.01	0.007	0.01	0.01	0.001	4.862	6.82
Pal_00019127	0.01	0.01	0.548	0.01	0.01	0.01	0.01	0.01	0.01	0.01	3.736	1.806
Pal_00019130	0.486	0.327	0.094	0.197	0.172	0.315	0.099	1.041	1.074	1.014	2.062	1.7
Pal_00019137	0.085	0.01	0.141	0.01	0.01	0.042	0.01	0.01	0.01	2.475	2.401	2.429
Pal_00019142	9.235	9.322	6.867	17.595	10.73	15.491	10.939	11.809	5.745	16.503	12.898	13.272
Pal_00019166	5.108	5.623	4.539	9.274	8.553	8.052	5.975	11.68	6.523	8.191	9.177	9.237
Pal_00019170	0.271	0.172	0.053	2.251	0.556	0.294	1.23	0.645	1.692	1.318	0.763	0.387
Pal_00019182	1.641	1.043	1.744	1.262	1.035	1.293	0.91	1.317	0.659	0.673	1.164	1.074
Pal_00019195	1.303	1.561	0.744	3.85	2.321	4.421	1.092	1.921	0.898	1.594	1.704	3.756
Pal_00019199	3.356	3.358	0.332	1.076	0.274	0.782	4.007	9.523	3.201	0.293	0.097	0.524
Pal_00019208	1.962	3.716	3.015	2.92	3.885	2.487	0.899	1.594	1.611	0.497	0.86	1.104
Pal_00019210	7.843	6.886	5.056	8.569	4.664	5.986	1.339	1.675	1.417	0.23	0.842	0.716
Pal_00019232	0.871	1.301	0.77	7.653	3.637	3.084	4.198	3.366	1.794	2.326	2.174	4.169
Pal_00019420	29.509	27.125	17.664	50.024	62.525	46.364	40.177	44.963	35.358	31.631	36.017	45.469
Pal_00019452	0.517	0.948	0.889	1.372	0.966	0.827	1.437	0.847	0.229	1.524	1.944	1.519
Pal_00019494	1.386	0.553	0.971	0.659	1.586	0.823	1.184	1.777	1.385	1.278	0.378	0.746
Pal_00019495	8.406	13.775	6.866	6.688	6.53	9.024	11.295	11.256	5.255	8.697	8.511	6.271
Pal_00019496	0.646	0.213	0.01	0.52	0.258	0.231	0.482	2.9	0.01	0.262	2.173	1.797
Pal_00019541	0.01	0.01	1.559	9.049	4.033	3.143	0.894	1.446	1.983	0.592	0.336	1.345
Pal_00019594	0.391	0.198	0.353	0.637	0.442	0.367	0.38	0.512	0.719	1.809	1.078	0.88
Pal_00019612	0.312	0.814	0.476	0.608	1.594	0.788	1.681	1.099	0.884	1.09	0.403	1.321
Pal_00019627	10.713	16.593	10.67	9.719	11.518	22.488	27.645	19.34	12.502	52.461	24.153	36.376
Pal_00019637	1.201	0.611	0.196	1.443	1.098	0.467	2.226	3.692	1.852	0.444	0.346	0.582
Pal_00019690	10.238	10.14	12.588	12.186	15.761	10.517	9.98	9.752	6.425	37.296	36.436	27.525
Pal_00019707	0.01	0.01	0.01	0.01	0.01	0.01	0.01	0.01	0.01	0.001	1.447	1.223
Pal_00019717	0.01	0.01	0.01	0.01	0.01	0.01	0.01	0.01	0.01	0.082	1.837	3.836
Pal_00019725	1.25	4.42	1.016	1.276	1.693	0.967	2.69	0.311	2.735	0.503	1.12	0.929
Pal_00019727	0.663	2.05	1.276	0.193	0.14	0.119	0.101	0.376	0.145	0.055	0.239	0.482
Pal_00019759	1.072	0.601	0.821	0.137	0.351	0.483	1.412	2.063	2.209	0.944	1.251	2.34
Pal_00019847	0.131	0.208	0.01	0.953	2.261	1.484	2.295	5.056	2.062	2.504	0.808	0.966
Pal_00019848	1.198	1.414	0.877	0.552	0.719	0.328	0.448	0.866	1.055	0.214	0.445	0.403
Pal_00019856	1	3.057	1.012	0.814	2.876	0.719	0.539	0.929	0.777	0.797	1.086	0.284
Pal_00019870	1.175	4.832	5.012	4.484	7.267	6.419	3.935	8.581	4.496	6.917	9.185	7.9
Pal_00019874	0.247	1.066	1.079	0.23	0.01	0.738	0.421	0.943	0.205	0.708	3.174	0.373
Pal_00019881	0.402	1.019	0.686	0.775	1.091	0.614	2.575	1.663	1.173	5.269	4.531	2.317
Pal_00019930	1.737	2.634	1.097	1.852	1.762	0.993	1.108	1.229	2.331	0.706	0.562	0.195
Pal_00019979	1.437	0.29	0.562	0.161	0.104	0.118	0.001	0.001	0.156	0.609	1.057	0.946
Pal_00019981	3.835	1.336	4.595	0.328	0.473	0.51	0.2	0.724	0.571	2.771	3.593	2.435
Pal_00019988	29.792	19.389	11.5	16.292	16.005	8.949	29.689	31.978	32.32	21.918	33.141	18.686
Pal_00020032	0.456	0.222	0.346	0.726	0.211	0.557	0.881	0.589	1.293	0.505	1.292	0.838
Pal_00020071	0.363	0.937	0.246	0.526	0.736	1.079	2.169	2.302	0.517	1.74	1.337	1.447
Pal_00020081	8.85	6.792	4.215	11.234	10.299	5.381	18.938	15.368	5.381	17.257	4.663	18.651
Pal_00020097	0.782	0.879	0.385	2.245	1.906	1.354	0.721	1.347	0.588	0.874	0.297	0.823
Pal_00020117	0.01	0.01	0.01	0.01	0.01	0.01	0.01	0.01	0.01	0.01	3.059	7.322
Pal_00020144	1.14	0.637	0.738	4.504	3.416	0.495	2.223	6.227	1.718	0.043	0.01	0.01
Pal_00020213	0.717	0.639	0.178	0.28	0.568	1.219	1.368	1.066	1.37	0.329	0.404	0.832
Pal_00020331	2.333	3.277	3.291	3.751	5.238	3.738	3.682	4.13	4.14	9.63	5.638	5.552
Pal_00020363	16.675	8.908	18.984	13.623	11.042	6.325	15.471	13.372	17.102	12.678	10.34	4.345
Pal_00020465	1.815	2.204	1.442	1.811	2.197	1.762	1.139	1.369	0.926	2.671	2.033	1.721
Pal_00020528	1.276	1.045	1.512	2.223	2.678	2.803	1.46	2.153	1.669	3.158	2.051	2.328
Pal_00020539	0.173	0.307	1.737	4.837	1.668	0.785	0.224	0.37	0.01	0.01	0.01	0.01
Pal_00020541	24.21	29.197	18.31	48.059	36.801	26.096	34.136	45.612	15.884	61.501	42.503	73.648
Pal_00020595	0.748	0.856	0.917	1.179	0.659	1.109	0.178	0.215	0.402	0.638	0.509	0.568
Pal_00020605	0.64	0.2	0.882	0.379	0.684	0.506	0.612	0.744	0.001	1.086	0.835	1.415
Pal_00020610	0.395	0.375	0.246	0.096	0.226	0.544	0.745	1.051	0.314	1.238	0.865	0.757
Pal_00020638	2.647	1.166	1.377	2.356	0.884	3.093	4.82	4.571	1.92	22.633	10.272	7.891
Pal_00020680	5.676	1.543	2.437	7.54	6.065	4.368	3.111	6.465	6.368	10.219	2.901	4.351
Pal_00020684	4.909	3.564	3.792	6.857	6.68	11.616	13.417	4.322	28.988	12.977	12.475	6.306
Pal_00020689	2.069	0.331	1.408	0.995	0.954	0.01	0.01	0.417	7.503	0.442	0.343	0.336
Pal_00020693	3.109	0.79	0.358	0.939	1.055	1.133	0.762	0.01	2.914	1.003	1.156	0.239
Pal_00020741	4.938	6.673	4.523	1.27	1.723	1.969	0.526	0.605	0.35	0.372	0.608	0.933
Pal_00020803	4.245	3.988	1.192	11.03	8.598	10.41	23.14	11.722	12.193	22.224	18.119	9.332
Pal_00020804	1.583	1.729	1.017	2.037	1.664	3.987	4.106	2.719	1.056	3.329	3.013	2.452
Pal_00020805	0.387	0.304	0.214	2.54	2.159	2.417	4.317	3.405	1.501	3.659	4.304	2.781
Pal_00020806	0.949	1.225	0.348	0.848	1.298	2.112	5.615	2.393	0.287	1.093	3.863	1.725
Pal_00020823	4.293	4.298	2.323	10.698	7.937	6.622	2.881	6.231	4.664	3.916	1.569	5.785
Pal_00020824	4.027	3.498	1.022	2.036	3.208	3.176	1.755	0.694	1.752	3.05	2.305	4.636
Pal_00020825	1.775	1.407	3.707	0.925	0.963	1.022	0.523	0.681	1.571	0.601	0.892	0.864
Pal_00020836	16.214	10.499	14.711	0.335	2.13	1.993	0.175	0.77	1.705	0.375	7.686	9.178
Pal_00020844	0.177	0.692	0.003	0.71	1.077	0.418	2.101	1.113	3.47	0.009	0.282	0.234
Pal_00020845	1.76	1.142	0.302	2.877	2.912	2.195	3.878	2.87	0.876	2.124	3.499	5.05
Pal_00020848	1.573	2.08	2.506	2.094	4.052	2.25	1.736	2.564	2.064	2.283	2.345	2.386
Pal_00020870	5.506	5.074	4.581	8.013	7.281	8.216	4.73	5.864	4.132	7.537	9.653	12.215
Pal_00020871	14.744	16.229	14.916	24.219	24.385	26.837	14.398	18.7	10.826	25.575	34.254	37.278
Pal_00020911	8.091	6.146	4.246	41.26	27.578	12.437	65.622	132.152	72.901	24.816	24.137	18.333
Pal_00020962	3.649	2.985	4.95	15.957	9.4	11.557	10.675	16.605	15.57	6.06	7.256	10.754
Pal_00020992	10.89	5.41	11.168	0.977	0.633	2.279	6.079	2.684	0.536	12.377	6.614	6.856
Pal_00021002	1.356	1.412	0.341	0.936	0.925	0.676	2.101	1.723	1.802	2.92	1.742	0.81
Pal_00021019	1.523	0.819	0.352	0.943	1.133	1.335	0.427	0.536	0.114	1.39	1.754	0.916
Pal_00021109	4.656	4.679	8.721	0.177	0.291	0.539	0.01	0.01	0.745	0.01	0.402	0.296
Pal_00021112	1.132	1.187	0.832	2.504	1.828	0.688	18.354	15.926	14.115	3.704	1.856	0.955
Pal_00021118	14.29	11.714	1.849	4.684	0.001	5.261	1.166	0.001	2.479	1.852	3.059	13.843
Pal_00021175	2.193	4.02	1.558	3.174	2.508	3.288	5.265	2.779	3.097	5.449	2.648	3.3
Pal_00021218	2.292	3.481	1.134	2.909	3.821	3.508	3.322	2.821	2.265	5.189	3.447	4.376
Pal_00021267	0.43	0.602	0.77	0.919	1.283	0.885	2.495	2.039	1.897	1.197	0.608	0.662
Pal_00021337	0.603	0.363	0.56	1.936	1.594	0.903	1.768	2.451	1.629	1.048	1.502	0.829
Pal_00021343	0.803	0.518	0.655	2.293	1.1	0.859	1.586	1.463	1.249	1.199	0.803	0.642
Pal_00021356	1.728	15.035	1.343	18.658	15.819	15.098	3.183	11.4	0.473	3.962	1.464	2.898
Pal_00021363	1.249	1.602	1.079	1.417	0.823	2.157	1.521	1.603	1.256	2.803	2.521	2.549
Pal_00021364	1.721	0.455	0.87	4.27	0.383	2.874	2.469	2.069	1.392	4.047	4.538	4.377
Pal_00021390	0.758	1.07	0.463	0.759	2.109	1.852	0.382	0.643	0.117	0.181	1.282	1.784
Pal_00021480	0.235	0.381	0.223	1.076	0.352	0.659	1.007	0.472	0.647	0.678	0.445	0.369
Pal_00021493	0.346	0.379	0.187	0.773	0.634	1.024	1.125	0.355	0.962	1.06	1.053	0.906
Pal_00021494	0.18	0.265	0.112	0.401	0.229	0.594	1.03	1.306	0.632	0.678	0.926	0.297
Pal_00021502	77.898	83.679	67.76	106.916	98.077	85.536	43.361	28.726	21.763	89.659	49.507	72.626
Pal_00021515	0.641	2.221	0.306	1.233	1.003	2.23	4.684	8.612	9.815	3.192	2.589	2.815
Pal_00021535	2.109	3.823	3.067	8.342	8.511	10.252	3.117	13.402	0.612	2.095	2.546	1.333
Pal_00021540	0.408	0.533	0.256	1.909	1.446	0.759	0.977	2.183	2.032	0.702	0.371	0.498
Pal_00021542	0.225	0.399	0.617	0.246	0.842	0.631	0.445	0.656	0.441	1.053	1.2	1.086
Pal_00021545	0.868	1.296	1.414	0.704	0.531	0.879	0.75	0.68	0.751	0.991	0.681	1.041
Pal_00021588	0.194	0.01	0.209	0.231	0.714	1.625	0.01	0.513	3.907	0.244	0.01	0.371
Pal_00021592	0.01	0.334	0.686	0.01	0.59	1.326	0.818	0.866	6.942	0.442	0.01	1.363
Pal_00021593	0.603	1.375	0.271	0.489	0.221	0.911	1.206	0.51	1.275	0.625	1.624	1.431
Pal_00021600	3.436	1.744	0.79	2.031	1.464	3.354	5.766	3.82	9.796	6.664	3.998	0.916
Pal_00021603	0.831	1.128	0.966	0.01	0.641	0.627	0.594	0.01	2.382	0.539	0.2	0.746
Pal_00021612	0.566	0.471	0.461	0.387	0.187	0.634	1.231	1.127	2.901	0.355	0.807	0.561
Pal_00021676	0.293	0.923	0.621	0.539	0.697	0.9	0.868	0.274	0.859	0.834	1.396	1.032
Pal_00021714	0.262	0.495	0.396	1.271	0.838	1.049	1.922	0.74	0.865	0.514	0.933	0.618
Pal_00021784	0.177	0.454	0.191	1.788	1.286	1.803	2.422	1.926	1.851	3.163	2.053	0.943
Pal_00021790	0.766	0.662	0.643	4.396	2.827	1.105	2.769	7.994	1.609	1.765	1.054	0.625
Pal_00021836	3.671	5.974	10.396	2.301	1.319	2.632	14.42	6.969	14.055	5.847	8.548	6.027
Pal_00021843	9.751	7.703	4.371	9.872	10.169	7.36	6.375	6.976	2.811	9.363	11.165	13.2
Pal_00021894	2.161	2.091	3.452	2.511	3.912	3.068	3.62	4.558	4.06	16.022	11.874	9.23
Pal_00021931	2.233	2.503	2.175	1.098	1.027	0.88	1.694	1.471	1.269	2.338	2.222	1.35
Pal_00021966	3.109	2.365	6.232	4.769	2.045	2.652	0.686	0.492	0.525	0.096	0.163	0.383
Pal_00021972	0.865	0.995	0.545	2.332	2.7	1.746	2.058	3.152	1.155	4.124	3.018	2.316
Pal_00021995	1.162	0.888	1.03	0.487	0.096	0.063	0.354	0.094	0.2	0.122	0.007	0.022
Pal_00021997	1.453	1.858	2.055	4.82	6.768	5.293	2.407	2.605	1.514	2.373	3.094	2.799
Pal_00022036	3.312	3.332	4.366	7.142	14.097	10.313	4.517	16.708	3.98	14.018	2.953	7.384
Pal_00022080	0.625	0.954	0.609	0.963	1.501	1.452	1.86	2.123	1.394	2.631	1.849	2.096
Pal_00022081	0.187	0.01	0.01	0.574	0.162	0.155	0.625	2.255	1.139	0.397	0.084	0.154
Pal_00022100	0.01	0.259	0.562	2.418	0.01	0.598	1.435	0.401	3.368	0.755	0.59	0.784
Pal_00022105	1.037	2.28	2.064	3.077	4.09	4.424	2.674	1.194	0.198	5.179	2.869	5.047
Pal_00022107	0.661	0.467	0.309	0.934	0.862	0.567	0.745	0.64	0.293	1.043	0.662	1.027
Pal_00022172	5.679	3.016	4.204	0.163	0.069	0.993	0.048	0.107	0.214	0.28	0.245	0.68
Pal_00022174	4.458	3.312	2.123	0.524	0.886	1.061	1.219	0.803	0.281	5.085	1.859	2.95
Pal_00022175	0.708	1.031	0.516	0.629	0.28	0.751	0.888	0.704	0.159	0.791	0.843	1.307
Pal_00022179	0.32	0.165	0.133	0.623	0.533	0.605	2.506	0.849	0.747	3.645	1.984	1.072
Pal_00022180	0.217	0.097	0.14	0.87	0.737	0.408	3.462	1.639	1.027	3.543	3.152	1.588
Pal_00022189	18.429	10.084	10.346	19.833	13.049	9.236	32.127	30.138	31.11	24.627	24.938	14.297
Pal_00022191	0.01	0.291	0.641	0.51	0.01	0.222	0.01	0.482	0.01	3.385	1.851	6.148
Pal_00022199	4.911	2.656	2.363	4.666	6.693	5.543	0.962	1.883	0.158	1.598	6.48	4.725
Pal_00022220	1.061	0.824	0.484	0.947	0.616	0.851	1.036	1.193	1.401	1.643	0.932	1.282
Pal_00022221	0.712	1.205	2.977	0.574	0.472	1.612	1.144	0.417	1.224	0.718	0.93	0.623
Pal_00022225	18.499	20.05	5.234	17.475	19.466	16.514	4.714	3.779	2.396	6.179	10.06	25.352
Pal_00022269	0.53	1.042	0.326	0.279	0.363	0.798	0.7	0.919	0.502	1.668	1.649	1.101
Pal_00022297	34.175	22.273	14.681	11.968	5.505	6.201	7.922	7.864	4.304	25.515	25.643	54.322
Pal_00022316	3.516	1.77	2.924	1.83	0.343	1.268	1.61	0.742	1.853	1.332	1.112	0.643
Pal_00022317	5.431	1.401	3.288	2.134	0.317	0.598	1.762	1.757	1.795	2.319	3.13	0.17
Pal_00022331	11.191	11.21	7.075	10.223	9.023	7.89	6.413	6.803	6.314	7.822	7.675	9.004
Pal_00022340	8.752	7.842	5.508	2.628	4.861	5.401	2.924	1.042	1.883	10.625	12.473	4.806
Pal_00022350	1.081	1.71	0.365	1.17	1.184	1.021	1.683	1.124	1.25	1.736	1.632	0.952
Pal_00022365	2.389	6.655	2.329	10.35	12.234	12.856	20.651	19.406	23.791	14.587	11.779	7.329
Pal_00022392	0.586	0.637	0.364	1.99	1.362	1.517	1.118	1.319	0.941	1.263	1.304	1.509
Pal_00022457	0.312	0.273	0.203	0.203	0.068	0.526	2.002	1.18	3.65	0.623	0.495	0.589
Pal_00022460	5.129	1.441	0.835	1.589	1.386	0.01	3.994	1.09	0.116	0.39	0.224	0.772
Pal_00022461	0.272	0.154	0.135	0.263	0.11	0.443	1.227	0.549	1.948	0.511	0.576	0.419
Pal_00022470	2.089	2.443	1.144	2.268	0.367	1.589	4.616	7.473	3.653	19.807	17.817	11.437
Pal_00022474	0.297	1.58	2.159	5.523	3.997	3.695	9.046	6.962	1.417	6.852	2.075	4.028
Pal_00022490	1.906	0.709	1.692	1.058	0.442	0.896	1.431	0.962	3.374	0.671	1.043	0.53
Pal_00022493	2.195	1.374	1.649	2.314	0.01	1.846	0.885	0.01	6.719	1.38	2.494	0.951
Pal_00022533	3.043	3.406	2.389	0.72	1.733	1.24	0.573	1.416	1.012	1.227	1.119	1.777
Pal_00022534	0.78	0.601	0.977	1.802	1.86	1.433	0.71	1.219	0.704	0.748	0.868	1.47
Pal_00022546	0.012	0.01	0.027	0.594	0.798	0.987	1.784	1.081	1.511	0.101	0.477	0.472
Pal_00022582	0.155	0.194	0.272	0.431	0.51	1.302	1.244	0.339	0.46	0.506	0.301	0.21
Pal_00022589	1.015	0.409	1.146	0.196	0.277	1.185	0.784	0.344	2.74	0.871	0.154	0.01
Pal_00022590	1.459	0.947	0.563	0.829	0.398	0.856	0.655	0.233	2.396	2.46	0.965	0.975
Pal_00022591	0.84	0.789	0.599	1.252	0.496	0.376	0.723	0.108	0.53	1.714	1.577	2.159
Pal_00022609	2.679	0.803	1.578	196.241	99.955	44.831	50.611	83.855	108.552	6.657	6.201	13.193
Pal_00022620	1.706	1.193	1.701	3.08	2.454	1.305	2.75	2.35	1.378	1.333	1.478	1.302
Pal_00022632	8.078	1.766	5.85	3.562	2.606	4.416	8.214	3.136	7.785	3.6	3.636	1.707
Pal_00022700	68.873	84.263	24.779	10.776	6.193	8.804	14.845	21.255	14.232	22.695	11.033	13.901
Pal_00022748	4.205	4.497	3.953	5.277	5.655	6.92	7.016	6.406	7.37	0.825	1.251	1.955
Pal_00022828	0.069	0.083	0.103	0.474	2.071	1.135	0.806	1.383	0.922	0.001	0.279	0.119
Pal_00022865	0.01	0.01	0.023	1.415	1.506	0.936	0.24	0.388	0.202	0.029	0.074	0.04
Pal_00022883	2.815	2.086	3.248	11.791	6.769	5.945	5.469	10.972	9.035	5.551	6.509	6.131
Pal_00022893	7.545	8.324	6.47	26.383	28.157	13.093	8.222	14.599	10.674	15.048	7.434	10.546
Pal_00022944	0.741	0.788	0.772	1.141	0.486	0.5	1.396	0.183	0.58	0.523	0.847	0.972
Pal_00022967	0.207	0.171	0.278	0.456	0.293	0.318	2.294	0.806	0.678	1.477	1.204	0.452
Pal_00022987	0.01	0.01	0.069	0.01	0.01	0.163	0.906	1.451	1.839	0.01	0.073	0.112
Pal_00023082	2.233	2.768	2.393	4.548	5.165	4.929	2.548	3.286	2.752	2.137	3.252	2.707
Pal_00023085	1.197	1.083	2.272	0.1	0.149	0.49	0.094	0.375	0.565	0.229	0.509	0.652
Pal_00023086	0.757	0.772	1.227	0.32	0.366	0.949	2.181	0.716	1.085	1.765	1.192	1.171
Pal_00023110	2.65	2.992	3.206	14.564	8.175	3.906	10.235	13.423	9.202	3.583	4.552	1.857
Pal_00023143	17.083	8.806	19.04	168.258	95.533	80.732	155.287	244.411	194.369	72.419	68.778	66.184
Pal_00023144	13.649	6.828	12.465	44.108	33.964	34.809	41.996	42.703	40.263	33.839	36.68	41.611
Pal_00023222	1.546	1.651	1.967	0.283	0.112	0.059	0.064	0.01	0.01	0.541	1.291	1.813
Pal_00023244	0.945	0.312	0.944	2.298	1.219	0.963	1.01	1.502	1.604	0.989	1.276	0.911
Pal_00023303	0.558	0.087	0.278	2.993	3.978	1.513	0.958	0.947	0.041	2.876	1.791	2.386
Pal_00023342	0.001	0.28	1.218	0.509	1.091	0.963	0.192	0.217	1.357	1.108	0.392	0.56
Pal_00023372	6.848	1.651	1.152	1.46	1.05	1.139	1.082	0.224	2.422	2.068	2.617	1.17
Pal_00023393	63.863	11.613	19.378	0.01	0.01	0.01	0.01	0.01	0.01	0.01	0.069	0.044
Pal_00023476	0.712	2.161	2.6	0.669	0.68	1.706	0.728	0.994	1.252	2.036	3.047	2.909
Pal_00023513	3.473	3.572	3.112	5.483	2.885	1.576	18.807	5.568	2.157	9.856	5.547	5.932
Pal_00023514	0.097	0.337	0.16	1.063	0.978	0.769	0.741	1.583	0.362	1.764	0.809	1.395
Pal_00023528	10.41	8.559	16.625	22.716	7.87	20.395	0.464	10.428	16.805	8.785	6.126	10.131
Pal_00023530	0.17	0.11	0.461	0.995	1.06	0.648	1.348	1.434	1.286	2.642	1.879	1.28
Pal_00023648	3.581	5.485	9.651	5.954	3.817	6.077	8.615	14.493	10.181	7.312	9.252	3.926
Pal_00023651	0.37	0.45	0.318	0.654	0.248	0.441	0.793	1.534	0.344	0.961	1.171	1.348
Pal_00023652	0.125	0.234	0.021	1.733	0.001	0.286	0.257	0.618	0.703	1.903	0.001	0.001
Pal_00023674	5.611	4.237	1.569	7.304	4.071	3.683	4.382	3.268	2.1	1.834	2.116	2.364
Pal_00023684	1.702	0.487	1.679	38.497	18.405	8.099	23.701	54.681	36.539	5.602	4.154	4.594
Pal_00023724	10.567	11.43	9.145	7.929	11.889	13.639	9.586	11.954	7.504	16.412	13.504	9.837
Pal_00023753	11.487	8.541	11.274	5.833	1.879	7.522	4.023	1.18	3.522	10.27	13.102	2.963
Pal_00023802	0.722	1.092	1.199	1.882	1.573	2.456	2.781	1.681	1.385	2.568	2.62	2.571
Pal_00023815	6.852	5.105	4.09	11.751	5.872	9.625	20.193	17.282	9.529	10.364	6.171	7.847
Pal_00023856	0.38	1.577	0.623	0.975	0.869	0.527	1.783	1.484	1.145	2.099	2.127	1.228
Pal_00023890	0.01	0.445	0.01	4.043	6.276	3.089	8.134	10.234	18.13	3.318	1.095	2.089
Pal_00023891	0.01	0.083	0.01	1.399	0.764	0.773	2.971	2.806	5.575	0.999	0.899	0.417
Pal_00023924	4.22	1.883	3.529	3.15	3.913	4.027	2.157	3.509	1.24	5.877	4.322	6.71
Pal_00023931	6.141	4.212	3.19	3.84	2.579	2.835	1.66	1.097	0.01	8.694	6.284	6.21
Pal_00023982	5.389	2.017	1.192	1.662	1.031	2.535	5.741	1.38	0.724	0.01	6.29	1.825
Pal_00024058	12.79	11.33	11.811	8.575	11.435	9.301	22.578	22.287	26.94	21.546	20.179	17.309
Pal_00024066	0.864	0.56	0.907	2.189	2.652	1.204	2.889	2.048	0.799	3.021	1.832	1
Pal_00024092	1.734	0.819	1.792	1.961	1.303	3.55	4.56	0.664	3.699	4.161	2.904	3.827
Pal_00024099	0.866	0.94	1.416	1.023	0.653	0.631	0.647	0.479	0.499	0.323	0.44	0.833
Pal_00024100	0.465	0.174	0.01	3.007	1.93	2.34	4.114	1.921	0.95	6.617	5.979	3.381
Pal_00024101	0.608	0.748	0.64	0.599	1.516	2.041	4.127	1.126	1.612	3.772	5.118	3.025
Pal_00024135	12.159	9.345	16.628	21.079	11.698	10.833	11.948	17.942	19.883	5.845	7.497	7.399
Pal_00024186	2.601	1.429	1.48	3.666	1.21	4.776	1.197	8.698	4.03	2.736	3.708	3.119
Pal_00024190	0.01	0.57	0.361	2.415	0.877	1.899	1.954	0.948	1.805	1.791	0.978	1.226
Pal_00024192	2.79	2.483	4.222	3.562	4.432	3.915	4.42	3.203	3.744	4.297	4.132	3.558
Pal_00024193	0.971	0.642	0.373	1.111	1.033	1.394	0.613	0.764	1.396	1.738	1.793	1.814
Pal_00024209	5.852	1.027	3.711	0.173	0.085	0.213	0.01	0.185	0.01	0.504	0.194	0.175
Pal_00024210	7.296	3.684	10.015	14.699	8.411	3.989	2.957	3.504	2.505	3.908	2.407	1.037
Pal_00024211	1.913	0.741	3.374	8.468	3.323	1.851	0.796	1.15	0.628	1.251	0.87	0.366
Pal_00024219	1.56	3.065	3.59	3.027	2.721	2.573	6.937	11.211	5.382	4.846	4.38	6.162
Pal_00024254	1.091	2.273	1.15	0.917	0.083	0.484	1.117	0.811	0.284	1.181	0.521	0.368
Pal_00024255	0.81	0.682	0.987	0.79	1.896	1.199	0.176	0.864	0.303	0.538	0.81	1.015
Pal_00024258	1.012	0.91	2.796	0.815	0.919	0.036	1.481	4.978	3.021	0.268	0.309	0.484
Pal_00024330	1.898	2.484	1.401	8.076	7.755	5.49	7.208	8.669	7.103	10.069	6.213	4.731
Pal_00024343	1.192	2.004	1.761	4.663	4.508	4.129	4.316	3.792	2.744	6.615	4.463	4.518
Pal_00024345	7.499	7.818	5.539	4.4	8.403	11.552	11.583	5.25	3.26	18.965	6.087	8.534
Pal_00024444	0.01	0.01	0.01	0.01	0.219	0.01	8.014	8.838	1.358	1.19	1.58	1.668
Pal_00024469	0.288	0.225	0.686	0.717	0.259	0.655	0.614	1.142	2.189	0.438	0.144	0.01
Pal_00024493	0.42	0.465	0.993	0.453	1.46	1.194	2.872	0.01	0.999	6.098	1.193	2.007
Pal_00024559	2.446	0.636	3.904	4.152	1.042	1.453	0.069	0.202	0.034	2.092	1.533	1.239
Pal_00024848	0.22	0.305	0.204	3.234	2.367	4.764	2.602	1.09	1.359	1.592	0.768	0.662
Pal_00024871	0.115	0.145	0.066	0.418	0.581	0.502	0.232	0.618	3.07	0.64	0.659	1.051
Pal_00024882	1.341	1.795	0.842	0.894	1.804	1.432	0.989	1.273	1.136	2.664	3.037	2.645
Pal_00024941	0.689	0.611	0.687	1.285	0.824	3.053	2.845	2.284	2.417	1.811	1.409	3.283
Pal_00025059	0.499	0.282	0.674	1.929	0.682	1.283	1.022	1.14	4.744	1.775	2.266	4.477
Pal_00025069	0.294	0.149	0.258	1.318	1.213	0.65	1.2	1.518	0.896	1.327	1.436	0.952
Pal_00025073	0.334	0.088	0.744	0.407	0.785	0.346	2.098	1.732	0.796	3.961	0.809	0.703
Pal_00025118	0.783	0.587	1.449	0.489	0.344	0.683	0.382	0.38	0.096	0.626	0.742	1.012
Pal_00025196	1.665	1.345	6.96	0.01	0.01	0.01	0.01	0.01	0.01	0.01	0.146	0.01
Pal_00025326	0.816	0.269	1.774	0.019	0.015	0.046	0.01	0.01	0.046	0.007	1.15	1.335
Pal_00025419	45.052	55.705	42.273	73.148	96.53	59.316	91.86	85.677	44.166	99.015	62.101	52.888
Pal_00025421	1.415	1.773	1.334	1.653	1.519	2.77	2.794	2.115	1.214	3.876	2.616	1.595
Pal_00025530	1.259	2.066	1.573	4.169	5.662	7.728	7.408	8.67	5.739	9.055	4.452	4.442
Pal_00025591	1.039	2.635	0.669	1.327	0.78	0.946	1.01	0.707	0.525	1.214	0.891	0.728
Pal_00025599	56.653	60.701	59.883	126.347	109.682	97.379	150.226	223.177	115.65	219.028	121.386	105.347
Pal_00025618	1.092	1.66	0.149	5.406	1.401	2.836	1.215	4.477	0.401	3.689	2.899	3.638
Pal_00025648	1.425	2.041	1.44	0.938	0.348	0.21	0.72	0.494	0.063	0.754	0.808	0.212
Pal_00025744	1.53	1.118	1.566	3.929	1.775	0.638	0.478	0.422	0.245	1.331	1.051	0.58
Pal_00025805	1.299	1.202	2.216	0.975	0.873	0.957	2.887	2.534	1.406	1.839	1.354	1.044
Pal_00025813	0.069	0.225	0.31	0.59	0.361	0.35	1.98	1.172	2.063	0.397	0.165	0.661
Pal_00025829	0.676	0.314	0.772	1.543	0.589	0.288	0.046	0.225	0.029	0.819	1.142	0.54
Pal_00025846	1.983	3.6	1.583	3.076	3.044	2.871	1.134	3.046	0.582	1.951	1.53	2.093
Pal_00025850	0.694	0.707	0.565	1.485	1.111	1.513	2.253	1.285	0.888	3.164	1.973	2.63
Pal_00025920	0.088	0.046	0.024	0.088	0.055	0.026	0.103	0.055	0.08	2.156	1.623	1.522
Pal_00025925	0.299	0.01	0.653	0.091	0.99	0.79	0.617	0.43	1.078	3.359	1.216	1.556
Pal_00026033	0.764	0.918	1.004	1.275	1.565	1.18	1.424	1.491	0.956	2.324	1.753	1.207
Pal_00026070	0.858	1.143	1.15	1.05	0.771	1.38	0.936	0.687	0.845	1.45	1.542	1.52
Pal_00026074	0.109	0.331	0.183	0.26	0.212	0.145	5.767	8.136	4.992	0.81	1.054	0.723
Pal_00026077	0.208	0.01	0.01	0.118	0.01	0.01	0.051	0.102	0.053	3.347	3.805	4.569
Pal_00026078	8.118	10.016	9.765	7.839	10.495	10.7	15.572	16.659	18.05	7.318	6.278	8.461
Pal_00026079	1.745	1.474	2.874	1.845	0.572	1.67	2.048	1.438	2.301	1.466	1.717	2.505
Pal_00026080	2.688	5.433	7.184	8.867	6.552	9.028	13.934	13.978	15.853	5.318	5.373	6.458
Pal_00026084	0.74	1.149	1.013	2.084	1.602	0.913	2.166	2.191	1.302	2.449	2.005	1.645
Pal_00026085	0.653	1.015	0.707	1.36	1.369	1.109	2.345	1.561	1.094	0.855	0.381	0.719
Pal_00026170	2.978	4.741	2.04	4.413	5.085	5.793	5.766	5.451	3.932	10.663	8.965	6.764
Pal_00026198	9.802	5.354	4.908	2.708	2.083	2.041	4.599	4.592	5.25	0.929	0.8	0.812
Pal_00026210	4.066	1.622	0.291	11.305	6.789	5.299	3.313	2.159	1.597	34.274	24.353	35.921
Pal_00026212	1.362	0.766	1.699	0.404	0.212	0.117	0.167	0.409	0.476	0.5	0.161	0.142
Pal_00026218	2.313	1.619	2.647	1.815	0.995	1.259	0.95	0.226	1.52	7.686	7.951	4.565
Pal_00026266	7.254	8.007	3.346	0.873	0.823	1.384	0.755	0.01	0.01	0.431	0.01	0.252
Pal_00026290	2.896	2.966	2.987	2.702	1.238	1.457	15.393	21.201	11.748	1.609	1.071	1.026
Pal_00026297	11.9	7.717	22.928	2.039	0.981	1.944	5.421	1.651	3.908	6.816	6.281	3.303
Pal_00026395	0.568	0.34	0.934	1.032	0.67	0.608	0.833	0.414	2.147	0.85	1.251	0.963
Pal_00026398	0.503	0.487	0.381	1.288	0.871	1.177	0.834	1.356	0.795	1.017	0.908	0.872
Pal_00026403	2.03	0.795	2.738	0.316	0.324	0.161	0.01	0.01	0.01	0.285	0.273	0.505
Pal_00026419	0.933	1.299	1.633	2.425	1.492	0.533	0.835	0.641	0.654	0.252	0.31	0.277
Pal_00026430	0.29	0.259	0.478	0.129	0.054	0.135	0.081	0.158	0.015	0.347	1.22	1.852
Pal_00026444	2.222	0.712	1.45	0.15	0.01	0.085	0.01	0.01	0.01	0.308	0.683	0.21
Pal_00026467	4.653	5.22	6.429	10.567	10.737	9.688	13.519	11.301	10.759	19.454	11.411	9.935
Pal_00026476	0.633	0.561	0.854	8.128	5.498	2.906	3.641	3.439	1.337	6.737	3.044	4.735
Pal_00026552	2.738	4.464	6.311	4.987	4.543	3.654	5.395	5.516	3.469	7.847	6.032	7.986
Pal_00026572	6.385	4.018	3.301	1.903	1.556	1.048	2.053	1.547	0.777	0.359	0.095	0.393
Pal_00026584	0.996	1.304	0.614	1.897	2.145	1.171	0.61	0.281	1.105	0.471	0.554	1.072
Pal_00026605	12.412	23.415	25.635	3.061	1.056	5.311	4.728	0.739	3.1	8.388	11.957	17.15
Pal_00026634	0.307	0.455	0.207	2.006	1.376	0.929	0.273	0.446	0.081	0.384	0.805	0.621
Pal_00026708	11.258	10.245	4.294	12.954	12.125	6.474	3.183	6.097	3.104	2.722	5.202	4.599
Pal_00026710	2.801	1.763	0.712	0.079	0.031	0.01	0.01	0.034	0.01	0.039	0.01	0.031
Pal_00026827	5.497	5.981	10.797	0.372	0.01	0.71	0.01	0.01	0.01	0.548	0.01	0.704
Pal_00026887	0.303	0.361	1.199	7.435	2.393	2.988	3.525	19.102	15.631	0.01	2.157	1.028
Pal_00026929	0.996	1.677	1.137	4.812	2.961	3.33	2.75	4.701	1.901	1.352	1.438	2.097
Pal_00026965	5.614	5.128	4.978	17.074	14.451	11.098	6.321	17.225	9.719	11.605	10.159	8.76
Pal_00026972	7.071	7.145	6.058	28.902	22.051	16.55	34.735	46.266	33.629	45.314	29.392	17.947
Pal_00026974	26.549	18.734	25.958	1.329	1.304	1.627	0.091	0.307	0.565	2.803	1.858	2.348
Pal_00027034	0.353	1.038	0.384	1.486	7.981	7.615	2.621	5.786	7.673	0.596	2.247	0.751
Pal_00027110	26.734	22.303	28.458	36.312	42.457	72.399	73.608	38.788	68.62	40.816	86.286	89.209
Pal_00027114	0.01	1.041	0.386	0.337	0.377	1.22	0.106	0.01	0.01	0.01	0.01	0.098
Pal_00027118	5.963	8.851	13.832	1.642	3.577	15.21	15.551	6.539	4.103	41.121	28.129	21.165
Pal_00027122	0.145	0.176	0.558	0.352	1.736	0.577	0.26	0.543	0.348	1.688	0.994	1.493
Pal_00027124	5.224	7.949	6.003	4.586	5.211	5.219	4.861	6.645	3.515	5.093	6.134	5.78
Pal_00027150	1.853	3.301	2.168	3.92	3.845	4.274	3.667	3.151	4.36	3.554	3.029	1.979
Pal_00027162	0.331	0.786	0.531	1.815	1.787	1.842	1.804	5.191	1.19	1.787	0.736	1.137
Pal_00027183	1.638	0.974	1.378	1.845	0.426	1.624	2.666	1.04	0.994	3.579	3.802	4.207
Pal_00027192	0.205	0.689	0.689	0.264	0.687	0.01	4.627	1.853	1.545	0.01	0.01	0.01
Pal_00027223	0.01	0.495	0.26	0.234	1.228	0.684	1.263	0.98	0.675	2.169	0.197	0.581
Pal_00027224	2.423	1.576	0.284	8.189	4.377	3.303	10.039	1.429	5.23	0.803	1.685	0.974
Pal_00027251	1.492	0.718	1.979	0.141	0.224	0.476	0.556	2.053	0.01	0.209	1.229	1.323
Pal_00027254	1.43	1.619	1.538	0.106	0.402	0.305	0.366	1.084	0.01	3.322	2.476	3.092
Pal_00027270	1.418	1.998	2.956	0.753	0.43	0.48	0.487	2.293	1.729	0.01	0.078	0.163
Pal_00027335	0.69	0.01	0.339	0.379	0.729	1.142	0.01	0.01	3.569	3.197	3.88	3.168
Pal_00027343	3.898	3.115	4.7	0.268	0.754	0.581	1.556	0.874	10.067	0.271	1.903	0.444
Pal_00027350	1.171	1.77	0.557	0.718	0.484	0.961	0.583	0.187	0.975	0.54	1.354	1.479
Pal_00027436	1.956	2.102	1.339	1.387	2.905	3.045	3.484	1.031	0.928	4.14	3.477	2.717
Pal_00027454	0.564	1.832	0.839	4.257	2.047	3.027	3.251	3.082	1.399	1.463	1.566	1.444
Pal_00027465	0.221	0.101	0.285	0.221	0.17	0.001	0.108	0.07	0.082	0.766	1.743	1.414
Pal_00027484	0.449	0.686	0.264	5.97	7.967	6.127	3.048	3.738	2.277	10.017	7.729	7.303
Pal_00027515	0.081	0.046	0.24	2.984	2.361	1.441	2.352	1.536	0.832	5.222	2.082	2.152
Pal_00027546	0.259	0.383	0.617	1.01	2.791	2.907	2.031	2.431	1.17	0.354	1.138	1.704
Pal_00027627	0.709	1.477	3.474	1.207	2.822	1.524	0.764	2.947	3.616	4.142	2.795	1.798
Pal_00027630	14.039	6.215	21.388	0.688	0.58	0.66	0.049	0.007	0.068	2.942	7.312	6.679
Pal_00027631	9.255	4.374	9.533	0.193	0.139	0.226	0.01	0.051	0.007	0.38	3.27	12.528
Pal_00027661	0.579	0.384	0.298	4.597	3.101	3.003	0.219	0.876	1.003	18.375	8.512	12.633
Pal_00027676	4.162	5.445	2.777	14.318	17.198	12.084	13.545	13.589	8.834	39.652	21.659	16.246
Pal_00027703	23.051	22.607	26.45	43.289	38.894	26.133	35.386	38.243	20.358	34.325	29.251	31.304
Pal_00027716	6.876	6.478	3.64	2.778	1.856	2.789	1.556	1.629	1.161	6.129	3.386	4.743
Pal_00027739	8.04	5.903	10.14	8.491	5.067	8.95	8.003	4.874	7.634	10.034	10.661	10.984
Pal_00027766	11.94	19.015	9.974	14.257	20.789	18.904	13.161	21.969	19.116	6.789	10.531	11.831
Pal_00027769	0.119	0.01	0.096	1.814	1.376	1.041	0.4	1.315	0.409	1.222	1.397	0.483
Pal_00027782	2.002	2.556	6.851	0.968	3.184	0.344	0.01	0.544	0.01	1.312	0.377	1.431
Pal_00027796	8.123	7.694	11.485	4.422	6.017	6.389	8.342	3.937	7.227	6.454	4.566	6.943
Pal_00027802	1.594	0.813	0.823	2.068	0.834	1.014	3.097	0.889	2.088	0.778	0.01	0.269
Pal_00027809	6.177	8.202	12.415	14.669	9.397	6.6	20.136	17.177	22.408	10.226	11.61	9.435
Pal_00027819	0.517	0.712	0.839	1.957	1.622	1.213	2.148	2.073	1.996	1.928	1.367	1.102
Pal_00027822	0.938	1.059	0.23	0.384	0.468	0.747	0.411	0.126	0.913	1.429	0.593	0.86
Pal_00027823	2.735	2.881	3.89	3.888	1.106	4.124	3.196	5.726	6.552	9.12	10.396	9.78
Pal_00027834	42.566	50.975	36.895	52.929	79.877	52.565	20.617	47.768	26.301	46.683	42.446	56.914
Pal_00027835	0.788	1.109	0.906	1.479	0.709	0.784	1.802	1.581	0.526	1.563	1.701	1.429
Pal_00027837	1.898	3.705	2.506	6.261	5.438	8.219	8.145	8.804	3.854	22.746	13.727	11.005
Pal_00027860	6.37	1.884	6.239	5.184	1.175	1.875	0.299	0.01	0.01	2.251	1.474	1.86
Pal_00027867	6.474	6.05	7.101	13.344	7.286	9.556	7.766	12.914	12.897	9.984	10.343	16.681
Pal_00027892	0.81	0.832	0.183	0.226	0.677	0.745	1.442	1.267	0.404	0.364	0.145	0.415
Pal_00028015	2.259	2.235	1.166	4.127	2.542	3.691	2.332	1.83	1.188	4.869	3.474	5.427
Pal_00028080	1.308	1.344	0.871	1.671	1.154	0.939	0.936	1.076	0.664	0.68	1.424	1.245
Pal_00028108	0.479	0.748	0.559	1.287	1.664	1.464	0.923	1.45	0.894	1.969	1.655	1.575
Pal_00028139	0.361	0.477	0.314	0.722	0.931	0.27	1.17	1.358	0.412	0.564	0.406	0.386
Pal_00028232	0.234	0.218	0.172	0.885	0.648	0.362	1.423	0.98	5.37	0.01	0.01	0.01
Pal_00028240	0.22	1.32	0.393	0.01	0.01	1.307	0.693	1.727	3.379	0.838	0.231	0.629
Pal_00028241	6.229	3.341	2.132	0.905	0.657	0.9	1.323	0.366	3.573	4.541	1.385	1.614
Pal_00028357	88.497	60.905	46.036	117.904	100.882	80.488	82.058	90.181	100.152	27.119	23.401	8.288
Pal_00028364	1.467	1.722	2.192	1.1	1.456	1.929	1.044	0.848	0.599	1.214	1.911	2.04
Pal_00028369	33.15	31.373	19.103	17.63	18.859	31.502	18.435	21.896	26.456	22.334	43.559	53.55
Pal_00028374	2.206	2.364	1.637	1.669	0.624	1.635	0.677	1.264	0.282	1.608	1.061	2.425
Pal_00028375	1.715	1.141	1.918	0.649	0.447	0.445	0.571	2.125	2.161	0.416	0.54	0.661
Pal_00028376	1.933	2.404	2.264	0.308	0.899	0.647	0.858	0.339	0.61	0.374	0.767	0.419
Pal_00028381	0.776	1.165	2.655	0.826	0.681	0.711	0.283	0.225	0.168	0.454	0.587	0.749
Pal_00028416	0.333	0.219	0.087	1.065	1.179	0.498	1.942	1.496	1.205	2.544	0.759	0.834
Pal_00028433	0.704	0.771	3.974	0.819	0.293	0.463	0.29	1.179	1.85	0.101	0.537	0.25
Pal_00028447	0.569	1.092	1.187	0.462	0.633	0.536	0.294	0.191	0.888	0.291	0.316	0.212
Pal_00028464	0.282	2.297	0.487	5.473	2.553	4.089	3.4	3.687	0.01	1.433	2.153	1.583
Pal_00028508	0.825	0.84	1.028	2.278	2.736	2.157	4.475	1.659	5.029	6.842	1.458	6.773
Pal_00028566	1.285	2.274	0.063	1.75	0.741	1.013	0.025	0.003	0.01	1.209	0.786	1.688
Pal_00028567	0.648	1.082	0.225	1.212	1.183	0.458	0.002	0.003	0.01	3.755	0.982	1.142
Pal_00028596	1.224	0.452	1.327	0.01	0.01	0.038	0.01	0.042	0.216	0.483	3.924	15.961
Pal_00028613	0.823	1.047	0.436	0.922	0.958	2.024	2.705	1.062	0.356	9.587	4.609	2.999
Pal_00028803	0.01	0.01	0.01	0.01	0.01	0.01	0.01	0.01	0.01	26.223	21.027	20.568
Pal_00028809	0.307	0.321	0.364	2.224	1.754	0.898	1.595	3.706	1.92	0.679	0.455	0.243
Pal_00028890	0.593	0.353	0.732	0.729	0.559	0.667	0.394	1.294	0.9	0.977	0.743	1.095
Pal_00028898	0.756	3.676	1.242	0.664	0.314	0.444	0.052	0.163	0.08	0.01	0.59	1.004
Pal_00028905	3.147	0.694	0.289	0.02	0.044	0.032	0.028	0.003	0.034	0.01	0.476	2.377
Pal_00028948	2.497	0.79	1.969	0.441	0.273	0.18	0.565	0.261	0.547	0.734	4.397	5.933
Pal_00028979	1.904	1.996	0.893	1.817	1.26	1.702	1.325	1.611	2.175	1.349	1.651	1.007
Pal_00028991	0.783	0.923	0.587	0.762	1.361	1.109	1.749	2.556	2.16	0.58	0.818	1.098
Pal_00028995	5.648	1.598	4.834	2.397	1.794	2.928	0.955	0.882	0.094	0.31	0.274	0.01
Pal_00028998	1.168	0.711	0.653	0.163	0.676	1.151	0.99	0.221	0.347	0.541	0.323	1.353
Pal_00029012	2.103	1.495	1.036	0.786	0.428	0.876	0.301	0.603	0.942	1.479	0.446	0.644
Pal_00029013	0.764	1.044	0.281	0.333	0.461	0.43	0.384	0.785	0.489	1.18	0.649	0.564
Pal_00029029	1.199	1.717	1.077	1.249	1.112	1.022	0.711	0.378	0.01	1.412	0.374	0.394
Pal_00029031	42.304	15.384	73.301	70.67	22.594	16.257	11.244	14.684	11.605	2.6	1.398	2.324
Pal_00029046	1.402	1.77	0.643	1.403	0.598	0.33	0.423	0.375	0.435	0.501	0.444	0.545
Pal_00029052	1.649	0.93	6.919	0.01	0.01	0.01	0.01	0.01	0.01	0.01	0.01	0.01
Pal_00029075	1.082	2.08	0.67	0.396	0.42	0.779	0.311	0.01	0.092	0.292	0.31	0.614
Pal_00029116	0.047	0.086	0.081	0.314	0.764	1.275	0.444	1.391	1.031	0.807	1.008	0.876
Pal_00029142	0.549	0.157	0.531	1.816	3.316	2.199	3.751	1.793	4.181	2.243	4.055	5.034
Pal_00029156	0.086	0.423	0.059	0.691	0.427	0.433	0.879	1.546	0.439	1.148	0.795	0.827
Pal_00029157	0.01	0.01	0.22	2.896	3.893	2.58	2.272	2.327	0.807	2.329	2.368	1.985
Pal_00029174	2.252	1.263	0.01	0.01	0.01	0.886	0.01	0.01	20.938	0.01	0.72	0.746
Pal_00029177	1.189	2.565	2.818	0.589	1.229	2.209	0.55	0.323	3.502	0.01	0.01	0.01
Pal_00029209	0.229	0.35	0.417	0.946	0.385	1.386	1.341	1.149	0.703	1.054	1.77	0.586
Pal_00029237	4.187	2.489	4.834	5.023	2.755	2.489	1.182	0.993	0.998	2.581	8.336	6.777
Pal_00029244	10.778	10.385	2.731	4.552	7.302	13.263	5.648	6.615	5.759	15.925	10.08	11.842
Pal_00029263	1.37	1.907	1.6	0.682	0.973	1.418	0.789	0.586	0.749	0.453	0.681	1.507
Pal_00029267	8.036	8.512	7.261	5.043	4.201	4.713	1.775	3.546	2.584	5.253	5.211	5.743
Pal_00029279	8.386	5.628	8.764	19.395	10.783	5.851	19.534	44.168	26.737	12.962	8.039	5.532
Pal_00029310	47.72	43.675	55.647	7.612	8.715	10.902	16.507	17.972	18.005	33.93	42.179	50.111
Pal_00029368	2.849	2.393	1.746	1.04	1.356	2.703	0.931	0.89	2.367	0.345	1.577	1.538
Pal_00029369	7.287	5.708	13.74	8.115	6.407	1.735	13.084	22.408	15.668	7.04	6.697	4.448
Pal_00029382	7.047	8.947	12.232	9.811	8.05	7.976	6.127	7.891	9.426	5.742	7.809	9.27
Pal_00029384	16.012	14.938	22.064	15.5	12.401	16.651	10.309	10.331	12.192	8.895	9.362	17.641
Pal_00029388	3.324	2.829	3.835	5.301	5.653	3.883	3.386	6.652	3.178	5.97	4.827	5.532
Pal_00029458	7.481	11.93	8.773	8.652	7.536	6.933	4.639	4.968	5.81	2.914	3.301	4.769
Pal_00029493	24.094	10.806	5.247	2.379	1.957	2.07	0.01	1.202	3.769	0.163	0.328	0.359
Pal_00029510	3.646	5.904	3.214	3.32	6.432	6.152	6.65	5.245	3.959	6.38	6.699	4.892
Pal_00029521	11.395	12.921	11.663	5.903	5.033	5.178	3.73	4.985	3.559	3.373	4.034	6.609
Pal_00029544	0.777	2.431	1.835	0.185	0.086	0.188	0.021	0.147	0.01	0.01	0.086	0.01
Pal_00029546	0.086	0.01	0.069	0.01	0.078	0.137	0.01	0.01	0.01	0.01	1.354	2.318
Pal_00029551	0.759	0.838	0.856	2.62	1.124	0.963	1.171	1.977	1.643	1.176	0.878	0.666
Pal_00029582	1.125	0.76	1.002	1.767	1.789	1.983	1.81	2.164	2.41	2.008	2.36	1.644
Pal_00029588	0.478	1.736	1.268	1.433	0.754	1.837	3.991	0.963	0.945	3.815	2.8	2.091
Pal_00029591	2.309	1.549	2.026	3.027	2.251	3.263	1.657	1.453	1.621	0.83	2.446	3.202
Pal_00029595	3.292	1.923	2.722	0.798	0.209	0.04	0.511	1.144	0.084	1.611	0.85	0.491
Pal_00029611	11.495	8.426	16.632	12.71	8.631	3.458	1.93	3.646	2.785	6.704	5.571	2.21
Pal_00029614	3.443	2.352	1.546	3.24	3.582	0.938	0.695	0.905	1.265	1.106	0.438	0.519
Pal_00029620	1.627	1.177	1.816	0.01	0.153	0.125	0.01	0.188	0.206	0.245	0.59	0.36
Pal_00029654	2.328	1.939	2.211	2.714	1.218	1.049	0.569	1.428	1.452	0.62	0.772	0.371
Pal_00029672	0.406	0.63	0.59	0.693	1.431	0.983	1.466	1.261	1.003	1.196	0.893	0.945
Pal_00029754	2.795	3.019	2.822	1.862	2.118	2.247	2.155	1.48	2.509	1.392	0.882	1.878
Pal_00029758	1.694	3.521	1.801	1.014	2.416	3.075	3.094	3.623	1.386	4.64	5.273	4.942
Pal_00029778	1.536	2.193	0.313	0.283	0.323	1.066	1.35	1.079	0.935	1.651	2.277	1.501
Pal_00029792	0.872	1.753	0.007	0.281	0.103	1.237	0.801	0.648	0.491	0.974	0.954	0.598
Pal_00029831	0.084	0.086	0.635	1.184	0.335	0.305	1.104	1.138	0.528	0.905	0.538	0.098
Pal_00029902	1.209	0.907	1.495	1.65	1.137	0.592	0.723	0.908	0.545	2.261	1.372	0.479
Pal_00029906	0.107	0.098	0.336	2.563	2.409	1.68	2.093	2.394	3.813	1.889	1.056	0.431
Pal_00029923	0.01	0.404	0.14	2.688	2.599	2.353	3.427	3.554	3.614	2.519	1.306	1.018
Pal_00029935	0.155	0.467	0.292	0.929	2.505	1.208	0.163	0.591	0.189	0.277	0.222	0.999
Pal_00030081	1.052	1.004	2.842	0.258	0.15	0.409	0.605	0.972	0.171	1.142	0.792	0.852
Pal_00030126	1.308	1.031	2.081	0.28	0.283	0.242	0.809	0.882	1.523	0.493	0.533	0.703
Pal_00030153	1.579	1.943	0.927	5.502	3.668	2.823	5.211	6.102	2.997	3.352	2.061	2.795
Pal_00030179	4.126	3.923	1.049	27.977	25.109	42.613	14.84	8.81	10.864	7.589	10.724	11.682
Pal_00030181	0.01	0.435	0.686	0.537	0.586	0.414	1.17	0.152	0.131	1.635	0.403	0.554
Pal_00030229	1.055	0.539	1.083	0.322	1.289	0.935	1.049	0.252	0.718	1.151	1.736	1.895
Pal_00030265	1.4	0.687	0.342	1.204	0.576	1.204	1.354	2.352	3.585	2.062	1.5	0.448
Pal_00030269	0.502	0.335	0.131	0.822	0.01	0.068	0.772	0.155	0.176	0.735	1.002	1.924
Pal_00030275	1.692	1.051	4.257	0.795	0.34	0.518	2.757	1.587	1.215	0.499	0.372	0.707
Pal_00030277	10.817	12.31	13.579	10.237	13.254	19.16	21.836	22.939	23.387	34.074	25.764	25.622
Pal_00030282	12.965	16.691	45.506	5.718	5.911	1.789	17.337	25.912	23.598	4.525	6.978	5.021
Pal_00030287	4.657	5.336	5.221	9.103	8.642	6.411	4.177	6.581	4.737	5.898	4.842	4.409
Pal_00030290	0.585	0.362	0.469	1.387	1.205	0.918	0.954	0.772	0.542	0.927	0.595	0.656
Pal_00030301	24.674	14.723	28.065	6.943	1.915	6.56	6.584	1.329	5.214	5.481	2.635	4.131
Pal_00030303	2.059	1.284	1.4	2.051	2.421	2.424	0.67	0.521	0.784	0.6	0.235	0.793
Pal_00030321	0.763	0.246	0.196	1.347	0.847	1.139	0.3	0.003	0.503	0.401	0.008	0.433
Pal_00030330	0.414	0.616	1.015	0.818	0.964	1.373	0.139	0.704	0.35	0.269	0.72	0.693
Pal_00030354	2.291	3.906	2.169	5.257	3.886	0.847	3.062	2.218	2.005	0.8	1.655	6.308
Pal_00030395	0.068	0.052	0.183	0.259	0.01	0.01	0.01	0.01	0.01	0.053	1.425	3.759
Pal_00030407	0.01	0.01	0.01	0.01	0.01	0.01	9.47	3.368	2.597	0.096	0.01	0.01
Pal_00030410	12.638	13.945	14.323	18.905	21.682	15.522	19.451	24.47	16.257	17.325	17.678	14.877
Pal_00030414	1.538	1.936	2.003	2.772	2.478	2.718	2.764	2.931	1.986	4.907	3.38	2.432
Pal_00030423	0.109	0.4	0.2	0.512	0.439	0.496	3.29	1.93	1.757	3.382	1.589	0.836
Pal_00030438	0.439	0.35	0.001	1.31	0.538	0.12	1.859	0.265	0.404	2.635	0.81	0.917
Pal_00030568	0.499	2.449	0.508	0.01	0.01	1.283	6.198	0.01	0.667	0.01	0.496	0.01
Pal_00030574	2.445	1.293	1.523	3.946	1.532	2.887	2.287	2.812	0.979	1.636	1.21	3.256
Pal_00030587	1.696	2.345	2.571	2.933	3.201	3.325	7.838	6.89	8.027	8.667	5.687	5.927
Pal_00030595	215.372	152.664	163.421	72.044	35.181	81.076	53.356	59.206	60.319	55.61	85.124	119.19
Pal_00030603	0.414	0.01	0.61	0.01	0.01	0.01	0.01	0.01	0.01	0.359	4.827	1.897
Pal_00030626	0.958	0.819	1.229	2.712	1.919	1.527	3.779	4.121	2.838	4.364	2.408	1.831
Pal_00030627	0.603	0.2	1.868	2.154	2.132	0.51	0.001	0.127	0.001	1.108	0.861	0.876
Pal_00030628	0.901	1.419	0.857	1.225	1.393	1.704	0.922	1.875	3.02	2.176	1.25	1.551
Pal_00030637	0.203	0.191	0.01	1.979	1.06	1.386	1.1	0.484	0.327	1.098	0.619	0.522
Pal_00030661	0.756	0.531	0.377	1.918	1.408	3.155	0.581	0.745	0.518	1.036	1.668	1.621
Pal_00030666	1.294	1.658	2.808	0.027	0.01	0.023	0.031	0.052	0.01	0.277	0.116	0.071
Pal_00030672	0.388	0.253	0.551	0.392	1.291	0.513	0.184	1.96	0.653	0.809	0.576	0.673
Pal_00030673	1.565	1.255	0.036	1.078	1.001	0.474	1.292	1.297	0.229	2.139	0.29	1.267
Pal_00030681	0.152	0.207	0.26	0.221	0.009	0.127	0.366	2.456	0.593	2.047	1.696	0.359
Pal_00030695	1.505	2.143	1.702	1.994	2.651	2.352	3.74	3.019	1.133	6.707	2.92	2.353
Pal_00030766	12.958	21.671	31.83	35.097	85.193	32.06	10.296	25.632	23.078	14.356	17.534	21.159
Pal_00030773	1.242	3.55	1.939	4.794	6.251	5.962	4.94	5.503	7.112	3.377	4.032	4.134
Pal_00030869	2.759	1.021	3.585	3.562	5.433	2.533	8.313	7.071	7.529	9.585	6.702	2.012
Pal_00030889	3.046	0.763	0.661	3.23	1.039	2.075	4.053	2.027	0.464	1.555	1.402	0.913
Pal_00030891	8.025	5.371	5.761	16.558	21.645	16.593	19.945	24.406	28.629	5.631	12.587	26.66
Pal_00030899	1.791	2.045	1.077	10.907	15.045	8.89	9.463	12.1	12.675	6.737	9.78	6.816
Pal_00030916	0.452	0.388	0.529	1.33	0.645	0.218	1.271	1.576	2.264	0.45	0.532	0.282
Pal_00030928	0.615	0.736	0.615	0.191	0.274	0.604	1.1	0.241	0.728	1.541	1.787	0.551
Pal_00030934	0.944	0.575	0.457	2.682	1.955	2.039	14.082	3.727	5.382	24.096	16.675	6.339
Pal_00030950	3.213	4.283	6.49	4.04	3.628	2.02	2.913	3.677	3.055	3.436	2.747	1.859
Pal_00030955	1.639	1.205	2.381	1.69	1.788	0.441	2.115	2.962	3	0.804	0.451	0.822
Pal_00030959	0.316	1.366	0.237	0.092	0.028	0.01	0.025	0.262	0.01	3.7	0.726	0.931
Pal_00030979	7.87	5.968	7.575	5.782	2.927	3.658	4.057	7.503	8.824	4.662	3.036	7.381
Pal_00030981	0.603	0.409	0.128	0.969	0.673	1.366	1.053	0.333	0.36	0.574	0.818	0.722
Pal_00030982	9.147	2.523	6.953	33.869	12.696	5.741	19.829	39.909	36.146	13.864	7.598	5.347
Pal_00030983	0.374	0.322	0.565	0.785	0.759	0.726	3.408	3.189	2.274	1.992	1.518	1.05
Pal_00030993	15.913	20.258	7.685	3.746	13.008	8.951	0.875	0.654	2.072	1.895	8.109	17.647
Pal_00030995	0.575	1.163	0.475	0.547	3.129	1.7	0.325	0.469	0.714	0.641	2.154	0.405
Pal_00031125	0.01	0.448	0.01	1.299	0.917	0.712	3.213	4.527	3.403	4.643	5.623	5.179
Pal_00031129	0.279	0.522	0.357	0.447	0.541	0.01	1.635	0.542	1.048	1.572	1.053	1.343
Pal_00031197	0.684	0.679	0.364	2.324	1.351	0.748	1.196	2.332	1.148	0.736	0.594	0.55
Pal_00031200	0.055	0.001	0.065	0.887	0.003	0.11	0.634	0.427	0.093	2.494	1.014	1.661
Pal_00031202	0.183	0.168	0.189	0.888	0.812	0.576	0.521	0.444	0.12	3.951	2.432	2.652
Pal_00031234	2.084	1.666	1.87	2.193	1.362	0.738	1.173	1.852	1.295	0.265	0.563	0.049
Pal_00031307	4.063	2.535	6.646	0.01	0.01	0.01	0.01	0.01	0.01	0.01	1.376	1.911
Pal_00031334	0.951	1.305	0.935	1.286	1.374	2.109	1.915	2.118	1.637	2.076	2.252	1.572
Pal_00031344	2.134	2.253	1.59	1.771	1.693	1.342	0.608	0.407	0.046	1.947	1.597	1.525
Pal_00031347	1.513	0.397	0.941	0.22	2.968	0.365	0.175	0.001	0.001	0.711	1.282	0.467
Pal_00031366	1.357	1.468	1.181	3.511	3.117	1.445	1.015	1.809	1.236	0.66	1.117	1.109
Pal_00031377	0.989	1.163	0.935	1.143	2.26	0.734	0.22	0.012	0.16	0.139	0.382	0.344
Pal_00031408	3.273	3.551	2.206	6.464	7.02	5.064	2.917	3.719	2.218	5.361	5.341	4.176
Pal_00031411	27.596	23.979	20.535	33.049	15.504	15.286	15.11	41.725	34.958	10.359	11	15.47
Pal_00031423	0.002	0.001	0.449	0.223	0.107	0.208	0.223	0.091	0.001	0.52	1.363	1.595
Pal_00031463	0.844	1.004	0.839	1.349	3.65	1.228	0.084	0.238	0.047	0.246	0.506	0.349
Pal_00031518	24.481	9.948	3.29	68.391	25.99	22.688	5.964	2.515	2.308	7.104	4.087	7.481
Pal_00031534	2.041	1.915	4.332	0.594	1.087	1.01	7.353	7.138	4.799	1.727	1.4	0.889
Pal_00031589	0.998	0.773	4.297	0.115	0.866	0.299	5.539	0.947	1.474	0.136	0.427	0.201
Pal_00031595	0.249	0.423	0.43	0.651	0.696	1.276	2.834	1.123	1.348	3.734	1.925	0.76
Pal_00031597	0.571	0.714	0.485	0.888	1.059	1.262	3.748	1.71	1.493	3.875	2.045	1.35
Pal_00031610	0.386	0.276	0.107	0.689	1.764	1.182	0.801	1.214	0.343	0.746	1.05	0.674
Pal_00031631	0.605	0.503	0.349	0.495	1.707	0.963	0.627	1.7	0.543	1.069	0.747	0.446
Pal_00031670	0.676	1.163	0.01	0.01	0.932	1.719	1.723	0.01	7.961	0.87	1.54	2.135
Pal_00031677	6.81	6.765	4.133	18.153	19.59	9.113	1.602	2.063	1.64	5.355	5.836	4.526
Pal_00031692	0.053	0.01	0.01	0.284	0.055	0.036	10.91	4.982	2.636	1.404	0.271	0.59
Pal_00031766	1.475	3.358	5.739	4.611	6.721	3.521	2.489	3.571	1.079	0.235	1.543	0.97
Pal_00031815	0.595	1.072	1.02	0.294	0.534	0.424	0.097	0.061	0.072	0.01	0.007	0.01
Pal_00031822	4.855	6.475	6.627	6.36	7.122	4.029	7.955	9.836	9.031	8.451	7.575	4.973
Pal_00031841	6.167	1.751	0.01	0.01	0.01	0.01	0.01	0.01	0.01	0.584	0.01	0.01
Pal_00031934	0.899	0.707	0.876	0.864	0.591	1.306	1.605	1.025	0.699	3.159	1.504	1.401
Pal_00032045	0.479	0.168	0.076	2.417	1.144	1.569	1.414	0.505	0.435	1.727	1.191	1.128
Pal_00032160	1.22	0.964	1.432	2.097	1.735	1.054	2.306	3.148	3.346	1.998	2.005	0.985
Pal_00032166	1.281	0.22	0.941	2.529	2.805	2.743	1.161	1.736	0.245	0.762	0.376	0.679
Pal_00032206	6.975	7.371	4.471	1.271	1.011	2.61	3.645	4.261	3.046	1.253	3.342	5.232
Pal_00032264	15.141	19.825	16.581	29.042	23.816	24.069	9.994	17.884	14.476	4.321	9.806	9.15
Pal_00032279	4.995	0.928	2.163	1.406	2.221	1.887	1.743	0.899	3.603	0.935	3.537	2.372
Pal_00032280	1.105	1.236	0.55	1.175	1.165	1.458	1.436	1.1	0.833	0.634	1.054	1.201
Pal_00032310	4.614	6.788	7.407	3.842	4.724	6.013	5.627	2.693	8.85	8.025	6.777	6.176
Pal_00032313	1.004	1.261	1.295	3.804	3.419	3.911	0.743	0.994	1.296	0.561	1.379	2.027
Pal_00032317	1.18	1.767	1.284	1.192	1.003	1.489	1.447	1.001	0.611	3.645	2.81	1.943
Pal_00032326	1.154	1.641	0.232	0.759	0.281	0.842	0.446	0.083	0.737	0.394	1.111	1.597
Pal_00032329	3.458	12.906	1.937	0.373	0.853	0.124	0.01	0.01	0.01	0.01	0.01	0.01
Pal_00032348	40.661	27.573	51.403	24.448	30.119	20.693	20.98	44.178	12.044	99.172	25.888	44.116
Pal_00032407	1.091	0.786	0.803	0.94	1.142	1.276	1.58	1.836	0.554	1.143	0.712	0.498
Pal_00032414	0.228	0.401	0.31	0.262	1.081	0.962	0.068	0.086	0.16	0.241	1.262	2.929
Pal_00032440	0.797	0.731	0.667	0.927	1.21	0.969	1.431	1.71	1.962	1.355	0.967	0.806
Pal_00032487	0.613	0.145	1.19	0.158	0.073	0.422	0.229	0.388	0.578	0.685	1.102	0.626
Pal_00032528	0.485	0.328	0.639	0.964	0.405	1.703	0.052	0.233	0.007	1.164	1.655	2.255
Pal_00032540	1.672	1.849	1.521	1.786	2.257	1.919	2.254	2.173	1.926	1.764	2.116	2.612
Pal_00032646	1.174	0.001	0.001	4.406	0.42	0.128	0.001	0.003	0.001	0.727	0.001	0.004
Pal_00032651	0.481	0.648	0.311	1.722	1.016	1.847	1.994	1.171	0.801	1.483	1.505	1.426
Pal_00032652	0.266	0.653	0.304	1.204	1.017	1.004	1.05	1.284	0.75	1.73	0.631	0.618
Pal_00032698	10.895	7.366	16.076	17.189	19.496	16.523	10.781	24.479	15.867	8.786	4.093	8.597
Pal_00032718	3.826	5.713	2.676	7.16	6.881	7.571	1.721	2.815	2.528	3.118	1.931	4.185
Pal_00032723	3.073	1.664	5.196	24.112	24.5	9.306	14.941	24.146	14.3	13.177	9.383	6.711
Pal_00032724	5.851	3.625	5.628	8.82	9.713	13.09	9.961	8.058	13.226	13.691	10.73	13.662
Pal_00032776	1.138	0.778	0.48	0.649	0.699	1.245	0.837	0.898	0.721	1.404	1.19	1.606
Pal_00032800	1.447	1.651	2.383	1.722	2.079	1.436	1.022	3.071	1.469	2.632	2.434	2.407
Pal_00032828	0.157	0.196	0.003	0.156	0.671	0.243	0.007	0.01	0.007	0.406	1.095	1.457
Pal_00032832	3.972	4.409	6.143	8.871	8.531	9.252	4.963	5.474	6.306	4.864	9.111	6.897
Pal_00032895	4.257	4.523	7.355	3.282	4.845	7.038	6.293	3.59	8.368	9.742	7.368	6.722
Pal_00032915	3.527	4.101	1.586	2.519	1.656	1.725	0.553	0.527	0.652	1.753	2.01	2.074
Pal_00032933	20.793	25.047	43.161	6.323	16.902	13.601	3.215	4.886	14.043	6.589	6.157	7.183
Pal_00032934	3.418	2.613	6.521	1.285	2.626	2.378	1.284	1.208	2.866	1.597	2.584	2.874
Pal_00032943	0.003	0.014	0.01	0.015	0.029	0.007	1.534	1.933	0.34	5.109	1.806	2.537
Pal_00033006	1.707	1.252	1.092	0.824	0.01	0.705	3.751	0.393	3.257	1.363	2.05	0.838
Pal_00033008	0.046	0.065	0.01	0.024	0.063	0.064	16.18	11.891	3.46	24.113	11.91	14.791
Pal_00033068	3.442	5.222	3.349	6.194	6.01	3.743	2.771	5.345	3.681	4.034	3.03	5.756
Pal_00033090	1.436	1.884	1.422	1.504	1.495	1.708	1.213	0.6	1.03	1.713	2.296	1.869
Pal_00033117	1.983	1.833	1.833	1.735	0.825	2.533	0.517	0.587	1.071	0.186	0.562	0.901
Pal_00033122	1.868	0.01	1.406	0.01	0.577	0.538	0.781	4.386	15.368	0.771	0.726	1.249
Pal_00033136	1.951	3.159	0.72	6.25	5.742	4.997	1.67	1.168	1.151	0.913	0.763	1.101
Pal_00033140	0.697	0.657	0.769	1.01	0.764	1.331	0.345	0.688	0.743	0.226	1.326	2.831
Pal_00033143	15.438	7.555	13.259	10.994	3.091	6.569	6.462	4.992	14.508	4.09	4.148	3.409
Pal_00033350	2.103	1.72	2.487	2.947	2.218	1.827	0.55	0.306	0.692	0.246	1.278	1.06
Pal_00033438	4.135	2.774	1.64	3.416	3.085	2.861	1.267	0.88	1.396	0.772	1.906	1.961
Pal_00033440	7.155	9.853	6.336	9.398	5.691	11.28	1.956	2.124	1.655	4.296	4.074	9.748
Pal_00033496	13.661	11.697	17.766	10.917	8.3	7.286	8.444	12.766	10.591	9.662	11.604	11.253
Pal_00033505	7.254	4.772	3.707	20.572	14.986	32.314	8.1	7.344	15.21	7.817	13.766	15.287
Pal_00033536	0.443	0.945	0.53	0.953	2.172	1.223	0.402	0.199	0.01	1.024	0.733	1.6
Pal_00033554	4.329	1.834	3.772	0.942	0.209	0.406	1.676	1.779	4.565	0.475	1.298	0.378
Pal_00033555	0.452	0.01	0.01	0.01	0.01	0.472	2.188	0.808	7.545	0.791	1.645	0.01
Pal_00033632	41.116	20.242	5.503	4.764	2.285	2.012	0.089	0.179	0.07	0.01	0.788	1.293
Pal_00033716	7.335	7.323	3.904	17.783	14.942	8.044	7.2	10.895	10.134	17.808	15.051	16.956
Pal_00033760	0.417	0.01	0.01	1.583	0.797	1.378	0.853	0.152	0.309	0.01	0.01	0.01
Pal_00033830	6.795	5.039	2.908	8.5	10.576	12.107	19.373	21.935	10.48	21.528	9.987	14.629
Pal_00033838	0.049	0.01	0.01	0.01	0.01	0.01	1.195	1.356	0.777	0.01	0.094	0.416
Pal_00033892	0.01	0.01	0.01	0.01	0.01	0.01	3.416	1.807	6.42	0.01	0.01	0.01
Pal_00033894	2.498	5.787	1.56	9.388	3.592	2.453	18.983	5.743	6.486	0.01	0.01	1.585
Pal_00033995	1.11	1.059	0.662	0.543	0.757	0.471	0.604	0.541	0.45	0.515	0.529	0.52
Pal_00034039	7.393	7.215	8.506	8.55	7.171	5.131	14.251	21.942	18.686	13.778	11.432	6.198
Pal_00034069	2.6	1.222	1.877	0.661	0.251	0.304	1.718	0.476	0.592	0.388	0.369	0.137
Pal_00034076	11.277	12.725	12.625	35.453	39.26	16.559	26.738	51.366	16.721	37.982	27.587	28.645
Pal_00034123	2.908	2.39	4.21	0.571	0.37	0.279	0.566	0.938	0.695	0.402	0.451	0.434
Pal_00034139	11.434	14.754	36.946	6.453	7.87	5.823	2.332	3.739	2.365	1.613	1.11	1.601
Pal_00034176	0.373	0.232	0.528	1.07	0.766	0.399	0.492	0.349	0.256	0.831	3.343	3.767
Pal_00034181	2.756	2.843	4.337	7.743	3.826	3.672	9.487	10.305	6.335	7.252	4.414	3.586
Pal_00034191	0.967	1.408	1.436	1.315	0.971	1.238	1.508	0.567	1.806	0.785	0.663	0.471
Pal_00034193	0.316	0.214	0.259	1.439	0.842	0.552	1.172	2.329	0.894	1.18	0.998	0.703
Pal_00034276	0.704	1.042	0.22	1.471	1.178	1.344	1.019	1.655	0.565	1.673	1.221	0.279
Pal_00034377	0.663	0.915	0.638	1.159	0.833	1.176	2.87	1.653	1.668	3.25	1.963	1.053
Pal_00034385	1.676	1.542	3.205	0.026	0.147	0.148	0.076	0.027	0.066	0.404	0.162	0.08
Pal_00034431	0.341	0.503	0.161	0.86	0.628	1.28	2.154	1.46	0.678	1.773	1.413	1.515
Pal_00034440	0.335	0.892	0.673	0.735	0.581	0.873	1.972	1.091	1.148	1.788	1.631	0.853
Pal_00034449	6.314	6.27	6.945	20.69	7.555	2.488	8.824	15.746	8.518	1.711	0.718	2.206
Pal_00034519	0.845	1.014	0.772	2.436	2.396	1.773	3.417	1.431	1.318	6.627	4.435	3.134
Pal_00034530	0.792	1.63	0.489	3.922	3.029	4.497	3.46	3.629	2.658	2.459	2.92	2.147
Pal_00034542	0.501	0.608	0.478	0.817	0.409	0.532	1.784	1.143	1.233	2.245	0.937	0.641
Pal_00034572	8.501	8.573	11.678	5.669	13.084	7.751	23.573	24.601	43.996	18.899	17.095	8.594
Pal_00034573	0.52	0.971	1.326	2.818	1.221	0.833	2.707	4	2.763	4.787	3.022	2.736
Pal_00034600	0.283	0.042	0.041	0.278	0.451	0.033	4.107	5.421	1.887	1.259	0.482	1.212
Pal_00034605	12.234	7.963	7.514	10.805	7.046	4.822	7.685	17.352	23.666	17.031	12.969	3.222
Pal_00034608	0.093	0.091	0.419	0.717	0.084	0.067	1.155	0.139	1.899	0.129	0.214	0.01
Pal_00034615	10.537	2.79	4.665	5.965	4.901	5.612	7.631	6.505	37.759	2.18	4.571	1.955
Pal_00034616	1.815	1.463	1.394	2.272	1.856	2.181	4.783	1.183	3.195	2.067	0.276	1.126
Pal_00034704	1.214	0.607	0.817	2.424	0.916	1.586	0.746	2.069	0.443	4.459	1.781	0.943
Pal_00034930	4.752	9.013	8.742	7.271	5.675	17.492	10.168	6.472	4.432	18.457	13.069	11.987
Pal_00034941	0.01	0.153	0.01	0.194	0.01	0.01	4.263	0.819	0.01	1.664	0.358	0.641
Pal_00034995	17.259	19.626	26.189	10.998	14.041	15.774	15.814	21.329	10.892	22.287	21.729	28.286
Pal_00035020	6.527	5.429	9.099	3.261	7.486	6.842	12.342	11.211	7.903	22.829	18.398	17.051
Pal_00035021	4.752	5.105	6.493	4.914	4.243	4.815	3.238	5.682	4.577	2.688	3.648	6.56
Pal_00035028	0.01	0.203	0.435	1.361	0.983	3.691	2.373	0.01	0.515	4.575	4.973	3.047
Pal_00035045	2.083	2.41	1.384	0.495	0.651	0.51	0.625	0.182	0.73	0.416	0.42	0.683
Pal_00035106	0.01	0.01	0.01	1.215	1.48	1.995	0.394	0.579	0.882	0.108	0.496	0.799
Pal_00035108	0.274	0.178	0.186	2.612	1.376	0.289	1.014	0.614	0.521	0.247	0.258	0.103
Pal_00035109	32.827	41.367	13.689	14.054	13.717	9.349	13.155	11.164	8.813	7.77	4.336	2.441
Pal_00035110	2.603	3.208	1.151	1.558	2.6	1.315	2.246	3.276	1.364	3.127	2.037	0.643
Pal_00035113	11.258	15.457	9.647	19.793	16.092	7.777	3.896	6.368	4.013	0.27	0.41	0.219
Pal_00035116	3.484	4.456	4.92	3.14	3.696	3.517	0.9	1.457	1.991	1.953	3.216	5.134
Pal_00035122	14.019	7.29	9.746	7.425	9.996	10.098	20.893	19.824	5.943	29.793	18.247	22.495
Pal_00035123	2.992	2.517	5.241	2.919	2.496	1.935	10.61	7.743	12.98	2.873	3.756	2.605
Pal_00035139	0.01	0.039	0.01	4.475	4.733	7.993	1.312	0.325	1.482	0.032	0.097	0.184
Pal_00035149	0.353	0.279	0.658	1.965	2.995	2.133	0.923	0.521	0.866	0.438	0.084	0.226
Pal_00035151	0.003	0.001	0.088	2.063	1.597	0.789	0.415	1.947	0.001	0.001	0.003	0.326
Pal_00035152	0.554	0.11	0.248	1.235	2.157	1.559	0.269	0.169	0.196	0.001	0.057	0.147
Pal_00035154	3.977	3.743	3.344	6.688	4.972	2.85	2.121	3.16	2.305	3.885	1.917	2.455
Pal_00035176	0.603	0.483	0.592	1.057	1.069	1.303	1.913	1.192	1.834	0.828	1.133	0.396
Pal_00035179	2.272	2.038	4.354	1.256	1.269	1.474	0.591	2.662	0.527	1.037	2.689	1
Pal_00035180	7.666	5.876	0.937	4.493	5.317	4.034	1.807	3.806	3.607	3.856	3.072	1.42
Pal_00035208	4.864	2.948	5.093	8.894	5.658	1.779	10.154	21.294	14.371	5.357	4.144	1.896
Pal_00035220	17.575	0.591	1.605	0.04	0.01	0.037	0.01	0.01	0.01	0.026	0.01	0.01
Pal_00035230	0.351	0.564	0.24	6.947	4.298	3.841	0.945	0.897	0.45	1.165	0.953	1.699
Pal_00035279	0.01	0.01	0.01	0.01	0.01	0.01	0.01	0.01	0.01	3.368	1.072	3.21
Pal_00035294	1.743	1.461	1.257	2.269	1.896	3.211	1.754	0.98	2.396	1.163	2.106	2.225
Pal_00035295	6.293	8.125	7.441	5.216	6.55	5.975	3.22	3.785	4.941	2.587	5.955	6.56
Pal_00035296	2.1	4.908	1.846	2.304	1.266	1.266	0.01	0.01	0.01	0.01	0.01	0.01
Pal_00035320	1.45	2.702	0.833	1.252	1.28	2.929	0.218	0.378	0.224	1.011	1.03	1.432
Pal_00035331	8.28	3.595	3.98	3.298	5.448	6.63	3.52	5.221	4.232	1.34	2.226	4.477
Pal_00035371	0.466	0.247	3.006	0.393	0.146	0.071	0.22	0.317	0.747	0.173	1.71	1.405
Pal_00035372	1.61	3.139	1.583	0.921	1.482	1.705	0.619	0.747	0.54	0.336	0.514	0.714
Pal_00035374	0.451	0.183	0.957	0.535	0.077	0.01	0.243	0.083	0.509	1.707	2.613	5.342
Pal_00035612	6.459	7.439	46.608	2.108	1.634	2.41	3.171	2.737	2.208	5.775	5.726	4.908
Pal_00035615	0.699	0.679	0.79	0.903	0.958	0.978	1.344	1.064	0.581	1.614	1.124	1.062
Pal_00035627	21.554	16.554	22.655	7.792	8.846	7.257	8.128	7.75	3.444	11.874	8.911	14.219
Pal_00035685	7.411	2.821	3.657	5.96	3.027	2.882	6.361	3.114	1.841	2.481	2.431	2.632
Pal_00035701	1.448	1.506	1.925	0.792	1.598	1.69	1.883	3.255	1.308	1.869	1.891	2.067
Pal_00035795	18.199	18.826	17.662	2.825	2.047	3.95	2.521	3.097	1.901	4.632	4.563	3.358
Pal_00035846	1.989	1.844	2.366	1.064	0.96	1.658	0.732	0.645	1.492	1.702	1.38	0.999
Pal_00035847	1.464	2.327	2.923	0.252	0.513	0.664	0.66	0.01	0.605	2.24	0.406	0.934
Pal_00035877	0.312	1.198	5.447	0.01	0.939	2.061	1.409	0.494	0.422	0.494	0.638	1.075
Pal_00035969	1.37	1.225	1.626	3.765	2.054	2.297	2.184	2.298	1.246	2.002	1.328	2.436
Pal_00036008	0.183	0.317	0.474	0.51	1.295	0.422	2.98	3.379	2.128	1.613	0.887	0.539
Pal_00036020	1.913	1.532	1.694	1.413	1.97	1.369	1.181	1.201	0.641	1.9	0.896	1.518
Pal_00036035	13.747	12.771	25.523	12.3	11.41	13.297	4.821	18.364	16.729	34.372	27.298	42.921
Pal_00036102	1.438	1.685	0.921	0.953	2.006	1.851	2.475	0.585	0.303	0.74	2.881	2.109
Pal_00036108	1.517	3.548	1.114	4.195	2.043	3.272	7.642	4.056	2.325	2.775	4.843	2.786
Pal_00036122	0.346	0.174	0.143	0.943	0.511	0.281	1.118	1.008	1.383	0.929	0.643	0.421
Pal_00036166	8.809	3.233	5.788	2.252	0.526	2.356	3.083	4.811	2.005	3.28	4.205	4.327
Pal_00036170	0.071	0.01	0.132	1.062	1.031	1.3	0.452	1.224	0.49	0.999	0.794	0.63
Pal_00036210	0.735	0.01	0.28	0.267	0.01	0.333	0.648	0.01	11.346	0.01	1.199	1.756
Pal_00036218	3.562	2.355	10.058	8.085	1.434	2.521	1.396	22.137	14.257	14.466	5.102	3.621
Pal_00036307	0.954	0.643	1.18	0.229	0.312	0.363	1.226	0.374	0.01	1.649	2.043	1.506
Pal_00036410	0.078	0.095	0.045	0.038	0.077	0.145	0.701	0.446	0.155	2.323	2.294	1.243
Pal_00036579	3.687	2.343	2.257	5.471	5.487	3.388	13.784	16.815	6.93	4.753	4.967	6.566
Pal_00036667	0.768	1.628	0.959	1.088	0.854	1.477	0.929	1.187	0.433	1.019	1.325	1.387
Pal_00036712	1.677	0.467	0.808	0.01	1.35	0.801	8.593	3.058	18.634	0.897	2.279	1.16
Pal_00036731	0.01	0.01	0.01	0.01	0.01	0.01	0.01	0.01	0.01	1.193	2.322	1.423
Pal_00036743	0.571	0.707	0.317	0.921	1.371	0.469	3.023	2.576	0.946	4.762	2.27	1.065
Pal_00036748	0.266	0.248	0.295	1.632	0.525	0.483	2.871	1.574	1.493	3.147	1.06	0.656
Pal_00036835	1.273	0.886	0.82	0.135	0.279	0.287	0.688	0.149	0.41	2.091	2.737	0.996
Pal_00036865	3.179	2.592	3.084	2.15	1.405	1.428	0.396	1.059	0.327	2.961	4	3.079
Pal_00036970	0.516	1.447	0.987	1.303	0.687	0.981	0.509	1.517	0.492	0.043	0.083	0.01
Pal_00037178	0.01	0.303	3.388	0.458	0.01	1.619	4.522	0.673	1.033	0.814	3.766	0.482
Pal_00037188	0.828	1.388	0.506	1.206	1.395	1.443	1.715	0.74	0.097	0.096	0.051	0.248
Pal_00037218	1.234	0.83	1.225	0.718	0.646	1.065	0.638	0.139	1.138	0.864	1.688	1.114
Pal_00037224	4.704	4.168	4.982	4.595	4.695	6.44	4.973	5.061	3.836	5.634	5.852	8.35
Pal_00037227	0.079	0.005	0.067	0.074	0.022	0.001	0.01	0.01	0.022	1.521	1.189	0.914
Pal_00037228	0.001	0.03	0.19	0.007	0.01	0.034	0.018	0.01	0.007	2.163	0.433	1.058
Pal_00037307	0.01	0.01	0.01	0.01	0.01	0.023	0.08	0.01	0.01	0.041	1.196	1.546
Pal_00037341	56.873	44.04	79.676	23.262	22.75	31.283	14.077	15.739	18.752	16.089	32.92	58.027
Pal_00037409	27.543	12.514	9.459	2.568	1.637	0.48	4.535	9.879	1.919	7.816	10.181	13.532
Pal_00037615	4.815	1.766	3.042	2.099	0.294	1.736	1.606	0.298	3.834	3.862	2.906	2.358
Pal_00037617	5.335	3.43	4.87	2.821	1.852	1.772	0.01	0.01	0.069	2.701	2.199	2.135
Pal_00037643	5.71	3.955	5.906	5.208	5.41	10.133	5.98	5.881	5.717	6.75	7.919	7.327
Pal_00037674	1.779	2.393	2.053	6.124	3.444	4.713	3.505	3.817	6.2	7.785	4.11	3.665
Pal_00037681	1.678	0.9	0.949	1.789	0.748	0.726	0.115	0.004	0.003	0.725	0.902	0.629
Pal_00037735	39.63	35.467	49.264	54.637	57.568	37.662	29.838	61.972	42.679	45.405	45.923	45.47
Pal_00037739	24.268	17.888	33.829	21.914	18.745	13.742	32.953	25.082	24.568	26.418	23.676	19.022
Pal_00037764	0.645	0.603	1.339	0.591	0.266	0.973	0.607	0.355	1.989	1.915	1.103	1.227
Pal_00037771	0.635	0.577	0.941	0.236	0.01	0.01	0.285	0.01	0.01	3.079	2.117	0.941
Pal_00037812	7.334	5.953	10.305	7.286	5.148	11.094	4.179	6.245	6.187	3.445	5.159	5.799
Pal_00037815	1.805	1.128	3.169	5.146	0.939	1.212	0.56	0.01	0.01	0.473	0.511	1.107
Pal_00037823	0.123	0.007	0.057	1.521	1.851	1.166	0.119	2.101	0.007	1.342	0.373	0.408
Pal_00037854	1.427	0.89	0.837	2.017	0.905	1.482	1.243	2.101	3.783	2.023	0.991	1.123
Pal_00038050	0.01	0.308	0.227	0.322	0.165	0.32	0.315	1.14	1.668	0.34	0.573	0.128
Pal_00038060	1.341	0.924	1.45	0.909	0.75	1.305	0.89	0.293	2.11	0.494	0.932	1.362
Pal_00038094	0.456	0.857	0.655	1.027	1.763	1.556	2.735	1.388	1.648	3.453	1.937	2.244
Pal_00038097	0.07	0.057	0.103	4.143	6.509	2.753	0.196	3.327	0.015	3.402	2.136	0.824
Pal_00038147	0.873	0.766	1.164	0.602	1.566	3.217	0.849	3.057	0.23	1.834	3.592	2.165
Pal_00038276	5.022	4.971	3.951	0.01	0.01	0.01	0.01	0.01	0.01	0.535	0.409	0.412
Pal_00038316	3.11	4.61	1.078	4.677	5.777	4.963	8.603	4.29	7.045	10.48	4.171	3.584
Pal_00038434	0.605	0.775	0.813	1.322	1.039	1.387	2.05	1.371	0.869	3.956	1.891	1.195
Pal_00038435	0.556	0.191	0.233	2.534	1.82	1.615	4.13	5.109	2.358	3.256	2.153	0.606
Pal_00038438	0.024	0.61	0.07	1.556	0.506	0.399	1.558	2.337	1.138	3.292	0.351	0.686
Pal_00038442	0.191	0.046	0.001	0.402	1.293	0.001	0.63	1.67	1.946	2.312	0.675	0.397
Pal_00038489	13.334	10.149	16.78	4.468	4.555	3.015	2.829	4.107	2.08	4.429	4.105	5.028
Pal_00038534	1.629	1.6	0.643	0.01	0.01	0.01	0.01	0.01	0.01	0.01	0.01	0.01
Pal_00038538	27.707	29.926	22.629	37.118	38.508	35.398	7.153	8.023	4.47	19.44	17.643	20.74
Pal_00038539	12.751	13.99	10.832	10.068	9.034	7.964	6.736	2.987	4.138	13.354	11.739	18.872
Pal_00038540	0.48	0.621	0.468	1.091	1.058	0.381	0.706	0.488	0.555	0.633	0.385	0.249
Pal_00038556	0.479	1.743	1.252	0.837	1.654	0.93	0.422	0.541	0.431	3.037	1.459	2.564
Pal_00038557	5.726	3.334	3.624	8.772	5.104	6.112	3.451	1.805	2.644	5.578	8.352	8.243
Pal_00038660	0.404	0.111	0.136	1.088	0.688	0.643	0.652	0.692	0.951	1.309	0.879	0.765
Pal_00038699	0.345	0.063	0.088	1.57	0.952	0.568	0.307	0.01	0.08	1.413	0.442	0.693
Pal_00038743	1.323	0.798	1.053	0.555	0.661	0.849	0.703	0.156	0.113	1.379	1.196	1.221
Pal_00038758	33.354	30.227	33.388	38.82	25.646	35.672	19.703	31.547	26.919	14.82	22.04	44.839
Pal_00038834	0.01	0.469	0.263	1.149	0.656	1.104	0.181	0.901	3.727	0.392	0.639	0.422
Pal_00038844	0.175	0.174	0.352	0.618	0.901	0.394	0.11	0.471	0.155	2.024	0.975	1.104
Pal_00038848	23.324	16.202	12.241	17.919	12.776	34.102	6.016	5.974	4.524	9.194	16.001	28.438
Pal_00038858	1.306	4.843	2.613	1.02	0.398	1.802	0.01	0.01	0.01	0.01	0.01	1.193
Pal_00038868	1.626	2.145	1.185	1.64	1.366	0.833	0.371	0.723	0.391	0.427	0.417	0.468
Pal_00038871	0.866	0.417	0.425	0.635	0.796	0.714	0.392	0.322	0.52	0.8	1.552	1.42
Pal_00038901	0.01	0.01	0.01	0.01	0.01	0.01	0.01	0.01	0.01	1.686	1.333	1.262
Pal_00038904	0.01	0.01	0.024	0.01	0.01	0.01	0.01	0.01	0.01	1.17	0.932	1.018
Pal_00038910	0.04	0.031	0.047	0.01	0.01	0.01	0.01	0.01	0.01	1.297	1.162	0.972
Pal_00038969	0.392	1.117	1.525	1.285	1.712	1.717	2.504	0.858	0.752	1.254	1.298	0.779
Pal_00038980	1.003	0.593	1.493	0.426	0.684	1.35	2.676	1.067	1.143	1.212	0.887	0.637
Pal_00039025	0.357	0.899	0.813	2.012	1.117	0.642	1.685	1.885	1.849	0.725	0.65	0.626
Pal_00039062	1.9	1.595	2.212	0.185	0.324	0.179	0.139	0.421	0.543	0.063	0.219	0.051
Pal_00039109	2.989	1.869	3.832	0.016	0.019	0.059	0.015	0.118	0.172	0.44	4.727	3.233
Pal_00039166	0.058	0.152	0.189	3.346	1.702	0.534	1.85	0.815	1.247	1.04	0.865	0.702
Pal_00039183	14.488	12.426	20.876	2.349	2.103	3.625	6.866	9.432	14.949	9.73	14.392	10.259
Pal_00039246	0.283	0.436	0.158	0.618	0.84	1.271	1.324	0.851	0.981	0.936	0.53	0.637
Pal_00039287	0.01	0.189	0.165	1.089	0.398	0.431	1.162	0.01	0.195	1.467	1.112	0.352
Pal_00039294	0.01	0.133	0.01	0.682	1.176	0.203	3.292	0.294	0.611	0.784	0.62	2.012
Pal_00039333	0.594	0.01	0.01	0.912	0.01	0.01	0.618	0.683	6.559	1.951	0.588	2.393
Pal_00039345	9.702	5.018	22.207	1.885	2.477	3.471	33.468	28.45	20.603	94.434	88.717	83.66
Pal_00039406	2.574	2.034	1.549	1.109	0.886	1.841	1.249	0.803	1.192	2.908	2.883	3.073
Pal_00039410	12.311	9.844	8.391	8.219	8.708	12.044	4.51	4.229	5.976	3.386	5.262	7.822
Pal_00039462	4.008	4.659	1.35	0.01	0.01	0.16	0.01	0.01	0.01	1.107	0.83	0.458
Pal_00039477	5.359	5.068	6.181	6.852	5.26	8.736	4.896	4.108	2.675	6.024	6.228	6.707
Pal_00039525	0.01	0.01	0.043	0.01	0.048	0.043	2.022	6.028	0.532	0.01	0.01	0.01
Pal_00039562	1.967	1.851	1.548	4.146	2.971	3.146	2.587	1.441	1.657	2.442	2.346	3.851
Pal_00039563	0.542	0.805	0.875	0.792	0.451	1.3	0.787	0.225	0.6	1.522	1.312	1.676
Pal_00039565	0.226	0.316	0.471	0.768	0.728	0.499	0.786	1.338	1.057	0.415	0.524	0.343
Pal_00039566	0.91	1.101	0.917	2.462	1.166	0.696	1.744	4.166	0.546	1.983	1.062	0.769
Pal_00039589	0.8	0.808	0.665	2.038	3.277	0.758	1.96	4.359	3.694	0.03	4.713	2.767
Pal_00039592	0.099	0.007	0.632	2.771	2.128	0.725	1.765	4.909	2.805	0.938	3.458	3.252
Pal_00039597	0.001	0.001	1.847	0.001	1.845	0.925	0.077	0.953	0.619	0.414	4.057	2.48
Pal_00039598	0.001	0.24	0.003	0.001	2.334	0.033	1.388	2.295	0.003	0.001	0.001	1.087
Pal_00039604	0.16	0.28	0.672	0.01	0.01	0.049	0.875	0.417	0.255	1.172	1.953	2.009
Pal_00039612	0.028	0.239	0.196	1.201	1.643	0.387	0.622	0.102	0.003	0.139	1.2	0.926
Pal_00039614	0.578	0.608	0.776	0.526	0.439	0.554	0.003	1.101	0.003	0.263	4.244	2.802
Pal_00039658	6.522	5.4	9.505	8.829	7.479	8.044	12.412	9.286	5.748	4.494	2.726	1.722
Pal_00039695	8.694	1.327	3.647	0.01	0.01	0.01	0.01	0.01	0.01	0.01	0.01	0.431
Pal_00039700	0.223	0.737	0.409	1.027	2.246	1.535	1.073	0.582	0.918	0.27	0.31	0.132
Pal_00039719	2.165	1.633	4.377	0.388	0.358	0.805	0.585	0.456	0.01	0.93	1.455	0.937
Pal_00039758	0.82	2.812	0.148	0.443	0.692	1.001	0.032	0.034	0.018	0.32	0.48	0.433
Pal_00039771	3.097	1.666	1.459	2.319	1.394	1.614	3.354	1.443	3.139	4.864	4.063	2.872
Pal_00039825	2.136	1.55	1.345	2.061	2.22	1.432	2.446	4.123	2.736	1.93	1.712	2.035
Pal_00040054	1.395	1.25	1.557	0.574	0.664	1.161	1.139	0.653	0.676	1.468	1.762	1.737
Pal_00040081	1.495	0.707	1.36	3.659	2.67	1.875	3.271	7.26	4.67	1.009	1.193	0.218
Pal_00040108	34.348	17.57	40.315	1.332	1.846	6.243	10.029	3.317	1.788	43.565	61.527	60.06
Pal_00040196	0.133	0.406	0.823	24.354	28.085	9.45	7.913	7.749	5.68	0.913	1.057	0.957
Pal_00040240	4.915	5.147	3.241	5.429	5.752	3.73	3.302	2.088	2.045	7.343	5.724	5.438
Pal_00040280	1.083	0.657	1.954	0.662	0.407	0.402	0.251	0.161	0.187	0.157	0.387	0.328
Pal_00040296	0.656	1.567	1.044	0.986	2.26	1.367	2.918	1.261	1.355	0.918	1.241	0.755
Pal_00040312	2.652	1.73	1.47	0.742	0.357	0.212	0.01	0.144	0.01	0.368	1.111	0.956
Pal_00040406	0.371	0.534	0.266	3.402	2.683	1.792	1.11	2.443	0.626	2.388	2.664	3.836
Pal_00040461	1.157	10.85	1.814	3.343	0.335	3.363	0.01	0.493	0.421	0.434	0.732	1.115
Pal_00040509	3.145	2.562	4.662	7.835	5.427	2.559	3.012	4.608	1.957	4.141	3.364	3.253
Pal_00040564	3.914	3.813	2.872	2.09	2.465	1.924	1.515	5.401	1.87	2.238	2.421	2.986
Pal_00040567	0.992	0.406	1.941	0.124	0.591	0.7	0.131	0.134	0.01	0.939	1.017	0.618
Pal_00040697	3.949	3.58	4.949	4.937	4.156	3.914	2.639	2.233	2.679	6.415	4.184	4.683
Pal_00040710	0.314	0.456	0.592	2.188	0.908	0.773	1.26	1.819	0.187	1.557	1.223	0.688
Pal_00040716	10.529	9.711	8.317	4.977	3.058	4.772	1.821	1.546	1.206	1.897	2.31	3.643
Pal_00040720	15.596	9.254	19.057	29.84	17.368	9.89	5.006	3.292	7.346	3.147	5.799	6.807
Pal_00040728	0.174	0.286	0.146	1.556	1.093	1.117	2.417	2.193	0.7	1.267	0.781	1.17
Pal_00040730	0.066	0.049	0.075	7.089	6.186	4.219	1.033	0.384	0.491	0.753	0.583	1.929
Pal_00040743	0.846	1.168	1.071	2.687	1.616	1.082	2.696	3.862	1.959	2.786	3.456	2.37
Pal_00040761	21.297	25.823	20.008	19.949	18.851	19.634	10.583	12.057	8.158	12.317	14.509	22.357
Pal_00040779	1.685	2.032	4.985	24.666	6.558	4.949	6.678	14.816	4.654	15.144	6.503	9.563
Pal_00040798	1.111	1.583	1.882	2.199	2.288	2.463	1.766	2.514	1.732	2.466	3.364	3.252
Pal_00040836	0.137	0.126	0.041	2.02	1.526	1.243	3.931	4.396	2.475	1.32	0.834	0.748
Pal_00040841	34.607	28.544	38.772	95.655	65.753	69.103	34.794	66.945	54.428	17.079	19.465	36.61
Pal_00040842	34.607	28.544	38.772	95.655	65.753	69.103	34.794	66.945	54.428	17.079	19.465	36.61
Pal_00040866	3.532	2.646	5.03	1.972	1.487	1.291	0.526	0.678	1.119	1.039	0.741	1.591
Pal_00040872	0.436	0.464	0.797	0.976	1.063	1.531	0.836	0.798	0.813	1.226	1.158	1.148
Pal_00040891	1.529	2.409	0.856	2.027	2.484	0.97	1.824	1.971	1.276	3.178	2.451	2.012
Pal_00040933	0.056	0.139	0.052	2.54	2.199	1.883	1.718	1.972	1.58	0.642	0.609	0.677
Pal_00040934	0.12	0.113	0.054	1.063	1.008	0.327	0.538	0.556	0.349	4.14	1.195	1.053
Pal_00041014	13.885	10.603	19.543	21.709	29.048	25.628	29.473	42.177	25.887	40.9	23.907	21.528
Pal_00041075	1.216	1.673	1.252	2.231	1.864	2.741	2.69	1.073	2.452	2.001	1.245	0.646
Pal_00041096	1.105	1.331	0.366	1.085	0.901	1.475	0.95	0.77	2.491	2.208	3.029	1.348
Pal_00041124	1.106	1.069	3.368	0.883	0.36	0.313	0.548	0.057	0.32	0.836	0.738	1.189
Pal_00041133	0.762	0.499	0.625	1.556	0.652	0.824	1.504	0.926	0.136	1.588	0.383	0.748
Pal_00041137	0.209	0.085	0.107	4.05	3.972	3.024	2.976	4.004	2.162	1.048	1.102	1.567
Pal_00041154	0.072	0.17	0.162	0.149	0.215	0.432	1.173	0.499	0.446	2.768	1.451	0.464
Pal_00041195	0.301	0.143	0.165	0.33	0.255	0.425	1.04	0.45	0.638	2.879	1.227	0.657
Pal_00041221	1.659	1.528	1.653	1.803	3.614	1.383	4.973	0.592	1.702	3.607	3.063	2.269
Pal_00041258	38.971	26.26	25.687	28.659	39.127	25.352	28.473	64.58	60.449	25.526	22.234	28.263
Pal_00041287	0.01	0.666	0.808	1.178	0.315	0.52	3.635	5.963	1.108	4.681	5.223	2.583
Pal_00041344	0.326	0.274	0.292	0.967	0.857	0.556	1.069	0.796	0.718	1.997	1.474	0.892
Pal_00041362	0.01	0.01	0.01	1.325	0.01	0.174	0.758	0.329	2.574	0.198	0.712	0.167
Pal_00041363	0.249	0.653	0.221	1.07	0.235	0.4	0.933	0.622	2.273	0.436	1.118	0.962
Pal_00041376	1.012	1.498	1.615	3.677	3.505	2.898	1.53	2.082	3.72	2.509	1.77	1.674
Pal_00041378	3.807	0.695	2.905	2.066	0.692	4.757	3.207	2.683	11.93	1.012	0.535	2.61
Pal_00041383	0.247	0.362	1.287	1.681	1.359	2.404	1.844	0.68	1.457	1.985	0.385	0.733
Pal_00041390	8.17	9.938	5.902	2.585	6.067	6.409	2.615	2.039	12.926	3.174	5.363	5.617
Pal_00041394	0.618	0.207	0.324	0.389	0.01	0.243	0.174	0.494	2.461	1.033	0.175	0.704
Pal_00041444	5.164	3.157	2.454	0.925	1.72	1.619	1.711	0.227	0.441	8.556	4.539	3.047
Pal_00041456	0.145	0.204	0.032	2.1	2.118	0.984	3.039	1.871	0.91	0.971	0.595	0.813
Pal_00041472	1.09	1.137	0.639	0.181	0.452	0.382	2.094	1.271	0.609	1.384	1.113	0.651
Pal_00041479	0.437	1.462	0.916	0.474	0.497	0.466	0.921	0.833	1.154	1.641	1.71	0.89
Pal_00041511	4.999	4.626	3.767	6.205	5.541	4.342	6.516	3.732	3.878	9.778	8.427	7.28
Pal_00041566	0.562	0.925	0.543	0.326	0.488	0.28	1.496	0.153	0.356	1.036	0.34	0.294
Pal_00041741	0.611	1.145	0.502	0.788	0.822	1.815	1.853	0.814	0.863	0.997	0.944	0.78
Pal_00041828	1.633	1.652	1.129	2.035	2.18	1.784	1.35	1.701	0.755	1.184	1.463	1.576
Pal_00041834	11.261	13.717	17.642	14.77	21.603	14.318	6.576	9.689	10.387	4.727	6.648	11.341
Pal_00041851	1.302	0.255	0.475	1.037	0.295	0.719	0.96	0.39	1.643	0.308	0.312	0.257
Pal_00041852	1.025	0.096	0.696	3.874	1.043	1.324	4.325	2.519	12.16	1.052	1.179	1.225
Pal_00041978	1.165	1.595	0.329	1.771	1.173	1.366	1.579	1.23	1.298	0.856	1.379	1.232
Pal_00042098	0.031	0.01	0.01	0.01	0.01	0.029	0.01	0.01	0.01	7.894	2.07	1.755
Pal_00042145	29.566	20.357	15.27	32.843	21.424	23.624	14.604	15.87	13.072	18.209	10.873	20.301
Pal_00042149	0.912	0.393	0.01	0.675	0.366	0.189	0.46	1.413	0.724	4.434	0.961	0.361
Pal_00042267	2.108	1.238	1	0.104	0.01	0.01	0.01	0.01	0.01	0.01	0.01	0.01
Pal_00042271	5.408	8.835	10.761	9.297	12.824	8.192	4.905	7.626	8.74	7.09	7.635	8.662
Pal_00042278	0.47	0.564	0.01	1.651	1.077	0.908	1.613	0.556	1.007	5.499	2.989	2.36
Pal_00042286	0.257	0.406	0.824	25.904	17.133	7.819	10.353	16.232	11.392	1.632	2.124	4.01
Pal_00042320	0.01	0.014	0.061	0.01	0.01	0.01	0.01	0.01	0.01	0.033	3.052	1.561
Pal_00042402	0.41	0.722	0.968	0.072	0.142	0.621	0.562	0.375	2.127	0.599	1.512	0.641
Pal_00042403	1.054	1.159	1.9	0.846	0.591	0.938	2.981	2.358	5.183	2.989	3.639	1.669
Pal_00042434	14.969	14.836	28.457	23.987	17.976	11.972	9.983	29.802	20.477	5.205	6.474	0.626
Pal_00042435	15.722	13.883	32.301	22.883	20.99	11.25	16.897	41.08	30.275	6.55	6.411	1.44
Pal_00042507	1.877	1.022	0.716	1.572	0.583	0.152	0.737	1.27	0.637	0.47	0.279	0.388
Pal_00042531	4.902	6.437	5.973	7.432	6.508	7.192	2.989	5.444	3.895	3.85	5.319	6.709
Pal_00042532	5.627	6.016	6.396	15.503	19.937	7.072	11.886	21.51	9.697	31.922	25.477	21.879
Pal_00042541	3.533	3.861	6.221	7.022	6.051	5.931	5.022	4.364	3.614	5.128	4.097	3.084
Pal_00042596	3.14	0.995	2.271	1.526	0.533	0.642	2.859	1.19	2.144	1.449	1.19	1.131
Pal_00042681	5	6.479	5.544	10.798	9.162	8.011	6.79	8.488	7.657	7.119	7.143	7.445
Pal_00042683	0.984	0.873	0.995	1.803	1.812	0.541	0.776	1.707	0.154	0.455	0.347	0.024
Pal_00042720	0.753	0.423	0.858	0.204	0.464	0.529	1.021	0.79	1.413	0.964	1.513	1.224
Pal_00042721	0.368	0.449	0.482	0.425	0.237	0.566	1.616	1.038	1.15	1.745	1.953	0.632
Pal_00042777	33.522	8.195	24.732	23.424	4.939	4.538	5.945	8.429	3.914	113.374	19.949	19.793
Pal_00042804	30.495	34.47	28.713	62.981	48.394	60.521	12.915	31.607	22.111	11.005	21.931	36.877
Pal_00042830	1.675	1.332	2.419	1.29	0.753	0.972	3.597	3.11	4.246	0.992	0.825	0.701
Pal_00042895	1.892	2.501	2.031	0.335	0.614	1.079	0.407	0.394	1.241	0.884	1.494	1.876
Pal_00042909	15.576	17.447	21.06	17.041	18.056	16.45	18.718	21.563	24.729	21.312	23.364	22.24
Pal_00043036	0.999	3.044	2.387	3.077	2.1	2.703	2.082	1.415	4.178	6.207	4.184	4.424
Pal_00043049	3.037	0.591	31.692	7.198	12.313	6.046	2.229	0.001	3.718	2.348	1.117	0.001
Pal_00043105	28.151	24.935	35.328	33.78	24.771	18.217	22.642	45.643	40.323	18.297	28.441	28.768
Pal_00043131	0.444	0.461	0.422	0.25	0.204	0.484	2.053	0.752	0.849	2.408	1.5	0.575
Pal_00043194	0.054	0.139	0.221	0.198	0.364	0.506	2.342	0.37	0.491	2.435	1.721	0.612
Pal_00043268	10.055	12.409	25.213	20.518	22.546	21.563	21.408	41.687	41.526	15.663	16.955	1.561
Pal_00043269	23.224	26.152	51.181	16.838	22.572	26.047	34.612	40.211	45.392	41.528	37.871	2.755
Pal_00043278	8.254	8.619	2.908	6.811	8.063	6.382	6.542	13.053	2.094	7.548	7.122	6.691
Pal_00043284	1.113	0.451	0.606	1.328	1.138	0.818	0.475	3.007	0.768	0.801	0.282	0.315
Pal_00043302	14.916	13.012	21.416	19.999	17.002	17.853	25.539	30.529	45.531	17.099	16.419	3.018
Pal_00043305	0.878	1.324	0.87	0.802	1.354	1.565	1.358	1.554	2.472	1.079	1.992	1.388
Pal_00043323	4.683	1.945	7.054	2.172	2.597	3.298	5.34	8.583	14.85	4.808	4.819	3.984
Pal_00043324	0.97	0.01	0.01	2.509	0.01	1.364	1.464	0.01	12.284	0.822	0.594	0.01
Pal_00043328	0.18	0.294	0.284	0.045	0.211	0.343	0.806	0.3	0.887	0.605	1.517	1.416
Pal_00043330	4.884	4.648	0.815	1.333	0.641	1.773	1.74	0.966	2.824	0.829	1.733	2.598
Pal_00043334	0.318	0.126	0.427	1.575	1.686	0.734	0.321	1.649	3.203	1.405	0.181	0.831
Pal_00043343	0.698	0.354	0.655	0.524	0.344	1.532	1.834	0.572	1.859	0.434	0.85	0.865
Pal_00043345	0.612	1.012	1.77	0.01	0.01	0.179	0.245	0.296	2.391	1.594	0.608	0.367
Pal_00043346	0.794	0.01	0.365	0.01	0.01	0.615	0.01	0.01	4.622	0.01	0.299	1.588
Pal_00043368	1.033	0.221	0.315	0.693	0.032	0.092	0.01	0.01	0.055	1.613	0.486	0.602
Pal_00043370	0.01	0.157	0.01	1.619	1.374	1.009	0.01	0.01	0.14	5.615	1.974	2.93
Pal_00043373	1.034	1.197	1.468	0.792	0.785	1.241	1.333	0.957	0.87	2.02	1.91	1.886
Pal_00043426	5.012	3.88	6.709	7.173	5.215	3.684	12.676	7.615	7.641	8.971	5.012	2.955
Pal_00043454	9.155	13.907	30.129	6.76	7.008	20.64	26.319	28.954	53.187	12.819	31.818	39.575
Pal_00043547	2.431	1.38	1.397	0.521	0.13	0.788	0.199	0.553	0.068	0.144	0.419	0.64
Pal_00043548	22.154	8.226	7.444	12.658	9.25	7.562	5.881	8.429	7.481	3.867	3.559	6.203
Pal_00043549	2.521	0.498	1.192	0.971	0.92	1.591	0.654	2.611	0.66	0.431	0.917	0.825
Pal_00043552	0.546	0.274	0.447	0.01	0.306	0.917	1.156	0.151	0.533	2.202	1.916	0.41
Pal_00043554	1.44	1.733	2.122	1.776	2.516	6.453	5.615	0.843	5.107	2.361	8.11	2.205
Pal_00043555	1.285	1.948	1.362	1.873	0.435	1.208	7.534	2.523	6.582	6.284	3.871	3.781
Pal_00043562	12.582	9.88	2.279	1.398	3.156	1.89	5.285	0.557	2.4	2.969	2.88	0.391
Pal_00043569	0.02	0.017	0.01	0.3	0.124	0.042	1.78	4.492	3.532	0.066	0.045	0.029
Pal_00043574	2.257	1.99	1.115	4.418	2.757	2.791	1.768	2.843	3.215	0.552	0.543	0.484
Pal_00043722	1.855	1.255	1.167	1.143	1.671	1.219	1.296	1.659	2.574	1.51	1.806	1.796
Pal_00043728	3.397	1.467	1.152	3.781	3.73	2.364	1.27	0.419	0.312	0.657	2.867	1.332
Pal_00043745	1.1	0.784	0.624	2.262	2.848	2.123	0.806	1.044	0.469	1.593	1.084	2.162
Pal_00043751	1.149	0.475	1.476	0.01	0.01	0.065	0.01	0.01	0.01	0.01	0.01	0.01
Pal_00043761	0.852	1.011	0.549	0.931	0.519	0.775	0.772	0.724	1.053	0.5	1.572	1.4
Pal_00043778	0.591	1.173	2.868	0.286	0.055	0.231	0.01	0.01	0.122	0.01	0.029	0.01
Pal_00043783	3.294	2.834	3.824	4.528	2.7	2.091	8.924	12.002	10.158	4.978	3.085	2.498
Pal_00043824	156.822	102.62	296.684	82.596	62.216	25.171	97.315	169.454	104.114	56.833	55.952	54.566
Pal_00043825	9.305	3.359	11.48	3.37	2.33	0.73	7.928	16.823	8.535	3.478	2.445	3.353
Pal_00043926	0.456	0.173	0.728	0.103	0.01	0.045	0.166	0.058	0.01	1.007	1.122	0.457
Pal_00043988	2.316	2.365	5.627	0.01	0.468	0.433	0.063	0.01	0.01	0.287	0.369	0.423
Pal_00043990	10.651	11.914	9.896	12.228	11.01	10.118	6.745	8.587	6.633	9.243	9.075	12.956
Pal_00044010	478.931	521.361	384.088	761.289	713.334	292.163	258.167	258.67	115.912	54.449	35.182	41.476
Pal_00044045	1.321	1.319	0.528	0.55	0.689	1.344	0.752	0.61	0.461	1.307	2.091	1.612
Pal_00044119	0.594	1.337	0.683	1.033	0.662	1.493	0.93	0.357	0.527	0.812	0.72	0.678
Pal_00044134	12.644	1.416	1.618	0.01	0.01	0.01	6.817	14.539	16.631	21.479	16.043	11.219
Pal_00044145	0.277	0.753	0.937	0.64	0.741	0.854	0.987	0.429	0.307	3.822	2.961	2.194
Pal_00044226	0.679	1.119	0.211	1.074	0.859	1.682	0.496	1.01	1.31	0.457	1.604	1.561
Pal_00044283	21.843	20.629	18.776	52.563	56.443	39.749	31.676	35.235	44.65	31.701	26.639	38.613
Pal_00044325	2.591	2.59	2.79	4.343	1.467	2.323	2.999	2.75	1.017	6.864	5.271	7.552
Pal_00044328	5.798	10.819	5.569	5.959	3.185	8.1	22.772	23.304	7.708	47.292	75.32	36.385
Pal_00044387	0.01	0.039	1.22	1.701	0.851	0.236	0.15	0.01	0.01	0.01	0.079	0.01
Pal_00044493	19.626	10.99	26.039	9.372	5.861	2.478	1.248	0.769	1.964	2.534	2.055	2.775
Pal_00044503	1.573	2.474	1.6	4.467	4.674	3.949	6.874	4.312	3.252	17.22	10.737	6.605
Pal_00044546	1.367	2.378	1.482	1.243	0.4	0.425	0.882	0.169	0.164	0.984	1.229	0.639
Pal_00044619	0.056	0.001	0.339	0.236	1.296	0.396	0.363	0.349	0.07	1.01	0.129	0.669
Pal_00044629	5.592	7.577	6.495	18.761	18.6	18.457	15.372	16.671	15.178	13.048	18.056	20.593
Pal_00044654	0.757	0.342	0.621	3.137	4.871	2.709	0.816	1.585	0.609	3.332	2.718	2.482
Pal_00044786	3.156	0.765	3.036	1.838	1.904	3.196	11.489	1.304	8.932	20.252	11.685	4.96
Pal_00044812	7.758	5.944	3.247	1.906	1.197	1.832	1.924	0.291	0.313	2.392	1.011	1.582
Pal_00044863	0.451	0.103	0.648	0.708	0.152	0.404	1.806	1.392	0.763	0.624	0.656	0.189
Pal_00044901	3.789	10.519	6.648	0.33	2.213	2.705	0.857	3.873	0.328	0.747	1.761	0.269
Pal_00044908	0.01	0.01	0.01	0.636	0.01	0.337	1.835	5.58	0.01	0.01	0.01	0.01
Pal_00044929	6.673	4.52	1.431	2.897	1.421	2.308	1.059	1.467	0.201	1.523	1.189	1.094
Pal_00044982	0.01	0.01	0.047	0.01	0.01	0.01	1.91	1.087	1.934	0.01	0.058	0.092
Pal_00044984	1.235	1.149	1.067	0.217	0.487	0.218	0.439	0.617	1.709	0.583	0.734	0.657
Pal_00044993	0.461	0.664	0.249	0.574	0.758	1.323	0.276	1.411	3.485	0.185	0.69	0.369
Pal_00044998	1.014	0.493	0.01	0.984	1.067	0.636	1.558	3.091	10.1	1.705	0.546	0.571
Pal_00044999	0.061	0.01	0.152	0.46	0.119	0.323	1.658	1.468	1.532	0.057	0.324	0.119
Pal_00045008	1.207	0.585	0.01	0.562	0.91	0.797	0.138	0.53	2.886	1.551	0.954	1.067
Pal_00045011	2.234	3.32	2.336	3.4	2.104	1.772	1.087	1.324	6.028	4.051	3.496	2.261
Pal_00045032	12.914	8.863	14.5	6.456	18.009	12.753	15.748	14.972	16.641	31.666	20.517	13.973
Pal_00045039	0.01	0.01	1.438	0.01	0.01	0.01	0.01	0.319	2.676	0.01	0.346	0.01
Pal_00045321	1.024	0.19	0.269	0.01	0.01	0.028	0.05	0.209	0.553	2.178	79.199	26.857
Pal_00045384	0.582	0.433	0.239	1.13	0.495	0.395	1.364	2.617	0.001	1.588	1.125	0.378
Pal_00045388	0.279	0.406	0.3	0.649	0.681	1.042	1.614	1.75	1.459	1.75	1.437	0.541
Pal_00045412	0.081	0.227	0.067	0.003	0.003	0.416	1.945	0.233	1.128	1.904	0.914	0.315
Pal_00045419	0.36	0.19	0.082	0.241	0.885	0.53	1.083	1.807	0.187	3.123	0.356	0.757
Pal_00045437	2.986	3.063	2.581	5.805	3.385	2.365	1.66	1.75	0.853	4.383	2.995	2.614
Pal_00045443	0.187	0.041	0.19	1.556	0.912	0.454	0.435	0.907	0.242	2.158	0.868	0.067
Pal_00045465	0.01	0.268	0.27	0.01	0.01	0.01	0.01	0.01	0.01	0.305	5.512	8.989
Pal_00045477	2.012	1.42	4.524	0.211	0.256	0.174	3.811	2.284	4.091	2.072	1.99	1.004
Pal_00045491	0.039	0.23	0.238	0.206	0.129	0.147	1.045	0.584	0.479	1.026	0.729	0.372
Pal_00045499	1.539	1.22	1.015	0.262	0.555	0.703	0.33	0.376	0.437	0.845	0.659	0.825
Pal_00045505	1.917	1.619	0.609	0.715	0.463	0.567	0.447	0.441	0.178	0.542	0.456	0.501
Pal_00045518	0.607	0.514	0.376	1.562	1.115	1.056	1.528	1.266	0.974	1.065	0.828	0.377
Pal_00045519	0.003	0.518	0.491	1.566	1.245	0.126	0.712	0.857	0.218	0.149	0.291	0.046
Pal_00045532	5.914	5.517	3.31	22.748	15.183	15.21	28.131	17.71	11.945	19.941	13.229	19.203
Pal_00045541	91.221	70.403	73.42	35.301	35.963	55.478	7.786	14.398	10.142	15.872	45.126	96.526
Pal_00045558	15.471	8.097	27.432	7.114	1.864	3.918	12.016	5.027	1.819	2.536	5.584	7.335
Pal_00045606	2.322	2.793	2.928	6.832	4.025	3.209	3.052	4.925	3.87	2.18	1.931	2.149
Pal_00045636	2.453	3.846	1.606	2.474	1.701	3.01	2.989	2.624	1.163	1.187	3.554	2.512
Pal_00045652	8.189	3.959	2.644	28.449	8.178	6.437	5.214	1.691	2.876	37.81	10.567	13.665
Pal_00045669	0.154	0.015	0.023	1.636	1.181	0.827	0.209	0.033	0.015	0.147	0.128	0.001
Pal_00045682	6.393	8.046	4.435	4.227	3.992	5.621	1.863	1.864	1.904	2.942	3.62	5.08
Pal_00045732	4.181	3.348	4.867	5.118	3.298	1.698	3.923	4.514	4.351	1.975	2.431	1.211
Pal_00045735	2.302	3.349	4.593	2.656	3.267	1.823	2.941	3.493	2.757	3.064	2.68	3.393
Pal_00045814	3.565	3.669	4.994	4.528	3.426	3.402	1.758	3.567	1.557	2.327	1.863	1.958
Pal_00045908	1.345	1.907	1.461	1.519	1.362	1.338	0.203	0.418	0.221	0.555	0.995	1.563
Pal_00045915	1.255	0.91	1.417	1.296	0.738	0.82	0.246	0.343	0.226	0.54	0.613	0.893
Pal_00045923	2.095	1.227	1.117	0.01	0.01	0.133	0.01	0.408	0.01	0.365	0.283	0.257
Pal_00045941	1.19	1.424	0.854	1.742	1.218	0.912	1.11	0.761	0.282	0.727	0.77	0.754
Pal_00045956	5.123	2.693	1.587	0.853	0.476	0.53	0.01	0.147	0.19	0.01	0.599	0.01
Pal_00045960	0.561	0.543	0.487	1.089	0.815	0.834	0.88	1.02	0.735	1.086	0.83	0.463
Pal_00046014	2.233	1.406	1.757	0.71	0.412	0.236	0.095	0.205	0.27	0.043	0.287	0.07
Pal_00046061	6.749	3.509	4.054	3.232	2.923	0.887	4.295	7.861	1.041	3.813	0.886	0.411
Pal_00046071	1.1	0.01	2.279	0.01	0.01	0.01	0.01	0.01	0.01	0.01	1.023	1.1
Pal_00046159	0.568	0.794	0.496	0.898	0.381	1.318	0.979	0.451	2.484	1.567	1.025	0.236
Pal_00046191	0.57	1.395	0.629	1.572	1.026	1.167	2.347	0.736	0.256	3.008	1.222	1.674
Pal_00046192	0.182	0.099	0.151	1.461	1.366	0.649	0.653	1.48	0.988	1.737	0.584	0.429
Pal_00046198	0.403	0.33	0.552	1.055	1.293	0.475	1.01	0.01	1.238	1.286	0.462	0.603
Pal_00046203	0.16	0.116	0.287	0.284	0.327	0.604	1.417	0.727	0.654	1.012	0.554	0.665
Pal_00046204	0.417	0.702	0.377	2.228	1.958	2.633	3.966	5.515	3.279	2.131	1.375	1.059
Pal_00046209	1.706	2.604	1.659	3.499	2.857	3.141	4.322	1.927	2.238	5.309	3.549	4.263
Pal_00046232	0.01	0.01	0.01	0.01	0.47	0.01	0.01	10.513	0.01	1.133	0.678	0.01
Pal_00046245	1.42	1.419	0.393	0.991	0.835	1.251	1.238	0.652	1.698	0.657	1.075	1.07
Pal_00046335	2.316	0.998	0.551	0.855	0.963	0.272	0.306	1.137	0.01	0.184	2.4	0.961
Pal_00046378	1.196	0.901	0.864	0.89	1.1	0.741	1.587	1.398	2.834	1.916	1.588	0.964
Pal_00046385	0.01	0.01	0.01	0.454	0.01	0.217	8.514	18.231	4.504	0.122	0.118	0.196
Pal_00046392	0.826	1.009	0.483	1.025	1.121	0.759	0.317	0.11	0.519	0.912	0.088	1.151
Pal_00046393	8.604	6.816	6.782	10.267	8.57	10.474	5.736	4.765	2.347	6.639	6.895	12.332
Pal_00046395	1.968	1.243	2.457	1.61	1.018	0.436	2.742	2.407	3.903	0.71	0.336	0.574
Pal_00046415	7.217	4.797	13.997	5.266	3.463	1.663	7.595	12.052	8.814	2.315	3.419	2.865
Pal_00046449	5.036	3.181	4.9	8.161	6.644	1.561	4.252	17.331	5.53	0.813	1.345	1.237
Pal_00046450	1.014	0.493	0.613	1.766	0.839	0.62	0.786	0.603	1.656	0.581	0.32	0.103
Pal_00046465	11.86	9.792	24.977	5.93	5.699	4.918	6.489	6.478	7.73	5.883	13.653	11.007
Pal_00046478	0.183	0.164	0.143	0.719	0.468	0.269	0.334	0.206	0.074	1.871	1.105	0.582
Pal_00046501	2.198	1.617	3.071	5.618	19.817	9.145	17.062	20.612	34.088	18.678	42.382	20.679
Pal_00046520	11.007	6.576	13.588	0.01	0.01	0.098	0.01	0.01	0.01	0.01	0.077	0.072
Pal_00046606	0.001	0.167	0.001	1.242	1.876	0.654	0.952	1.062	0.024	0.04	0.013	0.128
Pal_00046631	3.618	4.358	3.485	6.191	6.906	5.888	4.67	6.029	4.851	4.104	4.103	5.251
Pal_00046639	0.107	0.128	0.159	1.253	0.976	0.926	0.546	0.352	0.807	2.267	0.879	0.821
Pal_00046656	0.504	0.393	0.082	1.638	5.178	0.036	0.027	1.322	0.114	0.001	0.001	0.001
Pal_00046669	2.881	1.648	3.888	0.853	1.775	0.46	0.794	0.654	0.072	0.729	1.179	0.317
Pal_00046675	0.862	1.982	1.114	0.929	1.761	1.383	1.037	1.741	1.899	0.112	0.379	0.198
Pal_00046686	0.624	0.836	0.972	1.643	2.062	1.591	0.893	2.227	0.911	1.062	3.949	3.889
Pal_00046690	0.756	0.276	0.021	2.415	2.087	0.787	0.8	1.976	1.297	1.659	0.794	0.973
Pal_00046700	8.382	15.476	1.687	9.857	7.796	15.5	1.135	2.256	1.997	3.756	0.968	3.625
Pal_00046701	0.387	1.064	1.059	0.524	0.852	0.613	0.403	0.519	0.352	0.68	0.307	0.268
Pal_00046707	4.92	4.768	5.331	4.705	8.477	4.425	3.16	5.16	2.171	4.071	5.398	6.482
Pal_00046708	9.116	8.235	10.884	2.336	8.097	8.982	6.491	5.055	2.902	5.552	9.661	17.759
Pal_00046725	0.205	0.321	0.772	5.42	5.824	2.401	2.198	3.262	1.181	0.394	0.606	0.323
Pal_00046750	8.535	9.474	7.134	10.013	8.945	8.22	5.316	6.411	4.971	6.978	4.84	8.814
Pal_00046754	11.438	7.906	0.792	10.026	12.041	17.873	2.863	2.334	5.478	1.666	1.366	1.175
Pal_00046763	1.26	1.133	1.578	1.607	0.367	0.17	0.19	0.416	0.246	0.197	0.231	0.165
Pal_00046816	0.49	1.532	1.301	1.683	1.532	3.018	0.905	0.698	1.839	0.001	0.001	0.001
Pal_00046826	0.642	0.398	0.475	0.637	0.641	0.613	1.474	1.242	0.948	0.901	0.859	0.645
Pal_00046827	3.059	3.917	1.768	7.273	7.332	2.543	18.778	6.023	8.123	6.385	5.664	4.199
Pal_00046832	0.316	0.21	0.355	0.656	0.475	0.992	1.51	0.131	0.165	1.631	1.106	1.07
Pal_00046833	0.594	1.548	1.063	2.664	1.698	1.338	2.584	2.206	1.298	2.247	1.523	1.192
Pal_00046834	1.59	5.89	6.423	8.867	4.37	4.43	14.751	13.139	14.83	6.587	4.876	6.621
Pal_00046837	0.609	1.345	1.452	0.633	1.253	1.321	1.135	0.616	1.266	1.141	1.358	0.849
Pal_00046848	0.001	0.03	0.001	3.55	2.855	0.195	0.865	2.71	0.575	0.743	0.651	1.016
Pal_00046852	0.502	0.287	0.411	0.378	0.593	0.451	0.758	1.661	0.64	1.667	0.641	1.317
Pal_00046857	0.626	2.393	1.928	2.024	1.295	2.502	3.672	3.928	0.835	1.598	1.214	1.099
Pal_00046858	0.506	0.986	1.012	1.954	2.159	0.498	1.255	2.46	1.367	0.351	0.317	0.088
Pal_00046862	0.264	1.58	1.626	0.995	1.115	1.021	1.815	5.303	5.157	0.01	0.879	0.523
Pal_00046863	0.972	1.399	2.192	1.283	1.06	1.282	1.567	1.516	1.489	1.215	0.881	0.741
Pal_00046864	7.909	4.494	3.522	4.061	1.172	2.501	1.896	7.188	5.865	0.687	3.605	0.351
Pal_00046867	0.327	0.816	0.905	1.332	1.367	1.018	0.519	0.927	0.523	1.186	1.006	1.171
Pal_00046878	3.468	2.83	3.66	1.582	0.974	1.717	1.669	2.021	3.278	1.361	0.312	2.055
Pal_00046891	0.53	0.338	0.418	1.799	1.132	1.292	0.603	1.287	0.521	2.645	0.529	1.26
Pal_00046898	0.001	0.001	0.001	1.16	0.348	0.267	0.052	0.497	0.314	1.116	0.14	0.241
Pal_00046900	2.798	2.652	7.42	7.395	2.403	4.617	5.546	3.878	2.463	2.22	2.774	2.075
Pal_00046942	1.122	3.112	2.127	0.839	1.705	2.027	2.62	2.359	1.418	5.241	1.824	8.073
Pal_00046947	2.572	1.463	1.721	2.711	2.507	4.488	1.671	1.719	1.14	1.566	2.803	4.419
Pal_00046949	37.206	23.765	48.727	1.108	1.874	0.339	0.098	2.644	7.508	9.095	24.671	23.082
Pal_00046983	0.54	0.168	0.178	1.687	0.036	0.731	2.491	1.98	0.482	5.541	2.062	2.143
Pal_00046990	0.324	0.176	0.132	0.419	0.908	0.203	2.099	0.823	0.746	2.206	0.985	0.252
Pal_00046992	0.001	0.388	0.089	0.001	1.756	0.479	0.664	0.599	0.27	1.306	1.587	0.003
Pal_00046993	0.049	0.054	0.177	0.859	1.007	0.776	0.73	1.696	0.231	3.216	1.755	1.049
Pal_00046994	0.042	0.085	0.179	0.151	0.724	0.344	1.615	0.995	0.63	2.348	0.413	0.248
Pal_00047008	0.961	1.594	1.38	1.8	1.415	1.3	0.394	0.489	0.5	0.794	0.71	1.216
Pal_00047009	6.254	6.79	4.839	8.584	4.26	8.397	5.076	2.52	5.232	3.285	4.74	11.339
Pal_00047023	1.266	1.3	1.347	1.416	1.083	0.723	1.527	1.819	1.425	0.802	0.718	0.248
Pal_00047097	2.065	0.679	1.178	0.627	0.363	0.583	0.608	0.248	1.103	0.371	0.771	0.151
Pal_00047108	2.269	1.528	2.6	2.575	0.915	1.527	0.469	0.994	0.622	0.758	0.955	1.745
Pal_00047145	2.741	3.752	7.358	3.144	3.891	1.59	9.467	8.561	7.899	1.788	2.386	2.628
Pal_00047259	4.764	3.425	6.084	12.403	11.632	7.69	8.005	6.84	11.418	9.027	10.615	6.061
Pal_00047265	1.229	0.986	2.492	0.588	0.36	0.405	0.402	0.461	0.193	0.999	1.158	1.686
Pal_00047273	2.295	2.148	2.006	2.953	2.491	2.696	3.047	3.762	1.476	3.034	3.831	3.855
Pal_00047327	1.15	0.887	3.373	0.738	0.429	0.46	0.296	0.5	0.507	0.941	2.069	2.451
Pal_00047371	1.076	1.589	1.278	0.204	0.215	0.152	6.356	10.201	6.82	1.559	2.229	1.801
Pal_00047395	0.254	0.395	0.153	0.665	0.167	0.2	2.734	3.961	1.289	0.262	0.178	0.137
Pal_00047405	6.278	3.694	3.935	8.181	6.097	6.874	5.905	4.156	5.64	13.787	9.14	11.162
Pal_00047462	1.541	1.872	1.316	1.311	1.427	1.816	2.217	1.266	1.68	2.638	2.825	2.222
Pal_00047492	1.138	1.509	0.717	5.108	5.626	3.533	5.733	7.174	6.449	6.069	3.424	3.098
Pal_00047503	0.216	0.132	1.017	0.469	0.49	0.206	0.918	1.455	0.719	1.902	1.283	0.731
Pal_00047590	7.528	15.643	30.287	30.426	30.839	24.319	27.667	39.079	11.267	34.734	27.357	44.877
Pal_00047617	1.057	1.234	1.025	4.904	2.306	1.308	2.357	4.78	3.97	1.274	0.878	1.037
Pal_00047728	1.287	0.962	0.335	0.465	0.616	1.161	0.869	1.07	0.364	0.52	0.517	0.605
Pal_00047738	1.889	1.82	0.01	0.01	0.01	1.904	0.918	8.968	0.01	1.606	3.133	0.607
Pal_00047780	0.524	0.111	0.096	0.108	0.293	0.563	1.195	0.386	2.049	0.289	0.303	0.322
Pal_00047789	5.85	4.314	2.566	7.862	5.484	8.124	15.32	11.777	15.542	21.43	12.301	8.248
Pal_00047793	4.2	3.277	6.242	7.243	3.942	2.816	1.732	2.102	4.98	1.164	1.089	0.584
Pal_00047797	0.854	0.343	2.296	0.467	0.509	0.01	0.01	2.812	5.911	6.24	4.549	2.264
Pal_00047801	3.553	5.063	6.123	4.009	2.783	4.09	2.739	2.335	2.294	5.993	4.742	5.443
Pal_00047904	61.993	79.348	78.171	27.293	26.178	46.617	29.014	34.643	34.701	22.775	47.248	70.783
Pal_00047943	1.704	1.531	3.32	3.91	5.297	7.635	0.443	0.832	1.506	0.599	1.036	2.364
Pal_00047961	0.219	0.126	0.356	0.251	0.227	0.43	1.252	0.384	1.017	0.84	1.408	0.47
Pal_00047964	0.01	0.01	0.01	0.01	0.01	0.01	0.063	0.01	0.031	1.337	1.839	3.308
Pal_00048001	0.705	1.257	0.242	1.095	0.645	0.741	1.502	1.464	1.325	0.697	1.104	1.388
Pal_00048017	0.01	0.01	0.01	2.353	1.08	1.347	3.027	1.488	2.076	0.973	0.187	0.259
Pal_00048019	0.01	0.01	0.565	0.01	0.77	0.01	0.01	0.01	0.143	2.74	5.518	0.01
Pal_00048043	0.022	0.089	0.084	0.082	0.191	0.074	0.093	0.048	0.053	1.899	1.156	1.988
Pal_00048047	0.13	0.182	0.873	1.43	2.324	0.673	0.592	2.953	0.617	0.337	2.304	1.846
Pal_00048051	0.432	0.463	0.01	22.565	12.065	6.326	3.241	3.296	0.819	11.875	5.435	9.738
Pal_00048115	1.332	1.079	0.48	2.485	0.423	0.619	0.121	0.314	0.358	0.319	0.2	0.186
Pal_00048149	0.888	1.08	0.634	1.019	0.731	0.851	0.213	0.314	0.069	0.997	0.515	1.126
Pal_00048175	29.298	28.126	23.874	138.612	142.261	130.501	86.569	65.214	54.785	180.528	94.861	120.494
Pal_00048188	94.016	63.024	40.191	98.965	87.605	32.501	38.218	36.178	24.874	101.645	49.237	28.26
Pal_00048190	0.322	0.726	0.418	1.667	2.515	1.136	1.307	0.823	0.514	3.41	2.165	1.293
Pal_00048191	0.001	0.001	0.118	1.954	1.099	0.266	0.264	0.001	0.103	1.549	0.536	0.446
Pal_00048205	1.849	1.537	1.016	0.756	1.206	0.786	0.171	0.156	0.338	0.01	0.01	0.01
Pal_00048218	4.721	1.978	3.028	2.531	2.041	0.524	10.18	9.58	13.215	3.248	3.172	2.958
Pal_00048221	1.086	1.242	1.666	6.515	4.701	2.596	2.288	4.926	3.355	1.445	0.784	0.454
Pal_00048281	6.105	7.547	6.209	1.927	1.49	0.995	3.662	1.84	0.01	7.226	4.921	5.49
Pal_00048341	7.824	7.607	10.314	12.573	13.351	7.785	5.062	14.684	5.932	7.978	8.893	11.899
Pal_00048351	63.345	69.622	60.771	47.856	39.023	51.785	33.371	53.317	38.769	28.729	42.816	53.386
Pal_00048412	0.386	0.092	0.235	5.44	2.258	0.947	0.711	0.609	0.01	0.465	0.495	0.492
Pal_00048434	0.31	0.48	0.139	3.098	3.755	2.523	2.709	1.486	2.244	0.625	0.751	1.219
Pal_00048479	0.338	0.276	0.331	0.01	0.01	0.402	1.008	0.01	7.205	0.463	0.01	1.042
Pal_00048527	1.276	1.737	4.288	0.37	0.627	0.885	0.853	0.01	0.01	0.669	0.515	0.23
Pal_00048533	1.582	0.384	2.475	3.157	2.641	3.788	3.663	2.739	3.427	0.73	1.03	1.251
Pal_00048535	1.516	1.999	0.646	2.576	2.382	1.999	0.969	1.797	1.724	1.183	0.688	1.056
Pal_00048585	2.18	1.16	0.268	0.224	0.01	0.074	0.522	0.701	0.01	0.589	2.704	1.761
Pal_00048634	7.704	2.943	11.346	1.481	1.121	1.159	0.401	0.342	1.129	25.16	98.989	100.581
Pal_00048732	0.644	1.145	1.749	0.001	0.059	0.257	0.062	0.099	0.001	0.031	0.36	0.144
Pal_00048761	2.449	0.546	0.921	0.635	0.281	0.579	0.587	0.769	0.241	2.054	2.642	1.575
Pal_00048763	3.083	2.673	1.91	0.918	1.767	1.253	0.422	0.619	0.224	0.861	1.114	1.787
Pal_00048785	1.309	0.496	1.506	0.083	0.032	0.078	0.01	0.035	0.01	0.149	0.099	0.032
Pal_00048888	0.973	0.923	0.947	0.236	0.394	1.002	2.314	0.686	0.72	1.41	2.329	1.665
Pal_00048897	1.351	1.487	0.649	1.188	2.161	3.369	0.563	0.724	2.501	2.579	3.183	5.769
Pal_00048928	1.082	2.617	4.041	3.165	3.491	2.284	2.265	1.878	1.906	3.327	2.534	4.307
Pal_00049005	5.89	5.494	5.417	1.387	6.116	4.2	5.257	3.359	3.39	15.779	7.253	7.723
Pal_00049099	2.946	2.362	1.683	3.238	3.37	3.859	1.304	1.365	1.08	2.256	2.831	3.395
Pal_00049163	0.201	0.419	1.388	1.697	0.231	1.241	0.272	0.308	0.517	0.771	0.709	0.507
Pal_00049236	0.84	0.631	1.216	0.922	1.164	1.694	2.757	1.135	1.23	2.079	2.108	1.236
Pal_00049253	1.18	0.777	0.631	1.683	1.604	3.17	1.548	0.651	0.641	2.925	2.579	4.537
Pal_00049258	0.09	0.078	0.232	1.1	0.294	0.534	0.763	1.214	0.574	1.279	0.477	0.544
Pal_00049261	0.776	0.952	1.056	1.425	1.968	1.264	0.047	0.53	0.548	0.287	0.457	0.334
Pal_00049267	0.095	0.103	0.215	0.602	1.036	0.67	0.318	0.804	1.03	0.356	0.621	0.275
Pal_00049289	10.653	16.423	11.856	6.501	18.143	17.256	3.773	4.743	11.144	2.377	5.984	12.891
Pal_00049291	2.335	2.908	1.5	2.742	3.091	3.406	1.02	1.45	2.189	0.455	1.268	2.24
Pal_00049324	0.383	0.894	0.64	1.817	1.763	0.959	2.36	2.371	1.253	2.036	0.445	1.846
Pal_00049344	4.503	3.635	3.662	8.148	7.933	6.863	2.84	6.047	2.586	6.797	6.522	7.728
Pal_00049346	0.632	0.421	0.988	1.754	3.674	1.674	0.137	0.239	0.354	0.398	0.177	0.245
Pal_00049390	0.091	0.092	0.062	0.566	0.486	0.758	0.32	0.422	0.363	0.804	1.155	1.039
Pal_00049406	0.966	1.683	1.056	0.001	2.057	0.875	0.098	0.027	0.965	0.072	0.124	0.481
Pal_00049407	1.246	1.173	1.678	0.639	0.64	1.356	0.331	0.416	0.551	0.25	0.614	0.786
Pal_00049425	1.179	1.261	2.134	0.591	0.737	1.136	0.807	0.564	0.727	1.378	1.027	1.569
Pal_00049454	1.034	0.546	0.326	0.001	0.884	0.438	0.707	0.451	1.722	0.001	0.51	1.138
Pal_00049481	18.551	15.595	18.293	9.397	7.177	9.656	12.487	7.222	5.381	47.339	18.129	16.153
Pal_00049537	3.06	2.933	4.399	4.095	2.59	2.985	1.61	4.181	1.549	2.317	1.613	2.436
Pal_00049541	1.053	1.103	0.995	0.542	0.339	0.346	0.316	1.092	0.891	0.514	0.325	0.716
Pal_00049558	0.125	0.624	1.378	0.178	0.165	1.206	0.001	0.365	0.899	0.002	0.257	0.328
Pal_00049600	0.85	0.602	0.891	0.586	0.535	0.556	1.169	0.204	1.01	1.335	1.166	1.022
Pal_00049603	6.449	5.807	6.17	3.646	3.69	2.553	1.002	1.527	1.848	4.685	3.073	5.095
Pal_00049621	1.098	0.906	1.275	0.073	0.439	0.899	0.049	0.081	0.472	0.437	0.552	0.98
Pal_00049631	0.838	0.86	0.319	0.762	0.131	0.82	0.815	0.573	0.121	1.366	2.14	0.676
Pal_00049638	0.888	0.63	0.738	0.438	0.62	0.992	0.783	1.351	0.798	1.926	1.274	1.129
Pal_00049643	0.544	0.43	1.014	0.362	0.13	0.985	1.264	0.635	1.123	2.231	0.602	1.968
Pal_00049655	1.76	1.162	1.73	0.396	0.669	1.311	1.548	0.451	0.381	3.031	2.004	2.064
Pal_00049690	0.502	0.315	0.185	0.346	0.755	1.106	0.432	0.669	0.634	1.41	0.715	1.062
Pal_00049753	1.042	0.841	0.608	0.652	0.802	0.344	0.354	0.731	0.503	0.999	1.473	1.1
Pal_00049820	1.811	2.558	1.294	2.054	2.671	4.397	1.409	2.343	4.162	3.262	5.357	10.232
Pal_00049826	2.172	1.087	2.835	0.266	0.144	0.411	0.04	0.122	0.158	0.054	0.168	1.737
Pal_00049862	0.01	0.035	0.206	0.01	0.01	0.01	0.01	0.01	0.01	0.01	4.832	1.335
Pal_00049863	0.769	0.01	0.684	1.165	0.345	0.235	2.068	0.579	5.685	0.807	1.295	1.136
Pal_00049892	1.566	2.735	1.041	2.539	1.556	1.674	0.973	1.14	1.122	1.786	1.443	1.73
Pal_00049942	3.937	1.666	13.94	0.01	0.01	0.01	0.366	0.681	1.18	0.364	1.135	1.729
Pal_00049959	0.343	0.225	0.19	1.944	2.029	1.353	0.01	0.031	0.027	1.657	1.577	2.293
Pal_00049960	0.7	0.903	0.708	3.702	1.801	1.466	2.788	2.305	6.129	0.96	0.557	0.634
Pal_00050005	0.964	0.931	0.784	1.436	0.478	1.017	0.915	0.073	0.462	0.158	0.136	0.064
Pal_00050103	1.709	1.978	3.24	2.663	2.296	2.578	1.627	2.491	1.555	2.394	2.471	2.486
Pal_00050109	3.017	4.712	2.003	2.942	3.895	2.903	2.342	4.507	2.008	0.986	1.211	1.746
Pal_00050112	1.653	1.315	1.688	0.819	1.277	1.444	2.234	1.881	2.09	2.004	2.832	3.112
Pal_00050142	24.483	22.48	24.493	12.836	23.244	33.106	11.165	10.406	11.238	16.484	31.946	36.101
Pal_00050144	0.611	0.521	0.552	1.06	0.792	1.473	0.592	0.717	0.669	0.693	1.176	0.833
Pal_00050167	0.481	0.446	0.901	0.056	0.033	0.073	0.001	0.007	0.079	0.163	1.891	1.659
Pal_00050168	0.84	0.03	0.617	0.111	0.007	0.268	0.108	0.01	0.155	0.453	2.054	1.198
Pal_00050175	2.7	1.634	1.394	0.209	0.109	0.173	0.052	0.061	0.01	0.058	0.01	0.043
Pal_00050179	0.705	0.864	0.496	0.85	0.734	1.412	1.641	1.925	2.483	1.979	1.668	1.638
Pal_00050183	1.159	0.847	0.706	0.882	0.682	0.504	1.181	1.146	0.449	1.32	0.849	0.464
Pal_00050187	3.048	7.92	5.675	3.766	2.372	2.892	2.424	2.118	4.514	0.744	1.353	2.326
Pal_00050190	2.272	2.457	1.718	0.869	0.62	1.398	0.561	0.684	1.058	0.684	0.978	1.278
Pal_00050199	2.46	1.151	7.4	0.5	0.116	0.033	0.191	0.045	0.372	0.138	0.961	0.476
Pal_00050250	1.65	0.971	1.201	3.059	1.387	0.691	1.74	2.093	1.292	0.456	0.5	0.217
Pal_00050254	0.558	0.315	0.222	1.407	1.018	0.618	0.715	0.606	0.29	0.471	0.584	0.582
Pal_00050315	1.5	0.557	1.155	1.021	0.343	0.185	1.163	1.611	1.374	0.213	0.068	0.062
Pal_00050425	0.089	0.122	0.222	1.332	0.728	0.28	0.73	1.029	0.296	0.207	0.174	0.074
Pal_00050440	1.362	1.265	1.151	1.593	0.141	0.119	1.648	0.199	0.01	0.01	0.01	0.01
Pal_00050556	35.983	36.981	54.38	15.044	35.916	42.965	9.729	7.781	8.299	25.895	20.957	15.304
Pal_00050648	0.168	0.265	0.168	2.112	1.024	0.523	2.312	2.07	1.617	0.384	0.389	0.4
Pal_00050831	3.228	4.025	5.15	8.921	6.275	4.182	10.848	8.631	9.301	8.147	5.823	4.109
Pal_00050833	2.055	1.841	2.606	3.17	3.02	1.167	4.522	5.408	7.225	3.085	1.726	2.175
Pal_00050860	1.439	1.719	2.258	0.732	0.617	0.216	0.907	1.303	0.343	1.859	1.2	0.715
Pal_00050862	43.931	65.404	44.784	20.807	27.487	32.543	7.141	7.12	8.565	5.15	6.742	6.081
Pal_00050950	0.687	0.724	0.389	1.286	0.78	1.018	1.341	0.296	0.455	1.022	2.133	1.449
Pal_00050954	2.059	1.122	0.098	1.616	0.38	1.528	0.158	1.177	1.11	2.055	0.71	1.055
Pal_00050982	1.131	2.085	1.912	3.104	1.864	1.139	5.156	6.017	6.146	3.06	2.226	1.529
Pal_00050991	1.541	0.889	3.36	0.589	0.445	0.896	1.135	0.386	1.209	2.515	0.658	1.202
Pal_00051000	55.17	54.986	60.817	51.548	50.235	62.316	33.801	32.014	36.317	33.462	63.859	64.348
Pal_00051024	2.334	2.768	2.134	2.329	1.412	1.182	0.048	0.031	0.01	0.516	0.76	1.206
Pal_00051060	3.807	2.709	2.97	2.51	2.195	0.939	0.256	0.397	0.649	0.496	0.253	0.778
Pal_00051115	0.394	1.114	0.882	0.507	0.857	1.024	0.007	0.247	0.01	0.229	0.322	0.137
Pal_00051134	0.82	1.283	0.94	0.756	0.709	1.081	0.885	0.55	0.471	1.116	0.665	1.183
Pal_00051139	0.681	0.343	1.01	3.255	2.209	4.111	2.166	2.766	3.686	3.445	0.418	2.806
Pal_00051147	0.01	0.01	0.498	1.252	0.01	0.584	16.619	8.486	2.299	4.415	4.789	5.417
Pal_00051162	2.774	2.734	2.58	3.546	2.105	1.775	8.452	5.362	6.368	6.359	4.294	2.806
Pal_00051163	2.587	2.285	2.193	2.123	2.526	2.925	9.154	3.986	6.454	6.235	5.805	3.633
Pal_00051169	1.391	1.896	1.44	1.36	1.593	1.617	0.908	0.528	0.091	0.237	0.758	0.291
Pal_00051170	6.257	12.961	3.778	3.727	8.941	6.946	2.895	2.93	1.115	1.398	1.921	1.206
Pal_00051178	0.886	0.934	1.351	1.024	1.04	0.915	3.479	1.491	1.605	3.238	2.327	0.933
Pal_00051195	1.836	1.813	1.515	1.551	1.662	1.333	1.694	3.168	1.945	3.009	2.735	2.45
Pal_00051208	0.483	0.65	0.898	0.01	0.559	0.479	0.47	1.388	2.268	0.01	0.01	1.46
Pal_00051214	0.728	0.942	0.25	0.888	0.328	0.58	0.598	0.472	1.683	0.682	1.168	1.023
Pal_00051215	1.129	1.035	0.691	1.294	0.474	1.169	1.7	1.961	1.562	2.993	1.733	1.01
Pal_00051222	2.112	0.955	0.429	0.207	0.144	1.259	2.694	4.229	6.082	5.092	1.083	0.888
Pal_00051226	0.01	0.01	0.057	0.233	0.174	0.287	1.451	0.437	1.156	0.563	0.338	0.325
Pal_00051229	0.92	1.137	0.662	0.841	0.55	0.466	1.345	0.594	0.825	3.049	1.13	1.409
Pal_00051250	0.089	0.038	0.203	0.609	0.159	0.46	0.223	0.105	0.148	1.16	0.937	1.498
Pal_00051251	0.413	0.206	0.163	0.45	0.446	0.706	0.047	0.134	0.069	2.334	3.522	4.019
Pal_00051255	3.865	1.185	0.792	1.796	0.01	1.751	1.268	1.191	0.277	7.735	2.309	1.061
Pal_00051295	0.093	0.027	0.031	0.01	0.069	0.076	2.466	1.042	0.395	1.073	0.805	0.967
Pal_00051351	3.375	0.01	0.62	2.417	0.534	2.613	0.01	0.01	0.01	13.271	3.889	9.337
Pal_00051353	0.784	1.036	0.19	1.261	1.145	1.59	0.617	1.111	0.235	0.619	0.615	0.74
Pal_00051372	0.342	0.292	0.622	1.08	0.78	0.92	3.149	3.111	2.812	1.659	1.35	0.882
Pal_00051450	1.679	2.586	1.01	3.008	2.843	2.348	3.083	3.334	3.709	5.859	4.949	4.143
Pal_00051469	1.241	1.843	1.697	2.347	1.416	2.105	2.049	0.793	1.668	4.812	3.615	4.31
Pal_00051507	3.162	4.258	3.632	1.888	1.559	3.007	1.357	2.051	0.303	1.63	2.091	2.914
Pal_00051518	1.037	1.097	1.391	1.289	1.356	1.404	1.309	1.252	0.483	1.548	1.237	0.925
Pal_00051539	0.042	0.01	0.022	0.028	0.041	0.019	0.01	0.05	0.01	0.498	3.024	4.353
Pal_00051545	1.4	0.88	3.817	0.034	0.019	0.148	0.022	0.065	0.01	0.959	11.341	13.984
Pal_00051570	2.228	2.101	2.047	1.779	1.088	1.026	1.466	1.447	2.389	1.332	1.88	1.629
Pal_00051582	0.239	1.151	0.01	4.385	1.022	1.125	1.462	0.966	0.462	1.058	1.374	1.961
Pal_00051586	0.852	0.772	0.444	1.683	2.401	1.407	0.92	1.274	0.443	1.04	0.759	0.762
Pal_00051647	0.675	0.888	0.514	3.069	2.991	3.592	5.932	5.129	6.319	3.634	3.767	2.723
Pal_00051650	1.388	1.534	2.397	4.96	4.895	6.015	10.909	10.378	8.313	7.559	5.858	7.938
Pal_00051661	1.46	4.505	8.225	0.01	0.01	3.538	6.992	0.01	1.95	5.847	10.463	7.381
Pal_00051673	1.704	2.421	1.115	4.471	3.663	3.848	9.118	7.587	4.718	10.556	6.911	5.506
Pal_00051675	0.289	0.206	0.361	1.039	0.929	2.477	1.867	2.423	1.502	1.027	1.03	0.831
Pal_00051685	0.843	0.721	1.01	2.184	1.97	1.579	3.751	2.231	2.686	2.539	1.786	2.101
Pal_00051732	1.162	1.688	1.117	0.35	0.588	0.579	0.799	0.386	0.621	2.174	1.653	1.735
Pal_00051733	0.841	0.952	0.913	0.381	0.584	0.157	0.822	0.649	0.624	1.694	0.822	1.101
Pal_00051739	1.361	1.111	0.749	0.783	0.986	0.525	0.49	0.887	0.923	1.387	0.606	0.835
Pal_00051746	17.687	12.722	14.466	62.491	46.917	33.227	20.925	32.252	18.285	43.081	35.744	38.147
Pal_00051749	58.602	64.664	40.466	135.42	152.266	112.475	65.929	82.174	82.702	123.384	104.582	106.264
Pal_00051763	0.786	0.708	0.576	0.165	0.433	0.76	0.457	0.078	0.602	0.849	1.757	1.362
Pal_00051764	0.938	1.292	1.401	0.146	0.425	0.839	0.419	0.57	0.202	1.216	1.142	1.378
Pal_00051825	10.745	10.41	20.479	3.233	2.294	4.705	3.42	3.165	3.046	2.525	4.805	5.398
Pal_00051957	28.191	18.62	24.396	9.013	10.047	4.591	10.259	13.891	5.037	39.756	18.927	14.736
Pal_00052022	2.489	2.291	1.757	4.655	3.409	4.423	1.93	1.887	2.004	1.397	2.254	3.655
Pal_00052062	0.928	1.277	0.482	6.033	5.363	5.129	4.215	4.062	2.6	7.971	5.315	4.688
Pal_00052072	4.202	2.756	2.5	2.045	2.571	0.876	0.759	1.581	0.142	2.345	1.126	1.398
Pal_00052106	8.348	5.814	6.139	0.434	0.412	0.544	0.739	1.19	0.158	1.365	1.775	1.69
Pal_00052185	1.886	2.391	1.582	1.417	1.096	2.177	0.537	0.505	0.271	0.392	0.9	1.598
Pal_00052196	0.813	0.945	1.072	1.024	0.662	0.897	1.142	1.387	0.737	1.943	1.614	1.716
Pal_00052201	0.458	0.718	0.741	3.264	2.98	1.325	2.564	1.57	1.251	2.175	1.03	0.978
Pal_00052202	0.475	0.415	0.353	5.411	6.235	3.348	0.812	2.224	3.243	2.754	0.801	0.529
Pal_00052206	0.374	0.371	0.562	1.989	1.735	0.722	0.441	0.454	0.45	3.576	0.837	0.886
Pal_00052223	9.825	9.625	10.959	5.426	5.617	4.663	7.491	6.227	2.079	9.4	11.529	13.662
Pal_00052274	0.177	1.146	1.523	11.163	7.686	9.171	8.436	10.711	1.841	6.475	5.509	6.126
Pal_00052277	4.784	3.58	2.704	4.622	3.233	1.957	0.195	1.741	0.194	2.797	3.443	2.736
Pal_00052286	0.032	0.097	0.066	1.076	1.826	0.638	0.61	0.97	0.611	0.354	0.155	0.304
Pal_00052292	0.344	0.819	0.338	7.43	5.387	3.216	3.05	5.285	1.566	4.675	2.501	3.711
Pal_00052303	3.966	4.423	3.35	3.506	6.391	6.315	6.048	1.347	0.915	4.093	2.67	7.285
Pal_00052337	8.732	10.917	13.784	14.725	14.668	9.973	7.832	8.873	7.994	4.181	9.961	8.973
Pal_00052362	0.743	1.411	2.759	0.994	0.291	2.582	0.538	1.908	0.699	0.321	0.471	0.749
Pal_00052435	1.986	1.785	2.292	4.504	2.145	2.849	2.972	3.038	2.506	1.749	1.922	1.894
Pal_00052445	0.483	0.344	0.926	0.886	0.714	0.477	0.738	2.037	0.394	1.227	1.057	1.298
Pal_00052462	1.083	0.311	0.673	0.739	0.994	0.672	0.454	0.01	9.041	0.01	0.01	0.673
Pal_00052490	1.004	1.096	1.451	1.951	1.918	2.108	1.253	3.481	2.267	2.515	1.72	1.703
Pal_00052497	0.377	0.925	0.917	0.144	0.131	0.497	1.687	0.641	0.681	3.752	2.041	2.577
Pal_00052563	3.24	4.366	2.6	11.174	9.654	10.406	25.449	8.243	7.436	22.752	13.798	10.849
Pal_00052577	0.087	0.519	0.299	1.347	2.097	1.398	0.939	1.437	1.432	2.811	1.311	2.019
Pal_00052693	13.68	6.97	2.015	0.511	0.159	1.356	0.041	0.046	0.01	0.311	1.737	3.83
Pal_00052700	0.363	0.513	0.033	1.542	1.566	1.016	0.922	0.67	0.107	2.748	0.728	0.732
Pal_00052701	0.233	0.215	0.57	2.658	2.546	3.081	1.826	1.823	0.997	4.836	3.169	2.286
Pal_00052765	0.218	2.122	0.826	0.203	0.691	0.715	0.58	0.524	0.436	0.34	1.276	1.014
Pal_00052811	1.045	2.021	0.187	0.676	0.736	1.043	1.315	0.214	3.018	1.413	0.577	0.873
Pal_00052826	17.097	18.174	32.458	12.182	11.329	12.428	11.378	27.077	17.954	7.832	14.045	19.665
Pal_00052827	1.1	1.427	0.808	0.685	0.847	0.727	0.244	0.06	0.198	0.744	0.468	0.852
Pal_00052830	0.311	0.322	0.452	1.002	1.12	0.23	0.215	1.155	0.117	0.715	0.63	0.547
Pal_00052882	1.139	1.074	1.704	1.219	1.967	1.856	2.684	3.735	2.217	6.708	4.505	2.867
Pal_00052930	10.851	15.641	12.428	8.226	4.792	7.814	11.634	14.11	15.4	4.53	3.622	3.192
Pal_00052960	1.418	1.345	1.167	0.506	0.08	0.567	0.341	0.01	0.041	0.01	0.09	0.043
Pal_00052964	5.415	6.7	9.929	11.848	9.566	13.879	17.166	15.853	13.554	13.863	11.97	9.654
[truncated: 8,533 more rows]

## Sheet: Data S4
Supplementary Data S4: Motifs of lncRNAs
Motif of tissue-specific lncRNAs in P. euphratica.
	Motif	Description
1	TATATATA	xylem development; response to auxin stimulus; response to gibberellin stimulus
2	AGAVAGAG	leaf development; response to auxin stimulus; xylem and phloem pattern formation; root development; shoot development; cell growth
3	AAAABAAA	chloroplast
4	CCWCCWCC	transcription factor activity
5	GARGAARA	ATP binding
6	ARCTAGM	response to auxin stimulus
7	CRCYGCC	chloroplast; mitochondrion
8	CVTCTC	leaf morphogenesis; production of ta-siRNAs involved in RNA interference
9	CATACATR	transcription factor activity; endomembrane system; regulation of transcription
Motif of tissue-specific lncRNAs in P. alba var. pyramidalis.
	Motif
1	GRGAGAGR
2	HATATATA
3	RAAGAARA
4	CACCAYC
5	AAATAAWA
6	CAGCWRC
7	GAGGAGRR
8	AMAMACAC
9	TCTCTCTW
10	CTAGCTAS
11	AAAMAMAA
12	CATGYAWG
13	CAWSAACA
14	BCACCG
15	AGAAASAA
16	GCCRCCA
17	CCTCCMTC
18	CCATCRTC
19	CTTGTTY
20	RAAATATA
21	AAAACWAC
22	ACGWGG
23	ACACGHG
24	CATGTCAW
25	ATGGWGR
26	AAGAAGS
27	AAATATYA
Motif of differently expressed lncRNAs in P. euphratica.
	Motif
1	CYCTCYC
2	RAAAKAAA
3	CCACCAB
4	ATATATWT
5	GAAGRDGA
6	CTYCTCB
7	CRGCVGC
8	TATWTATW
9	CGTGK
10	RCATGBA
11	RRAGAAA
12	CAHCAHCA
13	CCACCR
14	CACACACA
15	CTAGCTAS
16	RYATATA
17	AAACCCTA
18	AAAAWAYA
19	ACGABG
20	CAGHAAC
21	CCTTTTCY
22	CGCCRCC
23	AAAAMAAA
24	GCTGCKA
25	CYTCCAY
26	GGKGGGGK
27	CAAGAAA
28	AGAGRGA
29	CATGGY
30	CAGTAGC
31	ATAATAAT
32	CTYGTA
33	CDTCTTC
34	GCAYGC
35	CTTCCTCB
36	CACCGHC
37	AKAACAAG
38	CAGCYAC
Motif of differently expressed lncRNAs in P. alba var. pyramidalis.
	Motif
1	CYCTCTCW
2	AAAADAAA
3	CYTCTTCY
4	TATATDW
5	CCNCCWCC
6	RGAGAGRA
7	CASCAVC
8	GAAGADRA
9	ACACRCAC
10	CCACCRY
11	CACGHG
12	GAARGARA
13	RCATGYA
14	AAAYAMAA
15	GAKGGAGR
16	CGNCGSC
17	AACCCTAR
18	CYYCTCC
19	TAGCTAGB
20	ACAASAAM
21	TAWTATTW
22	CYACTGY
23	CATCAYCR
24	CCTTTTCY
25	CWYGTA
26	CACCGNCG
27	AACCVAAC
28	RCCATGB
29	AGAAAMYA
30	TAWTTATW
31	DGCWGC
32	RGAGAGA
33	GAHGACGA
34	ACAGAAVC
35	CCCCCCYC
36	CATSKCC
37	BGCGGCTG
38	CGWG
39	CGDTGCCG
40	ARGGAARG
41	AAAACWA
42	SAAGAACA
43	ATAWMATA
44	AGAAGAVA
45	ACMCTACC
46	CATGGAD
47	CWWCAAC
48	ACAGRGAA
49	AGGTGGCG
50	CAWACAC
51	MTTAATTA
52	AGGGACCA
53	CAAGCAAS

## Sheet: Data S5
Supplementary Data S5: Identification of different expressed lncRNAs in P. euphratica.
ID	Leaf			Phloem			Xylem			Root
	0 vs 150 mM	0 vs 300 mM	150 vs 300 mM	0 vs 150 mM	0 vs 300 mM	150 vs 300 mM	0 vs 150 mM	0 vs 300 mM	150 vs 300 mM	0 vs 150 mM	0 vs 300 mM	150 vs 300 mM
Peu_00000003	down	-	-	-	-	up	-	down	-	-	-	-
Peu_00000022	-	-	-	-	-	up	-	-	-	-	-	up
Peu_00000147	-	-	-	-	-	-	-	down	-	-	-	-
Peu_00000179	up	-	-	-	-	-	-	-	-	-	-	-
Peu_00000221	down	down	down	-	down	-	-	-	-	-	-	-
Peu_00000557	-	up	-	-	-	-	-	down	-	-	-	-
Peu_00000558	-	up	up	-	-	-	-	up	-	-	up	-
Peu_00000650	-	-	-	-	down	-	-	-	-	-	-	-
Peu_00000676	-	-	-	-	-	-	-	-	-	-	down	-
Peu_00000687	down	-	up	down	down	up	down	-	up	-	up	up
Peu_00000903	-	up	up	-	up	up	-	-	up	up	-	-
Peu_00001035	-	-	-	-	down	-	-	-	-	-	-	-
Peu_00001198	-	-	-	-	-	up	-	-	-	-	-	-
Peu_00001684	-	-	-	down	-	up	-	up	-	-	-	-
Peu_00001789	-	-	-	-	-	-	-	-	-	-	up	up
Peu_00001803	-	up	-	-	-	-	-	-	-	-	-	-
Peu_00001936	-	up	-	-	-	-	-	-	-	-	-	up
Peu_00001956	-	-	-	up	up	-	-	-	-	-	-	-
Peu_00001972	-	-	-	-	-	-	-	down	-	-	-	-
Peu_00001973	-	-	-	up	up	-	-	-	-	-	-	-
Peu_00001991	-	-	-	up	-	-	-	-	-	-	-	-
Peu_00002000	-	-	-	-	-	-	-	-	-	down	-	-
Peu_00002267	-	down	-	-	-	-	-	-	-	-	-	-
Peu_00002269	-	-	-	-	-	-	up	up	-	-	-	-
Peu_00002277	-	-	up	-	-	-	-	-	-	-	-	-
Peu_00002282	up	up	down	-	-	-	-	-	-	-	-	-
Peu_00002295	-	-	-	-	-	-	-	up	-	-	-	-
Peu_00002443	-	-	-	-	down	-	-	-	-	-	-	-
Peu_00002715	-	-	-	-	down	down	-	-	-	-	-	-
Peu_00002717	-	-	-	-	-	up	-	up	up	-	-	-
Peu_00002758	-	up	-	-	-	-	-	up	-	up	-	down
Peu_00002780	-	up	-	down	-	up	-	-	-	-	-	up
Peu_00002870	-	-	-	-	-	-	-	up	-	-	-	-
Peu_00002971	-	-	-	-	-	-	-	up	up	-	-	-
Peu_00002989	-	-	-	-	-	-	up	-	-	-	-	-
Peu_00003003	-	up	-	-	-	-	-	-	-	-	-	-
Peu_00003012	-	-	-	-	-	-	-	up	up	-	up	-
Peu_00003104	-	-	-	-	-	down	-	-	-	-	-	-
Peu_00003231	up	up	-	-	down	down	up	-	-	up	-	-
Peu_00003251	-	-	down	-	-	-	-	-	-	-	-	-
Peu_00003347	-	-	-	-	-	-	-	-	-	-	down	-
Peu_00003390	-	-	-	-	-	-	down	down	-	-	-	-
Peu_00003421	-	-	up	-	-	up	-	-	-	-	-	-
Peu_00003567	-	-	-	up	-	-	-	-	-	-	-	-
Peu_00003571	-	-	-	-	-	down	-	-	-	-	-	-
Peu_00003676	up	-	-	-	-	-	-	-	-	-	-	-
Peu_00003896	-	down	down	-	-	-	-	-	-	-	-	-
Peu_00003903	-	-	-	up	-	down	-	down	-	-	-	-
Peu_00003923	-	-	-	-	-	up	-	up	-	-	-	-
Peu_00003949	up	up	-	-	-	-	-	-	-	-	-	-
Peu_00004087	-	-	down	-	-	-	down	down	-	-	-	-
Peu_00004374	-	-	up	-	-	up	-	-	-	-	-	-
Peu_00004435	-	-	-	-	-	-	-	up	up	-	-	-
Peu_00004462	-	-	-	-	-	-	-	-	-	down	-	up
Peu_00004512	-	-	-	down	down	-	-	up	up	-	up	up
Peu_00004529	-	up	-	-	-	-	-	-	-	down	-	-
Peu_00004652	-	-	-	-	up	-	-	-	-	-	-	-
Peu_00004688	-	up	-	-	-	-	-	-	-	-	-	-
Peu_00004751	-	-	-	-	-	-	-	up	-	-	-	-
Peu_00004781	-	-	-	-	-	-	down	-	-	-	-	-
Peu_00004935	down	-	up	down	-	up	-	-	-	-	-	-
Peu_00004940	up	-	-	-	up	-	-	-	-	-	-	-
Peu_00004958	-	-	-	down	down	-	down	-	up	-	up	-
Peu_00004996	-	down	down	down	-	-	-	-	-	-	-	-
Peu_00005085	down	down	-	-	-	-	-	-	-	-	-	up
Peu_00005091	-	-	-	down	down	up	down	-	up	-	up	up
Peu_00005096	-	-	-	-	down	-	-	-	-	-	-	up
Peu_00005108	-	-	-	down	down	-	down	up	up	-	-	up
Peu_00005153	-	-	-	-	-	-	-	down	-	down	down	-
Peu_00005248	down	-	up	down	down	-	-	-	-	-	-	-
Peu_00005270	-	-	-	-	-	down	-	down	down	-	-	-
Peu_00005298	-	-	-	down	-	-	-	-	-	-	-	-
Peu_00005300	-	-	-	down	-	-	-	up	-	-	-	-
Peu_00005312	-	-	-	-	-	-	-	-	-	-	-	down
Peu_00005353	-	-	-	-	-	up	down	-	-	down	-	up
Peu_00005401	-	-	-	-	down	-	-	-	-	-	-	-
Peu_00005402	-	-	-	-	down	down	-	-	-	-	-	-
Peu_00005491	up	-	-	-	-	-	-	-	-	-	-	down
Peu_00005498	-	-	-	-	-	-	-	-	-	-	-	up
Peu_00005575	-	-	-	-	-	down	-	-	-	-	-	down
Peu_00005597	up	up	-	down	-	-	-	-	-	-	-	-
Peu_00005697	up	-	-	-	-	-	-	-	-	-	-	-
Peu_00005922	-	-	-	-	-	-	down	down	-	down	down	-
Peu_00005923	-	-	-	-	-	-	down	down	-	-	-	-
Peu_00005967	-	-	-	-	down	down	-	-	-	-	-	-
Peu_00005969	-	-	-	down	-	up	down	down	-	down	down	-
Peu_00006013	-	-	-	up	-	-	-	-	-	up	-	down
Peu_00006034	-	-	-	-	up	-	-	-	-	-	-	-
Peu_00006100	-	up	-	-	-	-	-	-	-	-	-	-
Peu_00006120	-	-	-	-	-	-	-	-	down	-	-	-
Peu_00006149	-	-	-	-	up	-	-	-	-	-	-	-
Peu_00006363	-	-	-	up	up	-	-	-	-	up	-	-
Peu_00006389	-	down	-	-	-	-	-	down	-	-	-	-
Peu_00006448	-	-	-	up	-	down	-	-	-	-	-	-
Peu_00006466	-	-	-	-	-	down	-	-	-	-	-	down
Peu_00006481	-	up	-	-	-	-	-	-	-	-	-	up
Peu_00006496	-	down	down	-	-	-	-	-	-	-	-	-
Peu_00006570	-	-	-	up	-	-	-	-	-	-	down	-
Peu_00006586	-	-	down	-	-	-	-	up	-	-	-	-
Peu_00006694	-	-	-	-	-	-	-	-	-	down	down	-
Peu_00006979	-	up	-	-	-	-	-	-	down	-	-	-
Peu_00006995	-	down	-	-	-	-	-	-	-	-	-	-
Peu_00007159	-	-	-	-	-	up	-	up	-	-	-	-
Peu_00007167	-	-	-	-	up	-	-	-	-	-	up	up
Peu_00007315	-	-	up	-	-	-	-	-	-	-	-	-
Peu_00007325	-	up	up	-	-	-	-	-	-	-	-	-
Peu_00007366	-	-	-	-	up	-	-	-	-	-	-	-
Peu_00007391	down	-	-	-	-	-	-	-	-	-	-	-
Peu_00007404	up	up	-	-	-	-	-	-	-	-	-	-
Peu_00007663	-	-	-	-	-	up	-	-	-	-	up	up
Peu_00007744	up	-	-	-	-	-	-	-	-	-	-	-
Peu_00007814	-	-	up	-	-	-	-	-	-	-	-	-
Peu_00007869	down	-	up	-	-	-	down	-	-	-	-	-
Peu_00007932	-	-	-	-	-	-	down	-	-	-	-	-
Peu_00007942	-	-	-	-	-	-	-	down	-	-	-	-
Peu_00007945	-	-	-	-	-	-	down	-	-	-	-	-
Peu_00007991	-	-	down	down	down	-	-	-	-	down	-	-
Peu_00008097	-	-	-	-	up	-	-	-	-	-	up	-
Peu_00008257	-	-	-	-	-	-	up	up	-	-	-	-
Peu_00008266	-	down	-	-	-	-	-	-	-	-	-	-
Peu_00008372	up	-	down	-	down	down	-	down	down	-	-	down
Peu_00008380	-	down	-	-	-	-	-	-	-	-	down	-
Peu_00008475	-	-	-	-	-	down	-	-	-	-	-	-
Peu_00008819	-	-	-	down	-	up	-	-	-	-	-	up
Peu_00008911	-	-	down	-	-	-	-	-	-	-	-	-
Peu_00008968	-	-	-	-	-	-	-	up	up	-	-	-
Peu_00009019	-	-	-	-	down	down	-	-	-	-	-	-
Peu_00009197	-	-	-	-	-	-	-	up	-	-	-	-
Peu_00009228	-	-	-	-	-	-	-	up	-	-	-	-
Peu_00009340	down	-	up	down	-	-	down	-	-	-	up	up
Peu_00009403	-	-	-	-	-	-	-	up	-	-	up	up
Peu_00009409	-	-	-	-	-	-	-	-	-	down	-	up
Peu_00009469	-	up	-	-	up	up	-	-	-	-	-	-
Peu_00009514	-	-	-	down	-	up	-	-	-	-	-	-
Peu_00009516	-	up	up	-	-	-	-	-	-	-	-	-
Peu_00009526	-	-	-	-	-	-	-	down	-	-	-	-
Peu_00009733	-	-	-	up	-	-	-	-	-	-	-	-
Peu_00009758	-	-	-	-	-	-	-	-	-	-	down	down
Peu_00009827	-	-	-	-	up	up	-	-	-	-	-	-
Peu_00009924	-	-	-	-	-	down	-	-	-	-	-	-
Peu_00009970	-	down	-	down	down	-	-	-	-	down	-	up
Peu_00009993	-	-	-	-	-	down	-	-	-	-	-	down
Peu_00010065	-	-	-	down	down	-	-	-	-	down	down	-
Peu_00010133	-	down	-	-	-	-	-	-	-	-	-	-
Peu_00010239	-	-	-	-	-	-	up	-	down	-	-	down
Peu_00010464	-	-	up	-	-	-	-	-	-	-	-	-
Peu_00010481	-	-	-	-	-	-	down	-	-	up	-	-
Peu_00010599	up	-	-	-	-	up	-	-	-	-	-	-
Peu_00010602	-	-	-	-	-	-	-	-	up	-	-	-
Peu_00010676	-	-	-	-	-	down	-	-	-	-	-	-
Peu_00010860	-	-	-	down	down	up	down	-	-	-	up	up
Peu_00010861	-	-	-	-	-	-	-	-	-	-	up	-
Peu_00010913	-	-	-	-	-	up	-	-	-	-	-	-
Peu_00010940	-	-	-	-	-	-	-	-	-	-	up	up
Peu_00010945	-	-	-	-	-	-	up	-	-	up	up	-
Peu_00011003	down	-	up	down	down	up	down	down	-	down	-	up
Peu_00011004	down	-	up	down	down	-	-	down	-	down	-	-
Peu_00011219	-	-	-	-	-	-	-	down	-	-	-	up
Peu_00011274	-	-	-	-	-	-	-	-	-	-	-	up
Peu_00011330	down	down	-	-	-	-	-	-	-	-	-	-
Peu_00011393	-	down	down	-	-	-	-	-	-	-	-	-
Peu_00011482	-	down	-	-	-	-	-	down	-	-	-	-
Peu_00011524	-	-	-	-	-	up	-	-	-	-	-	-
Peu_00011590	-	-	up	-	-	-	-	-	-	-	-	-
Peu_00011689	-	-	-	-	-	-	-	down	-	-	down	-
Peu_00011789	down	-	-	-	down	-	-	-	-	-	-	-
Peu_00011942	-	down	down	-	-	down	-	-	-	-	-	-
Peu_00011947	down	-	-	-	-	-	-	-	-	-	-	-
Peu_00011962	down	down	-	down	-	-	-	-	-	-	-	up
Peu_00012007	down	-	up	down	-	up	-	up	up	-	up	up
Peu_00012113	-	-	-	down	-	-	-	-	-	-	-	-
Peu_00012115	-	-	-	-	up	-	-	-	-	-	-	-
Peu_00012143	-	-	-	down	-	-	-	-	-	-	-	-
Peu_00012258	up	-	-	-	-	down	-	-	-	-	-	-
Peu_00012314	up	up	-	-	-	-	-	-	-	-	-	-
Peu_00012372	-	-	-	-	-	down	-	-	-	-	-	-
Peu_00012375	up	-	-	-	-	-	-	down	-	-	-	-
Peu_00012439	-	-	-	-	-	-	down	-	-	-	-	-
Peu_00012612	-	-	-	-	up	-	-	-	-	-	-	-
Peu_00012618	-	-	-	up	up	-	-	-	-	-	-	-
Peu_00012802	-	up	up	-	-	-	-	-	-	-	up	up
Peu_00012865	-	-	-	-	-	-	-	down	-	-	-	-
Peu_00012907	-	-	-	-	-	-	-	-	-	down	-	-
Peu_00013071	-	-	-	-	down	-	-	-	-	-	-	-
Peu_00013091	-	up	-	-	-	-	-	-	-	-	-	-
Peu_00013137	-	-	-	-	-	-	-	down	-	-	-	-
Peu_00013150	-	-	-	-	-	up	-	-	-	-	-	-
Peu_00013279	up	up	-	-	-	-	-	-	-	-	-	-
Peu_00013448	down	up	up	-	up	up	-	-	-	-	-	up
Peu_00013460	-	-	-	-	-	-	-	down	-	-	-	-
Peu_00013480	-	-	down	-	-	-	-	down	-	-	-	-
Peu_00013483	-	-	down	-	-	-	-	-	-	-	-	-
Peu_00013488	up	-	down	-	-	down	-	-	-	-	-	-
Peu_00013589	-	-	-	-	-	-	up	up	-	-	up	-
Peu_00013697	-	-	-	-	-	up	down	-	up	-	-	-
Peu_00013767	-	-	-	-	-	-	-	-	-	-	down	-
Peu_00013787	-	-	-	down	down	-	-	-	-	-	-	-
Peu_00014327	-	-	-	-	-	-	-	down	-	-	-	-
Peu_00014556	-	down	-	-	-	down	-	-	-	-	-	-
Peu_00014583	-	-	-	-	-	up	up	up	-	-	-	-
Peu_00014632	-	-	-	-	-	-	down	down	-	-	-	-
Peu_00014784	-	up	up	-	-	-	-	-	-	-	up	up
Peu_00014787	-	-	-	up	up	-	-	-	-	-	-	-
Peu_00014794	up	-	-	up	-	down	up	-	down	-	-	-
Peu_00014797	-	-	up	-	up	up	-	-	-	-	-	-
Peu_00015097	-	-	-	-	-	down	-	up	-	-	-	-
Peu_00015113	-	-	up	-	-	up	-	-	up	-	up	up
Peu_00015118	-	-	up	-	-	up	up	up	-	-	-	-
Peu_00015175	-	-	-	-	-	-	-	-	-	down	-	-
Peu_00015227	-	-	-	up	up	-	-	-	-	-	-	-
Peu_00015250	-	down	down	-	-	up	-	-	-	-	-	-
Peu_00015488	-	-	up	-	-	-	-	-	-	-	-	up
Peu_00015531	down	down	-	-	-	-	-	-	-	-	-	-
Peu_00015535	-	-	down	-	-	-	-	-	-	-	-	-
Peu_00015568	down	down	-	-	-	-	-	-	up	-	-	-
Peu_00015569	-	down	-	-	-	-	-	-	-	-	up	up
Peu_00015835	-	-	-	-	-	up	-	-	-	-	-	-
Peu_00015999	-	-	-	-	-	-	-	up	-	-	-	-
Peu_00016062	down	-	up	-	-	-	-	-	-	-	-	-
Peu_00016100	-	up	-	up	up	-	-	-	-	-	-	-
Peu_00016235	down	-	-	-	-	-	-	-	-	-	-	-
Peu_00016269	-	down	down	-	-	-	-	-	-	up	-	-
Peu_00016337	down	-	-	-	-	-	-	-	-	-	-	-
Peu_00016400	-	-	-	up	-	-	-	-	-	-	-	-
Peu_00016419	-	up	-	-	-	-	up	up	-	-	-	-
Peu_00016538	-	-	down	-	-	down	-	-	down	up	-	down
Peu_00016568	-	-	-	-	-	-	down	-	-	-	-	-
Peu_00016578	down	down	down	-	down	-	-	-	-	-	-	-
Peu_00016685	-	-	down	-	down	down	-	-	-	-	-	-
Peu_00016712	down	-	-	-	-	-	-	-	-	-	-	-
Peu_00016745	-	-	-	-	-	-	-	up	-	-	-	-
Peu_00016809	-	-	-	-	-	-	-	-	-	up	up	-
Peu_00016867	-	-	-	down	down	-	-	up	-	-	-	-
Peu_00016990	-	-	-	-	up	-	-	-	-	-	up	up
Peu_00017019	-	up	up	-	-	up	-	up	up	-	up	-
Peu_00017506	-	-	-	-	-	up	-	-	-	-	-	-
Peu_00017508	-	-	-	-	-	-	-	-	-	down	-	up
Peu_00017509	-	-	-	-	-	up	-	-	-	down	-	-
Peu_00017527	-	-	up	-	-	-	-	-	-	-	-	-
Peu_00017587	-	-	-	-	-	-	-	down	down	down	-	-
Peu_00017611	-	-	-	-	down	down	-	up	-	-	-	-
Peu_00017710	-	up	-	-	-	-	-	-	-	-	-	-
Peu_00017865	-	-	up	-	-	-	-	-	-	-	-	up
Peu_00017880	-	-	-	-	-	up	-	up	up	-	up	up
Peu_00017911	-	-	-	-	-	-	-	-	-	-	down	-
Peu_00018047	-	-	-	-	-	-	-	-	-	-	down	-
Peu_00018104	-	-	up	-	-	-	-	-	-	-	-	-
Peu_00018107	-	-	-	-	-	up	-	-	-	-	-	-
Peu_00018182	-	-	-	-	-	up	-	-	-	-	-	-
Peu_00018462	-	-	-	-	-	-	-	-	down	-	-	-
Peu_00018587	-	-	-	up	up	-	-	-	-	-	-	-
Peu_00018714	down	down	-	-	-	-	-	-	-	-	-	-
Peu_00018756	-	-	-	-	up	-	down	-	up	-	-	-
Peu_00018860	-	-	-	-	-	-	-	-	-	-	down	-
Peu_00018880	-	-	down	-	-	-	-	-	-	-	-	-
Peu_00018888	-	-	-	-	-	-	-	-	-	-	up	up
Peu_00019205	-	-	-	-	-	-	-	-	-	up	-	-
Peu_00019297	-	-	-	-	-	-	-	down	down	-	-	-
Peu_00019300	down	-	up	-	-	-	-	-	-	-	-	up
Peu_00019340	-	-	-	-	-	-	up	up	-	-	-	-
Peu_00019519	-	-	-	-	-	-	-	down	-	-	-	-
Peu_00019718	-	-	-	-	-	-	up	up	-	-	-	-
Peu_00019828	-	-	-	-	-	up	up	up	down	-	-	-
Peu_00019841	-	-	up	up	up	down	-	-	-	up	up	-
Peu_00019919	-	-	down	-	-	-	-	-	-	-	-	-
Peu_00020005	-	-	-	-	-	-	up	up	-	-	-	-
Peu_00020065	-	-	-	-	up	-	-	-	-	-	-	-
Peu_00020114	-	-	down	-	-	-	-	-	-	-	-	-
Peu_00020201	-	-	-	down	-	up	-	-	-	-	-	-
Peu_00020219	-	-	-	-	-	up	-	-	-	-	-	-
Peu_00020290	down	-	-	-	-	-	-	-	-	-	-	-
Peu_00020321	-	-	-	up	-	down	-	-	-	up	-	-
Peu_00020439	up	-	-	-	-	-	-	-	-	-	-	-
Peu_00020458	-	-	-	-	-	-	-	up	up	-	up	up
Peu_00020468	up	up	-	-	-	-	down	-	-	-	-	-
Peu_00020469	up	-	-	-	-	-	-	-	-	-	-	-
Peu_00020548	up	up	-	-	-	-	-	-	-	-	-	-
Peu_00020600	-	-	-	-	-	-	-	down	-	-	-	-
Peu_00020613	-	down	-	up	-	down	-	-	-	-	down	-
Peu_00020668	down	down	-	down	down	-	-	-	-	-	-	-
Peu_00020676	-	-	up	-	-	-	-	-	-	-	-	-
Peu_00020706	down	down	-	down	down	-	down	down	-	-	-	-
Peu_00020707	-	-	-	-	-	down	-	-	-	-	-	down
Peu_00020813	down	down	-	down	down	-	-	-	-	down	-	-
Peu_00020849	-	-	-	-	-	-	-	up	-	-	-	-
Peu_00020874	up	up	-	-	-	-	-	-	-	-	-	-
Peu_00020896	-	-	-	-	up	-	-	-	-	-	-	-
Peu_00020983	-	-	-	-	-	down	-	-	-	-	-	-
Peu_00020998	-	-	-	-	-	-	-	-	up	-	-	-
Peu_00021099	down	down	-	down	-	up	-	-	-	-	-	-
Peu_00021101	down	-	-	down	down	down	-	down	down	-	down	-
Peu_00021102	down	down	-	down	-	up	-	-	-	-	up	up
Peu_00021163	-	down	-	down	-	-	-	-	-	-	-	-
Peu_00021186	-	-	-	-	-	-	-	down	-	-	-	down
Peu_00021194	-	-	-	-	-	down	-	-	-	-	-	-
Peu_00021202	-	-	-	-	-	-	-	-	-	down	-	-
Peu_00021203	up	-	-	-	-	-	-	-	-	-	-	-
Peu_00021333	down	down	up	-	-	-	-	-	-	-	-	-
Peu_00021551	-	-	-	-	-	-	-	-	-	-	up	-
Peu_00021574	-	-	-	-	-	-	-	-	-	-	-	up
Peu_00021713	-	-	-	-	-	down	-	-	-	-	-	down
Peu_00021845	-	up	-	up	up	-	-	-	-	-	-	-
Peu_00021846	-	-	-	up	up	-	-	-	-	-	-	-
Peu_00021864	-	-	-	-	-	-	up	-	-	-	-	-
Peu_00021895	down	-	-	-	-	up	-	-	-	-	-	up
Peu_00022051	-	-	-	-	-	-	down	-	up	-	-	-
Peu_00022197	-	-	-	-	-	-	-	-	-	-	-	up
Peu_00022222	-	down	down	-	-	-	-	-	-	-	-	-
Peu_00022329	-	-	up	-	-	-	-	-	-	-	-	-
Peu_00022337	down	-	-	down	-	-	down	-	up	-	up	-
Peu_00022714	-	-	-	-	-	up	-	-	-	-	up	up
Peu_00022730	-	-	down	-	-	-	-	down	-	down	down	-
Peu_00022853	-	-	-	-	-	down	-	-	-	-	down	-
Peu_00023031	-	-	up	-	-	-	-	-	-	-	-	-
Peu_00023101	-	down	down	-	-	-	-	-	-	-	-	-
Peu_00023183	-	down	-	-	down	down	-	up	up	-	-	down
Peu_00023211	-	down	down	-	down	down	-	-	-	down	down	-
Peu_00023298	-	-	up	-	-	-	-	-	-	-	-	-
Peu_00023372	-	-	down	-	-	-	-	up	-	-	-	-
Peu_00023513	-	-	-	-	-	-	-	up	-	-	-	-
Peu_00023565	-	up	up	-	-	-	-	-	-	-	-	-
Peu_00023575	-	-	-	-	-	-	-	up	-	-	-	-
Peu_00023953	-	-	-	-	-	-	-	-	-	-	down	-
Peu_00024095	-	-	-	-	-	down	-	-	-	-	-	down
Peu_00024160	-	down	-	-	-	-	-	-	-	-	-	-
Peu_00024288	-	-	-	-	up	up	-	up	up	-	-	-
Peu_00024429	-	-	-	-	-	-	-	-	-	-	down	-
Peu_00024597	-	-	-	-	-	up	-	up	up	-	up	-
Peu_00024612	-	-	-	-	up	up	-	-	-	-	-	-
Peu_00024614	-	-	-	-	-	-	up	up	-	up	-	down
Peu_00025167	-	-	-	-	up	up	-	up	up	-	up	up
Peu_00025195	-	-	-	-	down	down	down	-	-	-	-	-
Peu_00025338	-	up	up	-	-	down	-	-	-	-	-	-
Peu_00025419	-	-	-	-	-	down	-	-	-	-	-	-
Peu_00025542	-	-	-	-	-	-	-	up	-	-	-	-
Peu_00025578	-	up	-	-	-	-	-	-	-	-	-	-
Peu_00025580	-	-	-	-	up	up	-	-	-	-	-	-
Peu_00025656	-	-	-	-	down	-	down	down	-	down	down	-
Peu_00025851	-	-	-	-	down	down	-	-	-	-	-	-
Peu_00025938	-	-	up	-	-	-	-	-	-	-	-	-
Peu_00025951	-	-	-	-	down	down	-	-	-	-	-	-
Peu_00025969	-	-	-	-	-	-	-	-	-	-	-	up
Peu_00026141	-	-	-	-	-	-	-	-	-	-	-	up
Peu_00026146	-	up	up	-	-	-	-	-	-	-	-	-
Peu_00026311	-	-	up	-	up	up	-	-	-	-	-	up
Peu_00026453	-	-	-	-	-	up	-	-	-	-	-	-
Peu_00026533	up	up	-	-	up	-	-	-	-	-	-	-
Peu_00026744	-	-	-	-	up	-	-	-	-	-	-	-
Peu_00026817	-	-	-	up	up	-	-	-	-	-	-	-
Peu_00027167	-	-	-	-	-	-	-	-	-	-	-	down
Peu_00027254	-	-	-	-	-	-	-	-	-	-	up	-
Peu_00027383	-	down	down	up	-	down	down	down	-	-	down	down
Peu_00027612	-	-	-	-	-	-	-	down	-	-	-	-
Peu_00027654	-	-	-	-	-	-	down	-	-	-	-	-
Peu_00027767	-	-	-	-	-	down	-	-	-	-	-	-
Peu_00027768	-	-	-	up	-	down	-	-	down	-	-	-
Peu_00027851	-	up	up	-	-	-	-	up	-	-	-	-
Peu_00027939	-	-	-	-	-	down	-	-	-	-	down	down
Peu_00028445	-	-	-	up	-	-	-	up	-	up	up	-
Peu_00028466	-	-	-	-	-	-	down	down	-	-	-	-
Peu_00028675	up	-	-	up	-	-	-	-	-	-	-	down
Peu_00028678	-	-	-	-	-	down	-	down	-	-	-	-
Peu_00028688	-	-	-	up	-	down	-	-	-	up	-	down
Peu_00028695	-	-	-	-	-	-	-	down	-	-	-	-
Peu_00028806	-	-	-	-	-	-	-	-	up	-	-	up
Peu_00028820	-	-	up	-	up	-	-	-	-	-	-	-
Peu_00028989	down	down	down	-	-	-	-	-	-	-	-	-
Peu_00029036	-	-	-	-	-	down	-	-	-	-	-	-
Peu_00029093	-	-	-	down	-	-	-	-	-	-	-	-
Peu_00029206	up	-	-	-	-	-	-	-	-	-	-	-
Peu_00029238	-	-	-	-	up	up	-	-	-	-	-	-
Peu_00029287	-	-	up	-	up	-	-	-	-	-	-	-
Peu_00029793	-	-	-	-	-	up	-	-	-	-	-	-
Peu_00029842	-	-	-	-	-	up	-	-	-	-	-	-
Peu_00029862	-	-	down	-	-	-	-	-	-	-	-	-
Peu_00029942	-	up	up	-	-	-	-	up	up	-	up	up
Peu_00030071	-	-	-	-	-	-	-	-	-	down	-	-
Peu_00030096	-	-	-	-	-	-	-	up	-	-	-	-
Peu_00030277	-	-	down	-	-	-	-	-	-	-	-	down
Peu_00030289	-	-	-	-	-	-	-	-	-	-	-	down
Peu_00030545	-	up	up	-	-	-	-	-	-	-	-	-
Peu_00030589	-	-	-	-	up	-	down	-	-	-	-	-
Peu_00030601	-	-	-	-	-	-	-	down	down	-	-	-
Peu_00030632	-	-	-	-	-	-	down	-	up	-	-	-
Peu_00030745	-	-	-	-	-	-	-	up	up	-	-	-
Peu_00030855	down	-	up	-	-	-	-	-	-	-	-	-
Peu_00030888	-	-	-	-	-	-	-	-	up	-	-	-
Peu_00030950	-	up	up	-	up	up	up	up	-	-	up	up
Peu_00030982	-	down	-	-	-	-	-	-	-	-	-	-
Peu_00030984	-	-	up	-	up	up	-	-	-	-	-	-
Peu_00031001	-	-	-	-	-	-	-	-	up	-	-	-
Peu_00031067	-	-	-	-	-	up	-	-	-	-	-	-
Peu_00031125	-	-	-	down	-	up	down	-	up	-	-	-
Peu_00031200	-	-	-	up	up	-	-	up	up	up	up	-
Peu_00031230	-	-	-	-	-	-	up	up	-	-	-	up
Peu_00031282	-	up	up	-	up	up	-	up	-	-	-	-
Peu_00031380	-	-	-	-	up	up	-	-	-	-	-	-
Peu_00031470	-	-	-	-	up	-	-	-	-	-	-	-
Peu_00031580	-	down	-	-	-	up	-	-	-	-	-	-
Peu_00031611	-	-	down	-	-	-	-	up	-	-	-	-
Peu_00031874	up	up	-	-	-	-	-	-	-	-	-	-
Peu_00031880	-	-	-	up	up	-	-	-	-	-	-	-
Peu_00031985	-	-	-	-	-	-	down	up	up	-	-	-
Peu_00031986	-	-	-	-	-	-	down	-	up	-	-	down
Peu_00032197	-	-	-	-	-	-	down	-	-	-	up	up
Peu_00032246	-	-	-	-	up	-	-	-	-	-	-	-
Peu_00032273	-	up	-	-	-	-	-	-	up	-	-	-
Peu_00032309	-	-	down	-	-	-	-	-	-	-	-	-
Peu_00032364	-	-	-	-	-	-	-	down	down	-	-	up
Peu_00032366	-	-	-	-	-	-	-	down	-	-	-	-
Peu_00032368	down	down	-	-	-	-	-	-	-	-	-	-
Peu_00032660	-	-	-	-	up	-	-	-	-	-	up	up
Peu_00032782	-	-	-	-	-	-	-	-	-	-	-	up
Peu_00032895	-	-	-	-	-	up	-	-	-	-	down	-
Peu_00032938	-	-	-	down	-	-	-	-	-	-	-	-
Peu_00032940	-	-	up	-	-	-	-	up	up	-	up	up
Peu_00033025	-	down	down	-	-	-	-	-	-	-	-	-
Peu_00033115	-	down	-	-	-	-	-	-	-	-	-	-
Peu_00033382	-	up	up	-	-	-	-	-	-	-	-	-
Peu_00033396	-	-	-	-	-	-	-	down	down	-	-	-
Peu_00033503	-	down	down	-	-	-	-	-	-	-	-	-
Peu_00033634	up	-	down	-	-	down	-	-	-	-	-	-
Peu_00033658	-	-	-	down	-	up	-	-	-	-	-	-
Peu_00033673	-	-	-	-	-	down	-	-	-	-	down	-
Peu_00033696	-	-	-	-	-	down	-	-	-	-	-	-
Peu_00033710	-	up	-	up	up	up	-	-	-	-	-	-
Peu_00033717	-	-	up	down	-	up	-	-	-	-	-	up
Peu_00033751	-	-	-	-	down	-	-	down	-	-	-	-
Peu_00033761	-	-	-	-	-	-	-	-	-	-	up	-
Peu_00033852	-	-	up	down	-	-	down	down	-	-	-	-
Peu_00033878	-	-	down	-	-	down	-	down	down	-	-	-
Peu_00033886	-	-	-	-	-	-	-	-	up	-	up	-
Peu_00033891	-	-	-	-	up	-	-	-	-	-	-	-
Peu_00034078	-	up	-	-	-	-	-	-	-	-	-	-
Peu_00034092	-	-	-	-	-	-	-	-	-	down	-	-
Peu_00034457	-	-	-	-	-	-	-	down	-	-	-	up
Peu_00034512	-	-	up	-	-	-	-	-	-	-	-	-
Peu_00034540	-	-	-	-	-	-	-	down	down	-	-	-
Peu_00034653	-	up	-	-	-	-	-	-	-	-	-	-
Peu_00034684	-	up	up	down	-	-	-	-	up	-	-	-
Peu_00034738	-	-	-	-	-	-	-	-	-	-	-	down
Peu_00035171	-	-	down	-	-	-	-	-	-	-	-	-
Peu_00035227	-	-	-	-	down	down	-	-	-	-	-	-
Peu_00035232	-	-	-	-	-	-	-	-	-	-	-	down
Peu_00035244	-	-	down	-	-	-	-	-	-	-	-	-
Peu_00035270	-	-	-	-	-	up	-	-	-	-	-	-
Peu_00035306	-	down	-	-	down	-	-	-	-	-	down	-
Peu_00035381	-	-	-	-	-	-	-	-	up	-	-	-
Peu_00035479	-	-	down	-	-	-	-	-	-	-	-	-
Peu_00035481	-	-	-	-	-	-	up	-	-	-	-	-
Peu_00035501	up	-	down	-	-	-	-	-	-	-	-	-
Peu_00035898	-	-	-	-	-	-	-	-	-	down	-	-
Peu_00035913	-	-	up	-	-	up	-	-	-	-	-	up
Peu_00035917	-	-	-	-	-	-	-	-	-	-	-	up
Peu_00035929	-	down	-	-	-	-	-	-	-	-	-	-
Peu_00035966	-	-	-	-	up	-	-	-	-	-	-	-
Peu_00036113	-	-	-	-	-	-	-	-	-	-	-	down
Peu_00036141	-	up	up	-	up	up	-	down	down	-	-	-
Peu_00036151	-	-	down	-	-	-	-	down	down	-	-	down
Peu_00036164	-	down	down	-	-	-	-	down	-	-	-	-
Peu_00036217	up	-	-	-	down	down	-	-	-	-	-	-
Peu_00036224	-	-	down	-	-	-	up	-	down	-	down	-
Peu_00036315	-	-	-	-	-	-	-	down	down	-	-	-
Peu_00036334	-	down	down	-	-	-	-	-	-	-	-	down
Peu_00036354	up	-	down	-	-	-	-	-	-	-	-	-
Peu_00036393	-	up	-	-	-	-	-	-	-	-	-	-
Peu_00036531	-	-	-	down	down	-	down	down	-	-	down	-
Peu_00036552	-	-	down	-	-	-	-	up	up	-	-	-
Peu_00036554	-	-	-	-	-	-	-	-	-	down	-	-
Peu_00036623	-	-	-	-	-	down	up	-	-	-	-	-
Peu_00036655	down	-	up	-	down	-	-	-	-	-	-	-
Peu_00036658	-	-	down	-	-	-	-	-	-	-	-	-
Peu_00036693	-	-	-	-	-	-	up	-	-	-	-	-
Peu_00036759	-	-	-	-	-	down	-	-	-	-	-	-
Peu_00036831	-	-	-	-	-	up	-	-	-	-	-	-
Peu_00037033	-	-	-	-	up	-	-	-	-	down	down	-
Peu_00037148	-	-	-	-	-	-	-	-	-	down	-	up
Peu_00037202	-	-	-	-	up	-	-	-	-	-	-	-
Peu_00037347	-	-	-	-	-	-	-	down	-	-	-	-
Peu_00037364	up	-	-	-	-	down	-	-	-	-	-	-
Peu_00037506	-	-	-	-	-	-	-	down	-	-	-	up
Peu_00037529	-	up	-	-	-	-	-	-	-	-	up	up
Peu_00037593	-	-	-	-	down	down	-	down	-	-	-	-
Peu_00037635	-	-	-	-	-	down	-	-	-	-	-	down
Peu_00037663	-	-	-	-	down	-	-	-	-	-	-	-
Peu_00037736	-	-	-	-	-	-	-	-	-	-	down	-
Peu_00037933	-	-	-	-	-	-	-	-	-	-	up	up
Peu_00037958	-	-	-	down	-	-	up	-	-	-	-	-
Peu_00037970	-	-	-	-	-	down	-	-	-	-	-	-
Peu_00037971	up	up	-	-	down	down	-	-	-	-	-	-
Peu_00037983	-	-	-	-	-	-	-	-	-	down	-	up
Peu_00038008	-	-	up	-	-	-	-	up	-	-	-	-
Peu_00038053	-	-	-	-	-	-	-	-	-	-	up	up
Peu_00038069	-	-	-	up	up	-	-	-	-	-	-	-
Peu_00038118	down	down	-	-	-	-	-	-	-	down	down	-
Peu_00038138	-	-	-	-	-	-	-	-	-	-	down	-
Peu_00038210	-	-	-	-	-	-	-	-	-	up	-	-
Peu_00038212	-	-	-	up	up	-	-	-	-	-	up	up
Peu_00038330	-	-	-	-	up	-	-	-	-	-	-	-
Peu_00038413	-	-	-	-	-	-	down	-	-	-	-	-
Peu_00038565	-	-	-	-	up	up	-	-	-	-	-	-
Peu_00038583	-	-	-	-	-	down	-	-	-	-	-	-
Peu_00038584	-	-	-	-	up	up	-	-	-	-	-	-
Peu_00038585	-	-	-	-	up	-	-	-	-	-	-	-
Peu_00038640	up	-	down	-	-	-	-	-	-	-	-	-
Peu_00038724	-	-	-	-	-	-	-	up	-	-	-	-
Peu_00038923	-	-	-	-	-	-	-	-	up	-	up	-
Peu_00039075	-	-	-	-	-	-	-	up	-	up	up	-
Peu_00039156	-	down	-	-	-	-	-	-	-	-	-	-
Peu_00039171	-	-	-	-	-	-	-	-	-	-	up	-
Peu_00039319	-	-	-	-	-	-	-	-	-	-	-	down
Peu_00039360	up	up	-	-	up	up	-	-	-	-	up	-
Peu_00039383	-	-	down	-	-	-	-	-	-	-	-	-
Peu_00039501	-	-	-	-	-	up	-	-	-	-	-	up
Peu_00039521	up	-	-	-	-	-	-	-	-	-	-	-
Peu_00039533	up	-	-	-	-	-	-	-	-	-	-	-
Peu_00039563	down	-	up	-	up	up	-	-	-	-	-	-
Peu_00039564	-	-	up	-	-	-	-	-	-	-	-	-
Peu_00039599	-	-	-	-	-	down	-	-	-	-	-	-
Peu_00039705	-	-	down	-	-	-	-	-	-	-	-	-
Peu_00039997	down	down	-	down	down	-	down	down	-	-	-	-
Peu_00040030	-	-	down	-	down	down	-	-	down	-	down	-
Peu_00040071	up	up	-	-	-	-	-	-	-	-	-	-
Peu_00040118	-	down	down	-	-	down	up	up	-	up	up	-
Peu_00040121	-	-	-	-	-	-	-	-	-	up	-	-
Peu_00040122	-	down	down	-	-	-	-	up	-	-	-	-
Peu_00040123	-	down	down	-	-	-	-	-	-	-	-	-
Peu_00040126	-	-	-	-	down	down	up	-	-	-	-	-
Peu_00040135	-	-	down	-	-	-	-	-	-	-	-	-
Peu_00040189	-	-	-	-	-	-	-	-	-	-	-	down
Peu_00040282	-	-	-	-	-	-	-	-	-	-	up	-
Peu_00040518	-	-	down	-	-	-	-	-	-	-	-	-
Peu_00040628	-	-	-	down	-	up	-	-	-	-	-	up
Peu_00040642	-	-	-	-	-	-	-	up	-	-	-	-
Peu_00040719	-	-	-	-	-	down	-	-	-	-	-	-
Peu_00040761	up	up	-	-	-	-	-	-	-	-	up	-
Peu_00040945	-	-	-	-	-	down	-	-	-	-	-	-
Peu_00041005	-	up	-	-	-	-	up	-	-	-	up	-
Peu_00041083	-	-	-	-	down	down	-	down	-	-	-	down
Peu_00041085	up	-	down	-	-	-	-	-	-	-	-	-
Peu_00041093	-	up	up	-	-	down	up	up	-	up	up	-
Peu_00041180	-	-	-	down	down	-	down	-	-	-	-	-
Peu_00041186	-	-	-	down	-	-	down	-	up	-	-	-
Peu_00041509	-	-	-	-	-	-	-	down	-	-	-	-
Peu_00041564	-	down	down	-	-	-	-	-	-	-	-	-
Peu_00041570	-	-	-	-	-	-	down	-	-	-	-	-
Peu_00041590	up	up	-	-	-	-	-	-	-	-	-	-
Peu_00041596	-	up	up	up	up	up	-	-	-	-	-	-
Peu_00041650	-	-	-	-	-	down	-	-	-	-	-	-
Peu_00041730	-	up	up	-	-	up	-	up	up	-	up	up
Peu_00041792	-	-	-	-	-	-	-	-	-	down	-	-
Peu_00041817	-	-	-	-	-	-	-	-	-	-	up	-
Peu_00041877	-	-	-	up	-	-	-	-	-	-	-	-
Peu_00041922	-	up	up	-	up	up	-	-	-	-	-	-
Peu_00041959	-	up	-	-	-	-	-	up	up	-	-	-
Peu_00042215	-	down	down	-	-	-	-	up	-	-	-	-
Peu_00042296	-	-	up	-	up	-	-	-	-	-	-	-
Peu_00042365	-	-	-	-	-	-	-	-	up	-	-	-
Peu_00042367	up	-	down	-	-	down	-	down	-	-	-	-
Peu_00042381	-	-	-	-	-	up	-	-	-	-	-	up
Peu_00042382	-	-	-	-	-	down	-	up	-	-	-	-
Peu_00042455	-	-	-	-	-	-	-	-	-	up	up	-
Peu_00042802	-	-	up	-	-	up	down	-	up	-	-	up
Peu_00042833	-	down	-	-	up	-	-	-	-	-	-	up
Peu_00042996	up	up	-	-	-	-	-	-	-	-	-	-
Peu_00043012	-	up	-	-	up	up	-	-	-	-	up	-
Peu_00043095	-	up	-	-	up	up	-	-	-	-	-	-
Peu_00043305	-	up	-	up	-	-	-	-	-	-	-	down
Peu_00043321	-	up	-	-	-	-	-	-	-	-	-	-
Peu_00043369	-	up	-	-	-	-	-	-	-	-	-	-
Peu_00043421	down	-	up	-	-	-	up	-	-	-	-	down
Peu_00043422	-	down	-	-	-	-	-	-	-	-	-	-
Peu_00043449	-	-	-	-	-	-	-	-	-	-	-	up
Peu_00043522	-	-	-	-	down	-	-	-	-	-	-	-
Peu_00043523	-	-	-	-	down	-	-	-	-	-	down	down
Peu_00043564	-	-	-	-	-	-	-	-	up	-	-	-
Peu_00043645	-	up	-	-	-	-	-	-	-	-	-	-
Peu_00043650	-	-	-	up	-	-	-	-	-	-	-	-
Peu_00043660	-	-	-	-	-	-	-	-	down	-	-	-
Peu_00043684	-	-	-	-	-	-	-	-	-	-	-	down
Peu_00044021	-	-	-	down	-	-	down	-	up	-	-	-
Peu_00044061	-	-	-	up	-	-	-	-	-	-	-	-
Peu_00044074	-	up	up	-	-	-	up	-	down	-	-	-
Peu_00044166	-	up	up	-	-	-	-	-	-	-	-	-
Peu_00044276	-	-	-	-	-	-	-	-	-	down	down	-
Peu_00044289	-	-	-	-	up	-	-	-	-	-	-	-
Peu_00044392	-	down	-	-	-	-	-	-	down	-	-	-
Peu_00044455	-	-	-	-	down	down	-	-	-	-	-	-
Peu_00044521	-	-	-	down	-	up	-	-	-	-	-	-
Peu_00044552	-	up	-	-	-	up	-	-	-	-	up	-
Peu_00044612	-	-	-	-	-	down	-	-	down	up	-	-
Peu_00044679	-	up	-	-	-	-	-	-	-	-	-	-
Peu_00044729	-	down	-	-	-	down	-	-	-	-	-	-
Peu_00044730	-	down	-	-	-	-	-	-	-	-	-	-
Peu_00044753	-	up	up	-	-	-	-	-	-	-	up	-
Peu_00044754	-	-	-	-	-	-	down	down	-	up	-	down
Peu_00044800	up	up	-	-	-	-	-	-	-	-	-	-
Peu_00044839	-	-	-	-	-	-	-	down	-	-	down	-
Peu_00044920	-	-	-	-	-	-	-	-	-	down	-	up
Peu_00044980	-	up	-	-	-	-	-	up	-	-	-	-
Peu_00045017	-	-	-	up	up	-	-	down	-	-	down	-
Peu_00045018	-	-	-	-	-	up	-	-	-	-	down	-
Peu_00045121	-	down	down	-	-	-	-	down	down	-	-	-
Peu_00045142	-	-	-	up	-	down	-	-	-	up	-	down
Peu_00045184	-	-	-	-	up	-	-	-	-	-	down	-
Peu_00045251	-	-	-	-	down	down	-	down	down	-	-	-
Peu_00045283	-	-	-	-	-	-	-	-	-	-	up	-
Peu_00045356	-	-	down	-	-	-	-	down	down	-	-	-
Peu_00045442	-	up	-	-	up	up	-	-	-	-	-	-
Peu_00045528	-	-	-	-	-	-	up	up	-	up	-	down
Peu_00045545	-	-	-	-	-	-	-	-	-	-	up	-
Peu_00045595	down	-	-	-	down	-	-	-	-	-	-	-
Peu_00045626	-	-	-	-	-	up	-	-	-	-	-	-
Peu_00045653	-	-	-	-	-	-	down	down	-	-	-	-
Peu_00045702	-	-	-	-	-	-	-	-	-	-	-	down
Peu_00045743	-	-	-	-	up	-	down	-	up	-	-	-
Peu_00045759	down	down	-	down	down	-	-	-	-	-	-	-
Peu_00045780	down	-	-	-	-	up	-	-	-	-	-	-
Peu_00045840	-	down	-	-	down	down	-	-	-	-	-	-
Peu_00045894	-	-	-	-	up	-	-	-	-	-	-	-
Peu_00045949	-	-	-	up	-	-	-	-	down	-	-	-
Peu_00046002	up	-	-	up	-	down	-	-	-	up	-	-
Peu_00046019	-	-	-	-	-	-	up	-	-	-	-	-
Peu_00046083	up	-	-	-	-	-	-	-	-	-	down	down
Peu_00046113	-	-	-	-	up	up	-	-	-	-	-	-
Peu_00046160	-	-	-	-	down	-	-	down	-	-	down	-
Peu_00046181	-	-	-	-	-	-	-	-	-	down	-	-
Peu_00046187	-	-	-	-	down	down	-	-	-	-	-	-
Peu_00046202	-	-	-	-	-	down	-	-	-	up	-	-
Peu_00046268	-	-	-	up	up	-	-	-	-	-	-	-
Peu_00046325	-	-	-	up	up	-	-	-	-	-	-	-
Peu_00046397	-	-	down	-	-	-	up	-	down	up	-	down
Peu_00046470	-	-	down	-	-	-	down	down	-	-	down	-
Peu_00046554	up	-	-	-	-	-	-	up	up	-	up	up
Peu_00046627	up	up	-	-	-	-	-	-	-	-	-	-
Peu_00046843	-	-	-	-	up	-	-	down	down	-	-	-
Peu_00046873	-	-	-	-	-	-	-	down	-	-	-	-
Peu_00046894	-	-	-	-	-	down	-	-	-	-	-	-
Peu_00046934	-	up	-	-	-	-	-	-	-	-	-	-
Peu_00047291	-	-	-	up	up	-	-	-	-	down	-	up
Peu_00047368	-	down	down	-	-	-	-	-	-	-	down	down
Peu_00047455	-	-	up	-	-	-	-	down	-	-	-	-
Peu_00047504	-	-	-	-	-	up	-	-	-	-	-	-
Peu_00047520	-	-	-	-	down	-	-	-	-	-	-	-
Peu_00047532	down	down	up	down	down	up	down	-	up	-	up	up
Peu_00047552	-	-	-	-	-	-	-	up	-	-	up	up
Peu_00047672	down	-	-	-	-	-	-	up	up	-	-	up
Peu_00047673	-	-	-	-	-	down	-	up	-	-	-	-
Peu_00047707	-	-	-	-	-	down	-	-	-	-	-	-
Peu_00047761	-	-	-	-	-	-	-	-	up	-	-	-
Peu_00047939	-	-	-	-	-	-	-	down	-	-	-	-
Peu_00047945	-	down	-	-	-	-	-	-	-	-	-	-
Peu_00047990	-	-	-	-	-	up	-	-	-	-	-	-
Peu_00048002	down	-	-	-	-	-	-	-	-	-	-	-
Peu_00048097	-	-	-	-	-	-	-	up	-	-	-	-
Peu_00048099	-	-	-	-	-	-	-	-	-	-	-	up
Peu_00048106	-	-	-	-	-	down	-	-	-	-	-	-
Peu_00048409	up	-	down	-	-	-	-	-	-	-	-	-
Peu_00048419	-	-	-	-	-	down	-	-	-	-	-	-
Peu_00048451	-	down	down	-	-	-	-	-	down	-	-	-
Peu_00048452	-	up	up	-	-	up	-	-	-	-	-	-
Peu_00048581	-	-	up	-	-	-	-	-	-	-	-	up
Peu_00048808	-	down	-	-	-	-	-	-	-	-	-	-
Peu_00049106	-	-	-	-	-	-	-	-	-	down	down	-
Peu_00049214	down	-	-	down	down	up	down	-	up	-	up	up
Peu_00049486	up	up	-	-	up	-	-	-	-	-	-	-
Peu_00049557	up	-	-	-	-	-	-	-	-	-	-	-
Peu_00049561	up	-	-	-	-	up	-	-	-	-	-	-
Peu_00049614	down	down	-	down	-	up	-	-	down	-	-	-
Peu_00049626	-	-	-	-	-	-	-	down	down	-	-	-
Peu_00049766	-	-	-	-	up	-	-	up	-	-	-	-
Peu_00049934	-	up	-	-	up	-	down	-	up	-	up	-
Peu_00049957	up	-	down	-	up	-	down	-	up	-	-	-
Peu_00050405	-	-	-	-	-	-	-	-	-	-	down	-
Peu_00050571	-	down	-	-	-	-	-	-	-	-	-	-
Peu_00050744	-	-	-	-	-	-	-	-	-	-	-	up
Peu_00050882	-	down	-	down	-	-	-	-	-	-	-	up
Peu_00050898	down	down	-	down	down	-	down	-	up	-	up	up
Peu_00051005	-	-	-	-	-	up	-	-	-	-	-	-
Peu_00051081	-	-	-	-	-	-	down	-	up	-	-	-
Peu_00051392	down	-	-	-	-	-	-	-	-	-	-	-
Peu_00051431	-	-	-	-	-	-	-	-	-	down	-	-
Peu_00051501	up	up	-	-	-	-	-	-	-	-	-	-
Peu_00051623	-	-	-	-	-	-	down	-	-	-	-	-
Peu_00051649	-	-	-	-	-	-	-	-	-	-	down	-
Peu_00051700	-	-	-	up	-	-	-	-	-	-	-	-
Peu_00051702	-	-	down	-	-	-	-	-	-	-	-	-
Peu_00051715	-	-	-	-	-	-	-	-	-	-	down	-
Peu_00052065	-	-	-	-	-	-	-	down	-	-	-	-
Peu_00052147	-	up	-	-	-	-	-	-	-	-	-	-
Peu_00052166	-	-	-	-	down	down	-	-	-	-	-	-
Peu_00052409	-	-	down	-	-	-	-	-	-	-	-	-
Peu_00052438	-	up	up	-	up	up	-	up	up	-	-	-
Peu_00052571	up	up	up	-	-	up	-	-	-	-	-	-
Peu_00052762	-	-	-	-	-	-	down	-	-	-	down	-
Peu_00052862	-	-	-	up	up	-	-	-	-	-	-	-
Peu_00052923	-	-	-	-	up	-	-	-	-	-	-	-
Peu_00053167	-	down	down	-	-	-	-	-	-	-	-	-
Peu_00053300	up	-	down	-	-	-	down	down	-	up	up	-
Peu_00053301	-	-	-	-	down	-	-	-	-	-	-	-
Peu_00053342	-	up	-	-	up	-	up	-	-	-	up	-
Peu_00053357	-	down	down	-	-	-	-	-	-	-	-	-
Peu_00053384	up	-	-	-	-	-	-	-	-	-	-	-
Peu_00053393	-	-	-	-	-	down	-	-	-	-	-	-
Peu_00053479	-	up	-	-	up	up	-	-	-	-	-	-
Peu_00053480	-	-	-	-	up	up	-	-	-	-	-	-
Peu_00053481	up	up	up	-	up	up	-	-	-	-	-	-
Peu_00053482	-	-	up	-	up	up	-	-	down	-	-	-
Peu_00053684	-	-	-	-	-	down	-	-	-	-	-	-
Peu_00053689	-	-	-	-	-	-	up	up	-	-	-	-
Peu_00053774	-	-	-	-	-	-	down	-	-	-	-	-
Peu_00053940	-	-	-	down	-	-	-	-	-	-	-	-
Peu_00053957	-	-	-	down	down	-	-	-	-	down	down	-
Peu_00053986	-	up	up	-	up	-	-	-	-	-	-	-
Peu_00054051	-	-	-	-	-	-	up	up	-	up	up	-
Peu_00054234	up	up	up	-	up	up	up	-	-	-	-	-
Peu_00054374	-	-	-	-	-	-	-	-	-	down	down	-
Peu_00054378	-	-	-	-	-	up	-	-	-	-	-	-
Peu_00054504	-	-	-	-	down	down	up	up	-	-	-	-
Peu_00054530	up	-	-	up	up	-	-	-	down	-	-	-
Peu_00054560	-	up	-	-	-	-	up	-	-	-	-	-
Peu_00054612	-	-	-	-	-	-	-	down	-	-	-	-
Peu_00054618	down	-	up	down	-	up	down	-	up	down	-	up
Peu_00054631	down	down	-	-	-	-	-	-	-	-	-	-
Peu_00054644	-	-	-	-	up	up	down	down	-	-	-	-
Peu_00054689	-	-	-	-	up	up	-	-	-	-	-	-
Peu_00054743	-	up	-	-	-	-	-	up	up	-	up	up
Peu_00054759	-	-	-	-	-	down	-	-	-	-	-	-
Peu_00054768	-	up	up	-	up	-	-	-	up	-	-	up
Peu_00054802	-	-	-	-	-	down	-	-	-	-	-	-
Peu_00054812	down	down	-	down	-	-	down	down	-	-	down	-
Peu_00054911	-	up	up	-	-	-	-	-	-	-	-	-
Peu_00054970	-	-	-	-	-	-	-	-	-	-	up	up
Peu_00054994	-	-	-	down	down	-	-	-	-	-	up	-
Peu_00055069	-	-	-	down	down	down	down	down	-	-	down	down
Peu_00055310	-	-	-	-	-	-	-	down	-	-	down	-
Peu_00055349	-	-	-	down	-	-	-	-	-	-	-	down
Peu_00055408	down	-	up	-	-	-	-	-	-	up	-	-
Peu_00055496	up	up	-	-	-	-	-	-	-	-	-	-
Peu_00055608	-	up	up	-	-	-	-	-	-	-	up	-
Peu_00055641	down	up	up	-	up	up	-	up	-	-	-	up
Peu_00055949	-	-	-	-	-	-	-	down	-	-	-	-
Peu_00056007	-	-	-	-	-	up	-	-	-	-	up	up
Peu_00056032	-	-	-	-	-	-	up	-	-	-	-	-
Peu_00056215	up	-	down	up	-	-	-	-	-	-	-	-
Peu_00056228	-	-	-	-	up	up	-	-	-	-	-	-
Peu_00056260	down	-	up	-	down	-	-	-	-	-	-	-
Peu_00056303	-	-	-	-	-	-	-	-	up	-	-	up
Peu_00056311	-	down	-	-	-	-	-	-	-	-	-	-
Peu_00056312	-	-	-	up	up	up	-	-	-	-	-	-
Peu_00056496	-	up	-	up	up	-	-	-	-	-	-	-
Peu_00056527	-	up	-	-	-	-	-	-	-	-	-	-
Peu_00056552	-	-	-	-	up	-	-	-	-	-	-	-
Peu_00056601	-	-	-	-	-	-	-	up	-	-	-	-
Peu_00056745	-	down	-	-	-	-	-	-	-	-	-	-
Peu_00056901	-	-	-	-	-	-	up	-	-	-	-	-
Peu_00056928	-	-	-	-	-	-	up	up	-	-	-	-
Peu_00057031	-	down	down	-	-	-	-	down	-	-	-	-
Peu_00057116	-	-	-	-	up	-	-	-	down	-	-	-
Peu_00057145	-	-	-	-	-	-	-	-	-	-	up	-
Peu_00057327	-	-	-	-	-	-	-	-	-	-	down	-
Peu_00057485	-	-	-	-	down	-	-	-	-	-	-	-
Peu_00057530	up	-	-	-	-	-	-	-	-	-	-	-
Peu_00057531	-	down	down	-	down	down	-	-	-	up	-	down
Peu_00057533	up	-	-	up	up	-	-	down	-	-	down	-
Peu_00057632	-	-	-	-	-	-	-	up	-	-	-	-
Peu_00057672	-	up	-	-	-	-	-	up	-	-	-	-
Peu_00057961	-	-	-	-	-	-	-	-	-	-	-	up
Peu_00058032	-	-	-	-	up	-	-	-	-	-	-	-
Peu_00058350	-	down	down	-	down	down	up	up	-	-	-	-
Peu_00058415	-	-	-	-	up	up	-	-	-	-	-	-
Peu_00058712	-	-	-	-	up	-	-	-	-	-	-	-
Peu_00058891	-	up	-	-	-	-	-	-	-	-	-	-
Peu_00059036	-	-	-	-	down	-	-	-	-	-	-	-
Peu_00059255	-	-	-	-	-	down	-	-	-	-	-	-
Peu_00059282	down	down	-	-	-	up	-	-	-	-	down	-
Peu_00059317	-	-	down	-	-	-	-	-	-	-	-	-
Peu_00059391	-	up	up	-	-	-	-	-	-	-	-	up
Peu_00059767	-	-	-	-	up	-	-	-	-	-	-	-
Peu_00059860	-	-	-	down	-	-	-	-	-	-	-	-
Peu_00059958	-	down	down	-	-	down	-	-	down	-	-	down
Peu_00059971	-	down	-	-	-	-	-	-	-	-	-	-
Peu_00059992	-	-	-	-	-	-	-	-	-	-	-	up
Peu_00060025	-	-	-	-	-	down	-	down	down	-	-	down
Peu_00060227	-	-	-	-	-	-	-	-	down	-	-	-
Peu_00060300	-	-	-	-	-	-	-	up	-	-	-	up
Peu_00060340	-	down	down	-	-	-	-	-	-	-	-	-
Peu_00060477	-	up	up	-	-	-	-	-	-	-	-	-
Peu_00060569	-	-	-	-	down	down	-	-	-	-	-	-
Peu_00060601	-	up	-	-	-	-	-	-	-	up	-	down
Peu_00060703	-	-	-	-	-	-	-	-	-	-	up	up
Peu_00060776	-	up	up	-	up	up	down	-	up	-	up	up
Peu_00061024	-	-	-	-	-	-	-	down	-	-	-	-
Peu_00061042	down	-	up	down	-	up	-	-	-	-	-	-
Peu_00061193	-	-	-	-	-	-	-	-	-	-	up	up
Peu_00061219	-	-	-	-	-	-	-	down	-	-	-	-
Peu_00061284	-	-	-	-	-	-	-	-	up	-	-	-
Peu_00061287	up	up	-	-	-	-	-	-	-	-	-	-
Peu_00061650	-	up	up	-	-	-	-	-	-	up	up	-
Peu_00061753	-	-	-	-	-	down	up	-	down	up	-	down
Peu_00061760	-	-	-	-	-	-	-	-	-	up	-	-
Peu_00062038	-	-	-	-	-	-	up	up	up	-	-	-
Peu_00062063	-	-	-	-	-	-	down	down	-	-	-	-
Peu_00062106	up	-	-	-	-	-	-	up	-	-	-	-
Peu_00062128	-	-	down	-	-	-	-	-	-	-	-	-
Peu_00062170	-	-	-	down	-	up	down	down	-	-	-	-
Peu_00062194	-	-	-	-	up	-	-	-	-	-	-	-
Peu_00062258	-	-	up	-	-	-	-	-	-	-	-	-
Peu_00062333	-	up	up	-	-	-	-	-	-	-	-	-
Peu_00062367	-	-	-	-	-	down	-	-	-	-	-	-
Peu_00062392	-	down	-	-	-	-	up	-	down	-	-	-
Peu_00062497	-	-	-	-	-	-	down	-	up	-	-	-
Peu_00062639	up	-	down	-	-	down	-	down	down	-	-	down
Peu_00062780	-	up	-	-	-	-	-	-	-	-	-	-
Peu_00062786	-	-	-	-	-	-	-	-	-	-	down	down
Peu_00062845	-	-	-	-	-	-	-	-	-	-	up	up
Peu_00062851	up	-	down	-	-	-	down	-	-	down	-	up
Peu_00063031	-	-	-	-	-	-	-	-	-	-	-	up
Peu_00063060	-	-	down	-	-	-	-	down	down	-	-	-
Peu_00063087	-	-	-	-	up	up	down	down	-	-	-	-
Peu_00063147	down	down	-	-	-	-	-	-	-	-	-	-
Peu_00063210	down	-	-	-	-	-	-	-	-	-	-	-
Peu_00063214	-	-	-	-	-	-	-	-	-	-	-	up
Peu_00063238	-	-	-	up	up	-	-	-	-	-	up	up
Peu_00063302	-	-	-	-	-	-	-	down	-	-	-	-
Peu_00063351	-	-	-	-	-	-	-	-	-	-	up	up
Peu_00063369	-	-	down	-	-	-	-	-	-	-	-	-
Peu_00063403	-	-	-	-	-	-	-	up	-	-	-	-
Peu_00063436	-	-	-	-	-	-	-	up	-	-	-	-
Peu_00063481	-	-	-	-	-	-	-	down	-	-	-	-
Peu_00063508	-	-	-	-	-	-	-	-	-	-	up	up
Peu_00063647	-	-	-	-	-	-	-	down	-	-	-	-
Peu_00063700	-	-	-	-	-	-	-	-	-	-	-	down
Peu_00063741	-	-	-	-	-	-	-	down	down	-	-	-
Peu_00063763	-	-	down	-	-	-	-	-	-	down	-	-
Peu_00063796	-	-	-	up	-	down	-	-	-	-	-	-
Peu_00063953	up	-	down	up	-	-	-	-	-	-	-	-
Peu_00063981	-	-	-	-	up	-	-	-	-	-	-	-
Peu_00064246	-	-	-	down	-	-	-	-	-	-	-	-
Peu_00064563	-	-	-	up	up	-	-	-	-	-	-	-
Peu_00064630	-	down	-	down	down	-	-	up	-	-	-	-
Peu_00064775	-	up	-	-	up	up	-	-	-	-	-	up
Peu_00064813	-	up	up	-	up	up	-	-	-	-	up	up
Peu_00064848	-	-	-	-	-	-	-	-	-	down	-	-
Peu_00064880	-	up	-	-	-	-	-	-	-	-	-	-
Peu_00064888	-	-	-	-	-	-	-	-	-	-	up	-
Peu_00064962	-	-	-	-	-	-	-	-	-	-	-	up
Peu_00065084	-	-	down	-	-	down	-	-	-	-	-	-
Peu_00065216	-	down	down	up	-	-	-	-	-	-	up	-
Peu_00065232	-	up	up	-	up	up	-	-	-	-	-	-
Peu_00065233	-	up	up	-	up	up	-	-	-	-	-	-
Peu_00065382	down	down	-	-	-	-	-	-	-	-	-	-
Peu_00065450	-	-	down	-	-	-	-	-	down	-	-	-
Peu_00065731	-	-	-	down	down	-	-	-	-	-	-	-
Peu_00065784	-	-	-	-	down	-	down	-	up	-	up	up
Peu_00065865	-	-	-	-	-	-	down	-	-	-	-	-
Peu_00065868	-	-	-	-	-	-	up	-	down	-	up	-
Peu_00065937	-	-	-	-	-	-	-	-	-	-	down	down
Peu_00065948	-	-	-	-	-	-	up	-	down	up	-	-
Peu_00065952	-	-	-	-	up	-	-	-	-	-	-	down
Peu_00065957	-	-	-	-	up	-	-	-	-	-	-	-
Peu_00065981	-	-	-	-	up	-	-	up	up	-	-	-
Peu_00066000	-	-	-	-	-	-	-	-	-	up	up	-
Peu_00066083	-	-	-	-	-	-	up	up	-	-	-	-
Peu_00066108	-	-	-	-	-	down	-	down	-	down	-	-
Peu_00066110	-	-	down	-	-	-	-	-	-	-	-	down
Peu_00066116	-	up	-	-	-	-	-	-	-	-	-	-
Peu_00066123	-	-	-	-	-	-	-	down	-	down	-	up
Peu_00066197	-	-	-	-	-	-	down	-	-	-	-	-
Peu_00066431	-	-	-	-	-	-	-	down	-	-	-	-
Peu_00066581	down	-	-	-	-	-	-	-	-	-	-	-
Peu_00066629	-	-	-	-	-	up	-	-	-	-	-	-
Peu_00066664	-	-	-	-	up	up	-	-	-	up	up	-
Peu_00066783	-	down	-	-	-	-	-	-	-	-	-	-
Peu_00066806	up	-	-	-	-	-	-	-	-	up	-	-
Peu_00066880	-	-	-	-	-	-	down	down	-	-	-	-
Peu_00066881	down	-	-	-	-	up	down	down	-	-	-	-
Peu_00066914	-	-	-	down	-	-	-	down	-	-	-	-
Peu_00067165	-	-	-	-	-	-	-	-	up	-	-	-
Peu_00067253	-	-	-	-	-	-	-	-	-	-	-	up
Peu_00067288	-	-	-	-	-	-	up	-	-	up	-	down
Peu_00067397	-	-	-	down	down	-	-	-	-	-	-	-
Peu_00067489	up	-	-	-	-	-	-	-	-	-	-	-
Peu_00067532	-	-	-	-	-	-	-	-	-	-	-	down
Peu_00067599	-	-	-	-	up	up	up	up	-	-	up	up
Peu_00067605	-	down	-	-	-	-	-	-	-	-	-	-
Peu_00067652	-	-	-	-	-	-	up	up	-	-	-	-
Peu_00067655	-	down	-	-	-	-	-	-	-	-	-	-
Peu_00067694	-	-	-	-	-	down	-	-	-	-	-	down
Peu_00067836	-	-	-	-	-	-	-	up	up	-	-	-
Peu_00067870	-	down	down	-	down	down	-	-	-	-	-	-
Peu_00067881	-	-	-	-	-	-	up	up	-	-	-	-
Peu_00068027	up	up	-	-	-	up	-	-	-	-	up	up
Peu_00068222	-	up	-	-	-	-	-	-	-	-	up	-
Peu_00068279	-	down	-	-	-	-	-	-	-	-	-	-
Peu_00068409	-	-	-	-	down	down	-	-	-	-	-	down
Peu_00068420	-	-	-	-	-	-	-	-	-	up	-	-
Peu_00068521	-	-	-	down	-	-	-	-	-	-	-	-
Peu_00068529	-	-	-	-	down	-	-	-	-	-	-	-
Peu_00068607	-	-	-	down	-	-	-	-	-	-	up	up
Peu_00068633	-	-	-	-	-	-	-	-	-	-	up	-
Peu_00068634	-	-	up	-	-	-	-	-	-	-	up	up
Peu_00068744	-	up	-	up	up	-	-	-	-	-	-	-
Peu_00068770	down	down	-	down	down	-	-	-	-	-	-	-
Peu_00068819	up	-	-	-	down	down	down	down	up	-	-	-
Peu_00068828	-	-	-	-	-	down	-	-	-	-	-	-
Peu_00068905	-	-	-	-	-	-	-	down	-	down	-	-
Peu_00068935	-	-	-	up	up	-	-	-	-	-	up	up
Peu_00068948	-	-	down	up	-	down	-	up	-	up	-	down
Peu_00068960	-	-	-	up	up	-	-	-	-	-	-	-
Peu_00069027	down	down	-	down	-	-	-	down	-	-	down	down
Peu_00069215	-	-	-	-	-	-	-	up	-	-	-	-
Peu_00069266	-	down	down	-	-	-	down	down	-	down	down	-
Peu_00069374	down	-	-	-	-	-	-	down	-	-	-	-
Peu_00069379	-	-	-	-	-	-	-	-	-	-	up	up
Peu_00069387	-	-	-	-	-	-	-	down	-	-	-	-
Peu_00069403	up	-	-	-	-	-	-	-	-	-	-	-
Peu_00069409	up	up	-	up	-	-	-	-	-	-	-	-
Peu_00069412	-	-	down	-	-	-	-	-	-	-	-	-
Peu_00069505	-	-	-	-	down	-	-	-	-	-	-	-
Peu_00069511	up	-	-	up	up	-	-	-	-	-	-	-
Peu_00069538	-	-	-	-	-	down	-	-	-	-	-	-
Peu_00069640	-	-	-	-	-	-	down	down	-	-	-	-
Peu_00069708	-	-	-	-	-	-	up	up	-	-	-	-
Peu_00069786	up	up	-	-	-	-	-	-	-	-	-	-
Peu_00069878	-	-	up	down	-	-	-	-	-	-	-	-
Peu_00069896	-	-	-	down	-	up	-	-	-	-	-	up
Peu_00070034	-	-	down	-	-	-	-	-	-	-	-	-
Peu_00070046	-	-	-	up	-	-	-	-	-	-	-	-
Peu_00070315	-	-	-	-	-	-	-	-	-	down	-	-
Peu_00070373	-	-	-	-	-	-	down	-	up	down	-	up
Peu_00070390	-	-	-	down	down	-	down	-	-	-	-	up
Peu_00070413	-	-	-	-	down	down	-	-	-	-	-	-
Peu_00070473	down	-	-	-	-	-	-	-	-	-	-	-
Peu_00070493	up	up	up	-	-	-	-	down	down	-	-	-
Peu_00070501	-	up	up	-	-	-	-	-	down	-	-	-
Peu_00070560	-	-	-	-	-	-	down	down	-	-	-	-
Peu_00070753	-	-	-	down	down	-	-	-	down	-	-	-
Peu_00070875	-	-	-	-	down	down	-	-	-	up	-	down
Peu_00070925	-	-	-	down	-	up	-	-	-	-	-	-
Peu_00070939	down	-	-	-	-	-	-	-	-	-	-	-
Peu_00070944	-	-	-	down	down	up	-	up	up	-	-	-
Peu_00070979	-	up	up	-	-	-	-	-	-	-	up	up
Peu_00071036	-	-	-	-	-	-	-	-	up	-	-	-
Peu_00071046	-	-	-	-	-	down	-	up	-	up	-	down
Peu_00071047	-	-	-	-	-	-	-	-	-	up	-	-
Peu_00071052	-	-	-	-	-	down	-	-	-	-	-	-
Peu_00071144	-	-	-	-	-	-	-	-	-	-	-	up
Peu_00071183	-	-	-	-	-	-	-	down	down	up	down	down
Peu_00071194	-	up	up	-	-	up	-	-	-	-	-	-
Peu_00071204	-	-	-	-	-	-	-	-	-	up	-	-
Peu_00071255	down	-	-	down	-	-	down	down	-	-	down	-
Peu_00071316	-	-	up	-	-	-	-	-	-	-	-	-
Peu_00071348	up	-	down	-	-	down	down	down	-	-	down	down
Peu_00071580	-	-	up	-	-	-	-	-	-	up	up	up
Peu_00071581	-	-	-	down	-	up	down	-	up	-	-	up
Peu_00071583	-	-	-	-	-	-	-	-	-	-	up	-
Peu_00071630	-	down	-	-	-	-	-	-	-	-	-	-
Peu_00071633	-	down	-	-	down	-	-	down	-	-	down	-
Peu_00071749	-	-	-	-	-	-	-	up	up	-	-	-
Peu_00071769	-	-	-	-	-	up	-	-	-	-	-	-
Peu_00071890	-	-	-	-	-	-	-	up	-	-	-	-
Peu_00071905	-	up	-	-	-	-	-	-	-	-	up	-
Peu_00071936	down	-	up	-	-	-	-	-	-	-	-	-
Peu_00072138	up	up	-	-	-	-	-	-	-	-	-	-
Peu_00072255	-	-	-	up	up	-	-	down	-	-	-	down
Peu_00072287	up	-	-	up	up	-	-	-	down	-	-	-
Peu_00072502	-	up	-	-	-	-	-	-	-	-	-	-
Peu_00072556	-	-	-	-	up	-	-	-	-	-	-	down
Peu_00072682	-	-	-	up	-	-	-	-	-	up	up	-
Peu_00072743	-	-	-	-	-	down	-	-	-	-	-	-
Peu_00072745	up	-	-	-	-	-	-	-	-	-	-	-
Peu_00072911	-	-	-	-	up	-	-	-	-	-	-	-
Peu_00072937	-	-	-	-	up	-	-	-	-	-	-	-
Peu_00072942	-	-	-	down	down	-	down	down	-	down	down	-
Peu_00072969	-	-	-	-	-	-	-	-	-	-	down	down
Peu_00073009	-	-	up	-	up	up	-	up	-	up	up	-
Peu_00073225	down	-	-	-	-	-	-	-	-	-	-	-
Peu_00073435	down	-	up	-	-	-	-	-	-	-	-	-
Peu_00073541	-	-	-	-	-	-	-	-	-	down	-	-
Peu_00073571	-	-	-	-	-	up	-	-	-	-	-	-
Peu_00073597	-	down	-	up	up	-	-	-	-	-	-	-
Peu_00073673	-	down	-	-	down	down	-	-	-	-	-	-
Peu_00073757	-	-	-	-	-	-	-	up	-	-	-	-
Peu_00073761	-	-	-	-	-	-	-	up	up	-	-	-
Peu_00073875	-	-	-	-	-	-	-	down	-	-	-	-
Peu_00074149	-	-	down	-	-	-	-	-	-	-	-	-
Peu_00074233	-	-	-	-	-	down	-	-	-	-	-	-
Peu_00074555	-	-	-	-	-	-	-	-	-	up	-	down
Peu_00074582	-	up	-	-	-	-	-	-	-	-	-	up
Peu_00074648	-	-	-	-	-	-	up	up	-	-	-	-
Peu_00074676	up	-	-	-	-	-	down	-	-	-	up	-
Peu_00074710	-	-	-	-	up	up	-	up	-	-	-	-
Peu_00074802	-	-	-	down	down	-	-	-	-	-	-	-
Peu_00074904	-	-	up	-	-	up	-	-	-	-	-	-
Peu_00075014	-	-	-	-	up	-	-	-	-	-	-	-
Peu_00075063	-	up	-	-	-	-	-	-	-	-	-	-
Peu_00075253	-	-	-	-	-	-	-	-	-	-	down	down
Peu_00075258	-	-	-	-	down	-	-	-	-	-	-	-
Peu_00075424	-	down	-	-	-	-	-	down	down	-	-	-
Peu_00075479	-	-	-	-	-	-	up	-	down	up	-	down
Peu_00075491	-	-	-	-	-	-	down	-	-	-	-	up
Peu_00075737	-	-	-	down	down	-	-	-	-	-	-	-
Peu_00075897	-	-	-	-	-	-	down	-	-	-	-	-
Peu_00075938	-	-	-	-	-	-	-	down	down	-	-	-
Peu_00076071	-	up	-	-	-	-	-	-	up	-	-	-
Peu_00076178	-	-	-	-	-	-	-	down	-	-	-	-
Peu_00076203	-	up	-	-	-	up	-	up	-	-	up	up
Peu_00076235	-	up	up	-	-	-	-	-	-	down	down	-
Peu_00076274	-	-	-	-	-	-	down	-	up	-	-	-
Peu_00076346	-	-	-	-	-	-	-	up	-	-	-	-
Peu_00076437	-	up	up	-	-	up	-	-	-	-	-	-
Peu_00076452	up	-	down	-	-	-	-	-	-	-	-	-
Peu_00076458	-	down	-	up	-	-	down	down	down	-	-	-
Peu_00076633	-	-	-	-	-	up	-	-	-	-	-	-
Peu_00076675	-	-	-	-	-	-	up	up	-	up	up	-
Peu_00076903	down	-	up	-	-	-	-	-	-	-	-	-
Peu_00076910	-	-	-	-	-	-	-	down	down	-	-	-
Peu_00077029	-	-	-	-	-	-	down	-	-	-	-	-
Peu_00077045	-	-	-	-	-	-	-	-	-	-	down	down
Peu_00077050	-	-	-	-	-	-	-	-	-	down	down	-
Peu_00077058	-	down	-	-	down	down	-	-	-	-	-	-
Peu_00077059	down	down	-	-	down	down	-	-	-	-	-	-
Peu_00077132	-	down	-	-	down	-	-	-	-	-	-	-
Peu_00077166	-	up	-	-	-	-	down	-	up	-	-	-
Peu_00077234	-	-	down	-	-	down	-	-	-	-	-	-
Peu_00077431	-	-	-	-	-	-	-	-	-	-	-	down
Peu_00077517	-	-	-	-	-	-	down	-	up	-	-	-
Peu_00077521	up	up	up	up	up	-	-	-	-	-	up	-
Peu_00077656	-	-	-	-	up	up	up	-	-	up	up	-
Peu_00077659	-	-	-	up	up	up	up	-	-	up	up	-
Peu_00077660	-	-	-	-	-	-	-	up	up	-	up	-
Peu_00077715	-	up	-	up	up	-	-	-	-	-	-	-
Peu_00077718	-	-	-	-	-	-	-	-	-	-	-	down
Peu_00077720	-	-	-	up	up	-	-	-	-	-	down	-
Peu_00077726	down	-	-	-	-	up	-	-	-	-	-	-
Peu_00077731	-	-	down	-	-	-	-	-	-	-	-	-
Peu_00077825	-	down	-	-	-	-	-	-	-	-	-	-
Peu_00077863	-	-	-	-	-	-	-	-	down	-	-	-
Peu_00077868	up	-	down	-	-	-	-	-	-	-	-	-
Peu_00077888	-	-	-	up	up	-	-	-	up	-	-	-
Peu_00077889	up	up	-	-	-	-	-	-	-	-	-	-
Peu_00077915	-	-	-	down	-	-	-	-	-	-	-	-
Peu_00077945	-	-	down	-	-	-	-	-	down	-	-	-
Peu_00077959	-	-	-	-	-	-	up	-	-	-	-	-
Peu_00077983	-	-	-	-	-	-	-	down	down	-	-	-
Peu_00078089	-	-	-	-	-	-	-	-	up	-	up	-
Peu_00078093	-	-	-	-	up	-	-	-	-	-	-	-
Peu_00078185	-	down	-	-	-	-	-	-	-	-	-	down
Peu_00078474	-	-	-	-	-	-	-	-	-	-	down	-
Peu_00078538	-	-	-	-	-	-	-	down	down	-	-	-
Peu_00078576	-	-	-	-	-	-	down	down	-	-	-	-
Peu_00078736	down	-	-	down	down	-	down	-	up	down	-	-
Peu_00078915	-	up	-	-	-	-	-	-	-	-	up	-
Peu_00078922	-	-	-	-	-	-	-	down	-	-	-	-
Peu_00079036	-	-	-	-	-	-	-	-	-	up	-	-
Peu_00079077	-	-	-	-	-	-	down	-	-	-	-	-
Peu_00079128	-	down	-	-	down	down	-	-	-	-	-	-
Peu_00079182	up	-	down	-	-	-	-	-	-	-	-	-
Peu_00079220	-	up	-	-	-	-	-	-	-	-	-	-
Peu_00079257	-	-	-	-	-	down	-	-	-	-	-	-
Peu_00079315	-	-	-	-	-	-	-	down	-	-	-	-
Peu_00079334	-	-	down	-	-	-	-	-	-	-	-	-
Peu_00079336	down	-	-	-	-	-	-	-	-	up	up	-
Peu_00079428	-	-	-	-	-	-	-	down	down	-	-	-
Peu_00079672	-	-	-	-	-	-	-	-	-	down	-	up
Peu_00079696	-	-	-	-	-	-	-	down	-	-	-	-
Peu_00079741	-	-	-	-	-	-	-	up	-	-	-	-
Peu_00079752	-	-	-	-	-	-	-	up	up	-	-	-
Peu_00079778	-	-	-	-	-	-	-	-	up	-	-	-
Peu_00079839	up	-	down	-	-	-	-	-	-	-	-	-
Peu_00079914	-	down	-	-	-	-	-	-	-	-	-	-
Peu_00079916	-	-	down	-	-	-	-	-	-	-	-	-
Peu_00079986	-	-	-	up	up	-	up	up	-	up	up	-
Peu_00079988	-	-	-	-	up	-	-	-	-	-	-	-
Peu_00080089	-	-	-	-	-	-	-	-	-	down	-	-
Peu_00080196	-	-	down	-	-	down	-	-	-	-	-	-
Peu_00080285	-	down	-	-	-	-	-	-	-	-	-	-
Peu_00080414	-	-	-	-	down	down	-	-	-	-	-	-
Peu_00080421	-	-	-	down	-	-	-	-	-	-	-	-
Peu_00080448	-	-	-	down	-	-	-	-	-	-	-	-
Peu_00080486	-	-	-	-	-	up	-	-	-	-	-	-
Peu_00080557	down	-	up	-	-	-	-	-	-	-	-	-
Peu_00080730	-	-	-	down	-	-	-	-	-	-	-	-
Peu_00080818	-	-	up	-	up	-	-	-	-	-	-	-
Peu_00080992	-	-	-	-	-	-	up	up	-	-	-	-
Peu_00081019	-	-	-	-	-	-	-	up	-	-	-	-
Peu_00081033	-	-	-	-	-	-	-	-	-	down	-	-
Peu_00081143	-	down	down	-	-	-	down	-	-	-	-	up
Peu_00081156	-	-	-	-	-	-	-	down	-	-	-	-
Peu_00081210	-	down	down	-	-	-	-	-	-	-	-	-
Peu_00081554	-	-	-	-	-	-	up	up	-	-	-	-
Peu_00081575	-	down	-	-	-	-	-	-	-	-	-	-
Peu_00081667	-	-	-	-	-	-	-	down	down	-	-	-
Peu_00081749	-	-	-	-	-	-	up	-	-	-	-	-
Peu_00081900	-	-	-	-	-	-	-	down	-	-	-	-
Peu_00081905	-	-	-	-	up	-	-	-	-	-	-	-
Peu_00082159	-	-	-	down	-	-	-	-	-	-	-	up
Peu_00082174	-	-	-	-	-	-	up	up	-	-	-	up
Peu_00082489	up	-	-	-	up	up	-	down	-	-	-	-
Peu_00082494	-	-	down	-	-	-	-	-	-	-	-	-
Peu_00082634	-	-	-	-	up	-	-	-	-	-	-	down
Peu_00082641	-	-	-	-	-	-	-	-	-	-	-	down
Peu_00082714	-	-	-	-	-	-	-	-	-	-	up	up
Peu_00082816	-	-	-	-	-	-	up	up	-	-	up	-
Peu_00082847	up	up	-	-	-	up	-	-	-	-	up	-
Peu_00082885	-	-	-	up	up	-	-	-	-	-	-	-
Peu_00082938	-	-	-	-	-	-	-	-	-	-	-	up
Peu_00083002	-	up	-	-	-	-	-	-	-	-	-	-
Peu_00083018	-	-	-	-	-	-	-	-	up	-	-	-
Peu_00083151	-	-	-	-	-	up	down	down	-	down	down	-
Peu_00083195	-	up	up	-	-	-	-	-	-	-	-	-
Peu_00083205	-	-	-	down	-	up	down	down	-	down	down	-
Peu_00083206	-	-	-	-	-	up	-	down	-	down	down	-
Peu_00083229	-	-	-	-	-	-	down	-	-	-	-	-
Peu_00083283	-	-	-	-	-	up	-	-	-	down	-	-
Peu_00083463	-	-	-	-	down	down	-	-	-	-	-	-
Peu_00083523	-	-	-	-	down	down	up	-	-	up	up	-
Peu_00083536	-	-	down	-	-	-	-	-	-	-	-	-
Peu_00083707	up	-	down	up	up	-	-	-	-	up	-	-
Peu_00083710	up	up	-	-	up	-	-	-	up	-	-	-
Peu_00083728	-	up	-	-	-	-	-	-	-	-	-	-
Peu_00083876	-	-	-	-	-	-	down	-	up	-	-	-
Peu_00083981	-	up	up	-	up	up	-	-	-	-	up	-
Peu_00084045	-	-	-	-	-	-	-	-	-	-	-	down
Peu_00084086	-	-	-	-	-	-	-	down	-	-	down	down
Peu_00084203	-	-	-	-	-	-	-	-	-	-	down	-
Peu_00084347	-	-	-	-	-	-	-	-	-	-	down	-
Peu_00084373	-	-	-	-	-	-	-	up	-	-	-	-
Peu_00084478	-	up	up	-	-	up	-	-	-	-	-	up
Peu_00084488	-	down	-	-	-	-	-	-	-	-	down	down
Peu_00084522	-	down	-	-	-	-	-	-	-	-	-	-
Peu_00084644	-	-	-	-	-	-	-	-	-	down	-	-
Peu_00084954	-	-	-	-	-	up	-	-	-	-	-	-
Peu_00085201	-	-	-	down	-	up	-	-	-	-	up	up
Peu_00085217	-	down	-	-	down	down	-	-	-	-	-	-
Peu_00085230	-	up	-	-	-	-	-	-	-	-	-	-
Peu_00085392	-	-	-	-	-	-	-	up	-	-	-	-
Peu_00085750	down	-	-	down	-	-	-	-	-	-	-	-
Peu_00085857	-	-	-	-	-	up	-	-	-	-	up	up
Peu_00085900	-	-	up	-	up	up	-	-	-	down	-	up
Peu_00085996	-	up	up	-	-	up	down	-	up	-	-	-
Peu_00086110	-	-	-	-	down	-	-	-	-	-	-	-
Peu_00086117	-	-	-	-	up	-	-	-	-	-	-	-
Peu_00086120	-	-	-	-	-	up	-	-	-	-	-	up
Peu_00086165	-	-	-	-	-	-	down	-	up	-	-	up
Peu_00086273	-	up	-	-	up	up	-	-	-	-	-	-
Peu_00086478	up	down	down	-	down	down	-	-	-	-	-	-
Peu_00086535	up	-	-	-	-	-	-	-	-	-	-	-
Peu_00086595	up	-	-	-	down	down	-	-	-	-	-	-
Peu_00086602	-	-	-	-	down	down	-	-	-	-	-	-
Peu_00086682	-	-	down	-	-	-	-	-	-	-	-	-
Peu_00086724	-	-	-	-	-	-	-	-	up	-	up	-
Peu_00086737	-	-	-	down	-	-	-	down	-	-	-	-
Peu_00086752	-	-	-	-	-	-	up	-	-	-	-	-
Peu_00086765	-	up	up	-	up	up	-	-	-	-	-	-
Peu_00086855	-	-	-	-	up	up	-	-	-	-	-	-
Peu_00086876	-	-	-	-	up	-	-	-	-	-	-	-
Peu_00087115	-	-	-	-	down	down	-	-	-	-	-	down
Peu_00087169	-	-	-	-	-	-	up	-	down	up	-	-
Peu_00087193	-	-	-	-	-	down	-	-	-	-	-	-
Peu_00087387	-	up	-	-	-	-	down	-	up	-	-	-
Peu_00087402	-	-	-	-	-	-	-	-	-	-	down	-
Peu_00087418	-	-	-	-	-	down	-	-	-	-	-	-
Peu_00087469	-	down	-	-	-	-	-	-	-	-	down	down
Peu_00087496	-	-	-	-	-	-	-	down	down	-	-	-
Peu_00087556	-	-	-	-	up	-	-	-	-	-	-	-
Peu_00087617	-	-	-	-	up	up	-	-	-	-	-	up
Peu_00087682	-	-	-	-	up	-	-	-	-	-	-	-
Peu_00087702	-	-	-	-	up	up	-	-	-	-	up	up
Peu_00087704	-	-	up	-	up	-	-	up	-	-	up	-
Peu_00087705	-	-	-	-	up	-	-	-	-	-	-	-
Peu_00087713	-	-	-	-	up	-	-	-	-	-	-	-
Peu_00087910	-	-	-	-	up	up	down	-	-	-	-	up
Peu_00087970	-	up	-	-	-	-	-	-	-	-	-	-
Peu_00088011	-	down	-	-	down	-	-	-	-	-	-	-
Peu_00088039	-	-	-	-	-	-	up	-	-	-	-	-
Peu_00088081	-	down	-	-	-	-	-	-	-	-	-	-
Peu_00088207	up	-	down	-	-	-	-	-	-	-	-	-
Peu_00088248	-	down	-	-	-	-	-	-	-	-	-	down
Peu_00088262	-	-	-	-	-	-	-	up	up	-	-	-
Peu_00088273	down	down	-	-	-	-	-	down	-	-	down	down
Peu_00088398	-	-	-	-	-	up	-	-	-	-	-	-
Peu_00088419	-	-	-	-	down	down	-	down	down	-	down	-
Peu_00088488	-	up	-	-	-	-	-	-	-	-	-	-
Peu_00088637	-	down	down	-	down	down	up	-	down	up	-	down
Peu_00088645	-	-	-	-	down	down	up	-	-	-	-	-
Peu_00088769	-	-	up	-	-	up	-	-	-	-	up	up
Peu_00088794	-	-	-	-	-	up	-	-	-	-	-	-
Peu_00088983	-	-	up	up	up	-	up	-	down	-	-	-
Peu_00089437	down	down	-	-	-	-	-	-	-	-	-	-
Peu_00089503	-	down	down	-	-	-	-	-	down	-	-	-
Peu_00089782	-	-	-	-	-	up	-	-	-	-	-	-
Peu_00089841	-	-	-	-	-	-	-	-	down	-	-	-
Peu_00089851	-	-	-	-	-	-	-	down	-	down	down	-
Peu_00089918	-	-	down	-	-	-	-	-	-	-	-	up
Peu_00089940	-	-	down	-	-	-	-	-	-	-	-	-
Peu_00089978	down	-	-	-	down	-	up	up	-	-	up	-
Peu_00089987	-	down	down	-	down	down	-	down	down	-	-	down
Peu_00090001	-	down	-	-	down	down	-	-	-	-	-	-
Peu_00090092	-	-	-	up	-	-	-	-	-	-	-	-
Peu_00090104	-	up	-	-	-	-	-	-	-	-	-	-
Peu_00090259	-	-	-	-	-	-	-	down	down	-	-	-
Peu_00090329	-	up	-	-	-	-	-	-	-	-	-	-
Peu_00090338	down	-	up	-	-	up	-	down	-	-	-	-
Peu_00090438	-	-	up	-	-	-	-	-	-	-	-	-
Peu_00090521	up	-	down	-	-	-	-	-	-	-	-	-
Peu_00090614	down	down	-	-	-	-	up	-	-	-	down	down
Peu_00090661	-	up	-	-	-	-	-	-	-	-	-	-
Peu_00090682	-	-	-	-	-	-	-	-	down	-	-	-
Peu_00090716	-	-	-	-	-	-	-	-	-	-	-	down
Peu_00090767	up	-	down	-	-	-	up	-	-	up	-	down
Peu_00090774	-	-	-	-	up	up	up	up	down	up	-	-
Peu_00090940	up	up	-	up	up	-	up	-	down	up	up	-
Peu_00090963	-	-	-	-	-	-	-	-	-	-	up	up
Peu_00091010	-	down	down	-	down	down	-	-	-	-	-	down
Peu_00091120	-	-	-	-	down	down	-	-	-	-	-	-
Peu_00091407	down	down	-	-	-	-	-	down	-	-	-	-
Peu_00091415	-	-	down	-	-	-	-	-	-	-	up	-
Peu_00091508	up	up	-	-	-	-	-	-	-	-	-	-
Peu_00091573	up	up	-	-	-	-	-	-	-	-	up	up
Peu_00091603	up	up	-	-	-	-	-	-	-	-	-	-
Peu_00091630	-	-	-	-	-	up	-	-	-	-	-	-
Peu_00091663	-	-	-	-	up	up	-	-	down	-	-	-
Peu_00091786	-	-	-	-	-	-	-	-	-	-	-	up
Peu_00091833	-	down	down	up	-	-	-	down	down	-	down	down
Peu_00091911	down	down	-	down	down	-	down	down	-	-	-	-
Peu_00091921	-	-	-	-	-	-	-	-	-	-	down	-
Peu_00091952	up	-	-	up	-	down	-	-	-	up	-	down
Peu_00091994	-	up	up	-	-	up	-	-	-	-	-	-
Peu_00092030	up	-	-	up	-	down	-	-	-	up	-	-
Peu_00092130	-	up	up	-	-	-	-	-	-	-	-	-
Peu_00092591	-	-	-	-	-	-	-	-	down	-	-	-
Peu_00092625	-	-	-	-	-	-	up	up	-	up	-	-
Peu_00092773	-	-	-	-	-	-	up	-	down	up	up	-
Peu_00092793	-	-	-	-	-	-	down	-	-	-	-	up
Peu_00092906	-	up	-	-	up	up	-	up	up	-	up	-
Peu_00093067	-	-	-	down	-	up	-	-	-	-	-	-
Peu_00093083	-	-	-	down	down	-	-	down	down	-	-	-
Peu_00093199	-	-	-	-	up	-	-	-	-	-	-	-
Peu_00093208	down	down	up	down	-	-	-	-	-	-	-	-
Peu_00093248	-	-	-	up	up	-	-	-	-	-	-	-
Peu_00093264	-	up	-	-	-	-	-	-	-	-	-	-
Peu_00093341	-	-	-	-	down	-	-	-	-	-	down	-
Peu_00093376	-	-	-	-	-	up	-	-	-	-	-	up
Peu_00093389	down	-	up	-	-	-	-	-	-	-	-	-
Peu_00093566	-	-	-	-	down	-	-	-	-	up	up	-
Peu_00093580	-	-	-	-	-	-	up	-	down	up	-	down
Peu_00093595	up	-	down	-	-	-	-	-	-	-	-	-
Peu_00093603	-	-	-	-	-	-	-	-	-	-	-	up
Peu_00093871	-	-	down	-	-	-	-	-	-	-	-	-
Peu_00094094	-	-	-	-	-	-	-	-	-	-	-	-
Peu_00094099	down	-	-	-	up	up	-	-	-	-	-	-
Peu_00094253	down	-	up	down	-	up	down	down	-	-	-	-
Peu_00094268	down	-	up	-	-	-	-	-	-	-	-	-
Peu_00094362	-	-	-	-	-	-	-	-	-	-	-	down
Peu_00094526	-	-	-	-	-	up	-	-	-	-	-	up
Peu_00094560	-	-	-	-	up	up	-	-	-	-	-	-
Peu_00094653	-	-	-	up	up	-	-	-	-	-	-	-
Peu_00094759	-	-	-	-	-	-	-	-	down	-	-	-
Peu_00094937	-	-	-	-	-	-	-	down	-	-	-	-
Peu_00095155	-	down	-	-	-	-	-	-	-	-	-	-
Peu_00095168	-	-	up	-	-	-	-	-	-	-	-	-
Peu_00095195	down	-	-	down	-	up	-	-	-	-	-	-
Peu_00095221	-	-	up	-	-	up	-	-	-	-	-	-
Peu_00095245	-	-	-	-	-	up	-	-	-	-	-	-
Peu_00095248	-	down	-	-	-	down	-	down	-	-	down	down
Peu_00095319	up	-	down	-	-	-	-	-	-	-	-	-
Peu_00095397	up	-	down	-	-	-	-	up	up	-	-	-
Peu_00095430	-	-	up	-	-	-	down	-	up	-	up	-
Peu_00095463	down	-	-	-	-	-	-	-	-	-	-	up
Peu_00095528	-	-	-	-	-	-	-	-	down	-	-	-
Peu_00095771	up	-	-	up	up	-	-	-	-	up	up	-
Peu_00095808	-	up	-	-	up	-	-	up	-	-	-	-
Peu_00095837	-	down	-	-	-	-	-	-	-	-	-	-
Peu_00095879	-	down	down	down	-	-	-	down	-	-	-	-
Peu_00095889	-	-	-	-	-	up	-	-	up	-	-	-
Peu_00095941	-	-	-	-	-	-	-	up	up	-	-	-
Peu_00096045	-	-	-	-	-	-	-	-	down	-	-	-
Peu_00096073	-	up	-	-	-	-	-	-	-	-	-	-
Peu_00096086	up	up	-	-	-	-	-	-	-	-	-	-
Peu_00096095	-	-	-	-	-	-	-	-	down	up	-	-
Peu_00096150	-	-	-	-	-	-	down	down	-	-	-	-
Peu_00096177	-	up	-	-	-	-	up	-	-	-	-	-
Peu_00096249	-	-	-	-	-	-	-	-	down	-	-	-
Peu_00096280	up	-	down	-	-	down	-	-	-	-	-	-
Peu_00096327	-	-	-	-	-	-	-	down	-	-	-	-
Peu_00096398	-	-	-	-	-	-	-	down	-	-	-	-
Peu_00096408	up	-	down	up	-	down	-	-	-	-	-	-
Peu_00096429	up	up	-	-	-	-	-	-	-	-	-	-
Peu_00096521	-	-	-	-	-	-	-	-	down	-	-	-
Peu_00096532	-	-	-	-	-	-	-	down	-	down	down	-
Peu_00096613	-	down	-	-	-	-	-	-	-	-	-	-
Peu_00096639	-	-	-	-	-	up	-	-	-	up	-	-
Peu_00096681	-	-	-	-	-	-	-	up	-	-	-	-
Peu_00096693	-	-	down	-	-	-	-	down	down	-	-	down
Peu_00096785	-	-	-	-	-	-	-	-	-	-	up	up
Peu_00096845	-	-	down	-	-	down	-	-	up	-	-	-
Peu_00097053	-	up	up	-	up	up	-	-	-	-	-	-
Peu_00097055	-	-	up	-	-	up	down	down	-	-	-	-
Peu_00097264	-	up	-	-	-	-	-	-	-	-	-	-
Peu_00097396	-	up	-	-	-	-	-	-	-	-	-	-
Peu_00097402	-	-	-	-	up	up	-	-	-	-	-	-
Peu_00097411	-	up	up	-	-	up	-	-	-	-	-	-
Peu_00097521	down	-	up	down	-	up	down	down	-	-	-	-
Peu_00097593	-	-	down	-	-	-	-	-	-	-	-	-
Peu_00097606	-	down	down	-	-	-	-	down	-	down	-	up
Peu_00097623	-	up	-	-	-	-	-	up	-	-	up	up
Peu_00097687	-	-	-	down	-	-	-	-	-	-	-	-
[truncated: 2,889 more rows]

## Sheet: Data S6
Supplementary Data S6: Identification of different expressed lncRNAs in P. alba var. pyramidalis.
[truncated: 6,049 more rows]

[truncated: 10 more sheets: Data S7, Data S8, Data S9, Data S10, Data S11, Data S12, Data S13, Data S14, Data S15, Data S16]
